# Supplementary material for: Systematic assessment of cervical cancer initiation and progression uncovers genetic panels for deep learning-based early diagnosis and proposes novel diagnostic and prognostic biomarkers
Source: Oncotarget. 2017 Nov 25;8(65):109436–56. doi: 10.18632/oncotarget.22689 (PMC5752532; doi:10.18632/oncotarget.22689)
Supplement: Supplementary file 2 [file oncotarget-08-109436-s002.xlsx]

## Sheet: Cancer vs Normal
EntrezID	Name	CombinedES	Pval		EntrezID	Name	CombinedES	Pval
1029	CDKN2A	3.8051	1.8308e-11		49860	CRNN	-3.0815	1.6349e-12
51514	DTL	3.3515	0		8909	ENDOU	-3.0499	1.5018e-10
4171	MCM2	3.3383	0		11045	UPK1A	-3.0329	1.8564e-09
1894	ECT2	3.0972	0		1908	EDN3	-3.0061	0
5984	RFC4	3.0305	0		28965	SLC27A6	-2.7867	2.8871e-10
8317	CDC7	2.9852	0		10321	CRISP3	-2.7757	0
9833	MELK	2.9669	0		239	ALOX12	-2.7649	0
9055	PRC1	2.9567	0		367	AR	-2.7329	0
11073	TOPBP1	2.9319	0		84525	HOPX	-2.7279	1.002e-09
6491	STIL	2.9214	0		4118	MAL	-2.6091	1.6299e-11
9928	KIF14	2.9143	0		79875	THSD4	-2.5933	0
9735	KNTC1	2.8821	0		2099	ESR1	-2.5544	0
8914	TIMELESS	2.8463	0		2998	GYS2	-2.525	8.3954e-13
4175	MCM6	2.7958	0		3848	KRT1	-2.4946	3.0662e-07
11004	KIF2C	2.7877	0		5507	PPP1R3C	-2.4606	9.5088e-10
4174	MCM5	2.783	6.0645e-13		9796	PHYHIP	-2.4452	0
2305	FOXM1	2.7765	0		80310	PDGFD	-2.4132	0
4751	NEK2	2.7639	0		2949	GSTM5	-2.4045	5.3013e-07
7153	TOP2A	2.7426	0		57152	SLURP1	-2.3938	6.8381e-14
10051	SMC4	2.7356	0		3849	KRT2	-2.2895	1.2857e-08
4172	MCM3	2.6958	0		11170	FAM107A	-2.2862	1.1646e-07
5111	PCNA	2.6925	9.3197e-12		8309	ACOX2	-2.2624	4.8608e-10
55215	FANCI	2.68	0		1828	DSG1	-2.2401	8.6002e-07
11065	UBE2C	2.6702	0		5178	PEG3	-2.2186	1.8417e-11
11169	WDHD1	2.6598	1.523e-14		1675	CFD	-2.2005	0
2237	FEN1	2.6436	0		10493	VAT1	-2.1621	0
9837	GINS1	2.6293	0		5348	FXYD1	-2.16	8.6719e-05
1786	DNMT1	2.6277	4.2782e-10		1410	CRYAB	-2.1366	2.3513e-08
1063	CENPF	2.6266	0		2159	F10	-2.1362	5.1613e-07
701	BUB1B	2.6245	0		347	APOD	-2.1192	4.4137e-12
9768	KIAA0101	2.6226	0		5730	PTGDS	-2.106	2.4318e-06
55165	CEP55	2.5887	0		2012	EMP1	-2.0938	8.8814e-09
54892	NCAPG2	2.5798	0		11005	SPINK5	-2.0862	5.078e-12
10615	SPAG5	2.5771	0		3248	HPGD	-2.0859	0
51053	GMNN	2.5742	0		8424	BBOX1	-2.078	6.7602e-07
4173	MCM4	2.5707	0		9687	GREB1	-2.0652	0
142	PARP1	2.5642	2.4681e-10		60495	HPSE2	-2.06	9.3085e-05
29980	DONSON	2.5609	0		358	AQP1	-2.0566	5.2131e-07
10635	RAD51AP1	2.5473	0		7180	CRISP2	-2.0554	1.1808e-09
29028	ATAD2	2.5274	0		9145	SYNGR1	-2.0465	0
5359	PLSCR1	2.4862	3.2833e-10		65982	ZSCAN18	-2.0452	0
51203	NUSAP1	2.4736	0		5602	MAPK10	-2.0383	0
990	CDC6	2.4719	0		10351	ABCA8	-2.0205	2.5176e-11
2146	EZH2	2.4551	0		25890	ABI3BP	-2.0184	6.5674e-08
7272	TTK	2.4458	4.2661e-14		25891	PAMR1	-2.0092	3.2243e-12
146909	KIF18B	2.432	0		2205	FCER1A	-2.0001	2.9295e-14
983	CDK1	2.4177	0		6586	SLIT3	-1.9917	2.8305e-08
22974	TPX2	2.4085	0		7123	CLEC3B	-1.9779	7.8843e-09
7298	TYMS	2.3942	0		8522	GAS7	-1.9643	6.8251e-12
23594	ORC6	2.393	0		2941	GSTA4	-1.9555	6.6724e-07
10721	POLQ	2.3805	0		6604	SMARCD3	-1.9546	1.3598e-08
9493	KIF23	2.3755	0		590	BCHE	-1.9528	4.745e-06
23306	TMEM194A	2.3628	0		80157	CWH43	-1.9487	6.6582e-06
5352	PLOD2	2.349	1.7652e-13		7694	ZNF135	-1.9482	0
8833	GMPS	2.3465	0		54544	CRCT1	-1.9481	0
9787	DLGAP5	2.3428	0		23328	SASH1	-1.944	3.7211e-12
5985	RFC5	2.34	0		55906	ZC4H2	-1.9318	2.9295e-14
55732	C1orf112	2.3332	0		79919	C2orf54	-1.9175	9.429e-14
5427	POLE2	2.3283	0		51084	CRYL1	-1.9147	2.4175e-12
10112	KIF20A	2.3264	0		2878	GPX3	-1.9079	5.967e-09
80010	RMI1	2.3082	2.2338e-14		26353	HSPB8	-1.906	1.6169e-10
991	CDC20	2.299	2.1984e-11		6820	SULT2B1	-1.8977	7.0749e-12
4288	MKI67	2.2895	0		3851	KRT4	-1.8941	0
1163	CKS1B	2.2753	0		25928	SOSTDC1	-1.8907	0
29893	PSMC3IP	2.2685	0		11012	KLK11	-1.8738	0
3070	HELLS	2.2657	0		6571	SLC18A2	-1.8676	0.00023226
9319	TRIP13	2.246	0		26052	DNM3	-1.8634	1.3966e-07
7913	DEK	2.244	7.8378e-15		7373	COL14A1	-1.8558	5.2166e-05
8318	CDC45	2.2393	0		5745	PTH1R	-1.854	5.6175e-13
11130	ZWINT	2.2378	0		81617	CAB39L	-1.8539	0
6241	RRM2	2.2326	0		10252	SPRY1	-1.847	7.7663e-10
6184	RPN1	2.2271	1.5111e-13		4692	NDN	-1.844	3.2089e-12
8438	RAD54L	2.2258	0		6926	TBX3	-1.8377	0
4001	LMNB1	2.2195	0		6387	CXCL12	-1.8369	2.5609e-05
11339	OIP5	2.2193	0		10826	C5orf4	-1.8368	0
3832	KIF11	2.2104	0		9022	CLIC3	-1.826	0
51659	GINS2	2.2083	0		5648	MASP1	-1.8203	1.0396e-05
86	ACTL6A	2.2042	0		9314	KLF4	-1.8098	1.5284e-12
891	CCNB1	2.2038	0		57758	SCUBE2	-1.8095	2.5907e-08
1111	CHEK1	2.203	0		1160	CKMT2	-1.804	3.2904e-07
7468	WHSC1	2.2	0		43849	KLK12	-1.8038	1.3172e-13
10797	MTHFD2	2.1986	0		3709	ITPR2	-1.7826	7.6058e-08
2491	CENPI	2.1982	0		7049	TGFBR3	-1.7807	1.3007e-09
259266	ASPM	2.1935	0		5138	PDE2A	-1.7798	6.5024e-07
64151	NCAPG	2.1919	0		2069	EREG	-1.7702	2.1563e-06
6596	HLTF	2.1878	0		6691	SPINK2	-1.77	1.3966e-07
9156	EXO1	2.187	0		51705	EMCN	-1.7655	0.00012263
79572	ATP13A3	2.1841	0		27065	D4S234E	-1.763	7.0241e-08
994	CDC25B	2.1803	0		64236	PDLIM2	-1.7595	7.1065e-07
10403	NDC80	2.1803	0		8404	SPARCL1	-1.75	5.2912e-08
54962	TIPIN	2.1802	0		5493	PPL	-1.7441	6.4364e-09
4176	MCM7	2.1769	0		3882	KRT32	-1.7338	3.8863e-05
1164	CKS2	2.1726	0		5306	PITPNA	-1.7266	6.3184e-06
1829	DSG2	2.1698	0		6523	SLC5A1	-1.7131	1.2368e-08
10038	PARP2	2.1458	0		1602	DACH1	-1.7119	1.6783e-06
55388	MCM10	2.1422	0		1382	CRABP2	-1.7009	2.1717e-09
4522	MTHFD1	2.1326	7.8378e-15		911	CD1C	-1.7004	4.2537e-07
55839	CENPN	2.1298	0		6403	SELP	-1.6955	0.00010283
641	BLM	2.1246	0		5241	PGR	-1.6916	3.3629e-07
3838	KPNA2	2.1236	7.8378e-15		4129	MAOB	-1.6864	1.3215e-08
2175	FANCA	2.1222	0		3488	IGFBP5	-1.6837	2.5926e-06
55635	DEPDC1	2.12	2.8526e-09		80760	ITIH5	-1.6754	1.6497e-06
2189	FANCG	2.1176	0		3400	ID4	-1.6686	2.1025e-12
10535	RNASEH2A	2.1163	6.8381e-14		26085	KLK13	-1.6672	0
64783	RBM15	2.1062	0		9079	LDB2	-1.6629	0.0022833
55355	HJURP	2.1055	0		2354	FOSB	-1.6595	0.00056475
4605	MYBL2	2.0997	2.559e-13		9413	FAM189A2	-1.6592	0
1058	CENPA	2.0996	0		4886	NPY1R	-1.6586	1.2751e-10
1763	DNA2	2.0947	1.523e-14		23237	ARC	-1.6571	5.9086e-05
57122	NUP107	2.0914	7.8378e-15		55129	ANO10	-1.6554	1.485e-07
3251	HPRT1	2.0798	1.523e-14		1843	DUSP1	-1.6553	8.4479e-06
79980	DSN1	2.0763	0		7644	ZNF91	-1.6512	0
5888	RAD51	2.0498	0		7053	TGM3	-1.6488	0
8930	MBD4	2.0478	1.7709e-11		58494	JAM2	-1.6465	0.00074052
672	BRCA1	2.0432	0		8839	WISP2	-1.6449	9.1695e-05
1062	CENPE	2.0383	1.3803e-10		2051	EPHB6	-1.6394	0
9582	APOBEC3B	2.0365	2.5176e-11		7594	ZNF43	-1.6387	1.9555e-06
7083	TK1	2.0227	0		57419	SLC24A3	-1.6347	1.3365e-06
4678	NASP	2.0191	3.8689e-11		1949	EFNB3	-1.6144	2.5565e-07
3978	LIG1	2.0176	1.9015e-09		79671	NLRX1	-1.6128	5.5883e-11
10733	PLK4	2.0158	0		27123	DKK2	-1.6109	1.4432e-06
55872	PBK	2.0108	3.7661e-10		5733	PTGER3	-1.6072	0
79968	WDR76	2.006	1.281e-06		4969	OGN	-1.6056	0.0023195
79801	SHCBP1	2.0043	0		23641	LDOC1	-1.6051	0
6696	SPP1	2.0036	6.4571e-10		7263	TST	-1.6047	1.5143e-06
2956	MSH6	1.9999	0		978	CDA	-1.6045	1.03e-06
1871	E2F3	1.9978	0		55786	ZNF415	-1.6037	7.0232e-09
10926	DBF4	1.9925	1.0871e-09		3713	IVL	-1.6015	1.1839e-08
51319	RSRC1	1.9921	0		5646	PRSS3	-1.6008	4.6544e-10
56992	KIF15	1.9911	0		443	ASPA	-1.5996	5.3885e-05
7443	VRK1	1.9896	0		23371	TENC1	-1.5963	0.00060949
10388	SYCP2	1.9892	0		7108	TM7SF2	-1.5952	0
51512	GTSE1	1.9853	1.0498e-08		8796	SCEL	-1.5933	2.7264e-06
5437	POLR2H	1.9764	9.2535e-13		10580	SORBS1	-1.5917	1.6013e-09
3925	STMN1	1.976	0		242	ALOX12B	-1.5879	1.2636e-09
55055	ZWILCH	1.9628	0		7850	IL1R2	-1.5876	0.00048506
54069	MIS18A	1.9585	0		2822	GPLD1	-1.5852	1.7519e-07
10592	SMC2	1.9506	4.0802e-12		3670	ISL1	-1.5844	1.2606e-06
4321	MMP12	1.9486	0		4857	NOVA1	-1.5824	1.6354e-07
64858	DCLRE1B	1.9464	7.0678e-12		7227	TRPS1	-1.5783	1.9148e-08
79669	C3orf52	1.9443	7.5027e-14		126393	HSPB6	-1.574	0.00023116
55143	CDCA8	1.9432	6.112e-11		1634	DCN	-1.573	1.1839e-08
10036	CHAF1A	1.9428	3.5932e-14		5239	PGM5	-1.5699	7.8018e-05
79902	NUP85	1.9371	0		11343	MGLL	-1.5686	3.5781e-09
8243	SMC1A	1.9338	0		79658	ARHGAP10	-1.5685	4.3422e-06
23397	NCAPH	1.9184	0		2735	GLI1	-1.5663	4.1802e-05
1033	CDKN3	1.9165	0		81577	GFOD2	-1.5661	8.635e-07
23204	ARL6IP1	1.9074	6.7026e-10		84436	ZNF528	-1.5621	9.2415e-05
79019	CENPM	1.9015	2.4052e-12		135138	PACRG	-1.56	2.3622e-08
8208	CHAF1B	1.8962	0		3479	IGF1	-1.5564	0.00047889
23597	ACOT9	1.8943	1.1469e-11		1803	DPP4	-1.554	0
26271	FBXO5	1.8933	0		79933	SYNPO2L	-1.5533	9.3947e-06
83990	BRIP1	1.886	0.00018291		25924	MYRIP	-1.5491	3.1259e-05
81611	ANP32E	1.8851	1.1451e-08		51454	GULP1	-1.5487	0
9133	CCNB2	1.8791	1.7224e-08		64798	DEPTOR	-1.5483	2.2372e-05
27032	ATP2C1	1.8786	0		23136	EPB41L3	-1.5481	2.1042e-05
11113	CIT	1.8767	0		51310	SLC22A17	-1.5466	8.7919e-08
9232	PTTG1	1.8756	7.8804e-11		10742	RAI2	-1.5403	3.821e-08
7398	USP1	1.8754	6.8381e-14		8850	KAT2B	-1.5346	0.00014519
332	BIRC5	1.8736	6.8381e-14		6338	SCNN1B	-1.5285	3.4513e-08
1719	DHFR	1.865	7.8378e-15		2263	FGFR2	-1.528	3.5932e-14
79866	BORA	1.8645	0		4776	NFATC4	-1.5276	1.6612e-05
10437	IFI30	1.8633	0		27250	PDCD4	-1.5268	2.0406e-05
23350	U2SURP	1.8631	1.2774e-09		9534	ZNF254	-1.5263	0
3161	HMMR	1.8619	0		4487	MSX1	-1.5243	8.0786e-07
55034	MOCOS	1.8598	0		2532	DARC	-1.5237	0.00032774
5885	RAD21	1.8559	2.1275e-12		26285	CLDN17	-1.516	7.9116e-08
5933	RBL1	1.8551	0		51458	RHCG	-1.5138	1.3151e-06
4067	LYN	1.8488	2.2139e-08		79611	ACSS3	-1.5117	0.0026038
55689	YEATS2	1.8435	0		287	ANK2	-1.5096	0.0046942
7037	TFRC	1.8402	2.5903e-10		6869	TACR1	-1.5075	0.00048506
84901	NFATC2IP	1.8397	7.8378e-15		6610	SMPD2	-1.5053	3.304e-08
5422	POLA1	1.8379	0		947	CD34	-1.5018	0.00099836
9168	TMSB10	1.833	2.6152e-06		9452	ITM2A	-1.5004	1.9839e-08
5557	PRIM1	1.8268	0		84818	IL17RC	-1.499	1.0435e-06
64778	FNDC3B	1.8237	7.8733e-13		8483	CILP	-1.4978	6.3503e-07
	MAD2L1	1.8227	0		8509	NDST2	-1.494	5.8052e-12
116832	RPL39L	1.8191	0		4674	NAP1L2	-1.4932	2.183e-06
7112	TMPO	1.814	0		23024	PDZRN3	-1.4927	0.00016393
5426	POLE	1.8126	0		5645	PRSS2	-1.4922	3.5866e-13
10714	POLD3	1.8123	0		3579	CXCR2	-1.4911	0.00055268
23225	NUP210	1.8035	4.3013e-13		400961	PAIP2B	-1.4906	0
2000	ELF4	1.8021	0		408	ARRB1	-1.4899	0
22823	MTF2	1.7984	2.8584e-11		8484	GALR3	-1.4889	0.0001866
9134	CCNE2	1.7961	2.9295e-14		11238	CA5B	-1.4861	1.4236e-06
55706	TMEM48	1.7945	0		4684	NCAM1	-1.4843	9.4489e-05
11200	CHEK2	1.7943	0		247	ALOX15B	-1.4836	1.384e-07
5931	RBBP7	1.7913	5.7819e-09		10043	TOM1	-1.4831	2.253e-11
81620	CDT1	1.7905	4.9508e-14		2327	FMO2	-1.4759	4.5316e-08
898	CCNE1	1.7879	0		51384	WNT16	-1.4758	0.00014318
81930	KIF18A	1.7836	0		51754	TMEM8B	-1.4747	0
27101	CACYBP	1.7786	0		1740	DLG2	-1.4704	2.4555e-09
3836	KPNA1	1.7753	0		55	ACPP	-1.4691	2.5969e-06
22916	NCBP2	1.7738	2.2338e-14		1511	CTSG	-1.4686	2.2338e-14
4998	ORC1	1.7733	4.3441e-09		10481	HOXB13	-1.4631	0.00015804
81831	NETO2	1.7706	0		190	NR0B1	-1.4581	0.00090979
25896	INTS7	1.7677	0		10793	ZNF273	-1.4569	0.00017455
55257	C20orf20	1.7677	0		57447	NDRG2	-1.4555	0
9631	NUP155	1.7662	0		9630	GNA14	-1.4545	9.5716e-07
65109	UPF3B	1.7589	1.311e-12		5136	PDE1A	-1.4515	0.0062047
64761	PARP12	1.7551	0		55616	ASAP3	-1.4509	0
103	ADAR	1.7483	0		94	ACVRL1	-1.4505	6.383e-05
5584	PRKCI	1.7464	0		10370	CITED2	-1.4491	0
26586	CKAP2	1.7448	6.3409e-09		4239	MFAP4	-1.4491	0.00037596
54821	ERCC6L	1.7446	0		595	CCND1	-1.4399	9.9679e-05
56941	C3orf37	1.7411	0		79750	ZNF385D	-1.4395	0.0030574
8520	HAT1	1.7399	2.2028e-08		10418	SPON1	-1.4386	1.5355e-09
10460	TACC3	1.7341	6.1204e-08		79026	AHNAK	-1.438	0
55705	IPO9	1.7329	4.4532e-12		3606	IL18	-1.4342	7.4656e-05
890	CCNA2	1.7275	7.8378e-15		79987	SVEP1	-1.4321	6.2953e-06
23234	DNAJC9	1.7267	0		3316	HSPB2	-1.4316	4.0601e-06
10063	COX17	1.7237	1.266e-11		4882	NPR2	-1.4309	0.0022318
79733	E2F8	1.7202	0		79153	GDPD3	-1.4272	0
2026	ENO2	1.7118	0		10089	KCNK7	-1.4216	0.00039173
1942	EFNA1	1.7115	7.8547e-11		8654	PDE5A	-1.4188	6.2707e-05
10921	RNPS1	1.7095	0		6608	SMO	-1.4153	0
3428	IFI16	1.708	2.5736e-06		10699	CORIN	-1.4145	1.129e-05
699	BUB1	1.7076	1.1956e-08		1958	EGR1	-1.4124	0.0023623
29887	SNX10	1.7025	0		6707	SPRR3	-1.4093	1.169e-12
993	CDC25A	1.7014	0		9073	CLDN8	-1.4073	4.8979e-05
10024	TROAP	1.7013	1.0502e-09		322	APBB1	-1.4072	0.00016192
79622	SNRNP25	1.6987	3.3164e-12		7280	TUBB2A	-1.4061	6.3178e-06
5983	RFC3	1.6955	0		79088	ZNF426	-1.4041	0
5965	RECQL	1.694	1.2806e-08		4948	OCA2	-1.4031	0.00013235
3148	HMGB2	1.6885	8.975e-13		5037	PEBP1	-1.4027	0.00067407
83461	CDCA3	1.6883	3.6348e-09		79804	NBLA00301	-1.4011	2.9218e-05
5062	PAK2	1.6883	5.437e-07		221981	THSD7A	-1.4003	0.011853
9675	TTI1	1.6829	7.568e-11		9201	DCLK1	-1.3994	0.00044358
79022	TMEM106C	1.6786	2.2338e-14		9542	NRG2	-1.3966	0
49856	WRAP73	1.6752	3.8277e-10		2042	EPHA3	-1.3956	0.0059149
4277	MICB	1.6677	0		55384	MEG3	-1.3935	9.2587e-05
5424	POLD1	1.6648	3.1281e-11		11202	KLK8	-1.391	5.802e-09
55010	PARPBP	1.6632	0		196740	VSTM4	-1.3909	1.9694e-05
899	CCNF	1.6616	7.8843e-09		79822	ARHGAP28	-1.3905	0.00053021
9184	BUB3	1.6571	0		7067	THRA	-1.3891	1.505e-05
55144	LRRC8D	1.657	0		9209	LRRFIP2	-1.3889	1.6078e-10
10954	PDIA5	1.6562	2.417e-12		57126	CD177	-1.3882	1.5957e-05
9212	AURKB	1.6542	3.8797e-06		2823	GPM6A	-1.387	0.00045754
3608	ILF2	1.6512	2.1546e-08		9540	TP53I3	-1.3846	0.00021552
79000	C1orf135	1.6488	2.853e-10		5333	PLCD1	-1.3843	0
124222	PAQR4	1.6479	0		2353	FOS	-1.3826	0.00018291
9143	SYNGR3	1.6478	0		8560	DEGS1	-1.3813	7.0871e-08
64766	S100PBP	1.6427	5.0945e-07		4130	MAP1A	-1.3808	9.8042e-05
10054	UBA2	1.6419	2.6654e-06		6564	SLC15A1	-1.3804	1.0498e-08
79672	FN3KRP	1.6414	1.8868e-13		55343	SLC35C1	-1.3798	0.00024184
1736	DKC1	1.6336	5.5844e-14		55715	DOK4	-1.3755	9.8058e-08
16	AARS	1.6326	0		65009	NDRG4	-1.3742	6.0423e-11
9656	MDC1	1.6322	0		2528	FUT6	-1.3738	1.487e-05
7533	YWHAH	1.6294	0		2125	EVPL	-1.3737	0.00010085
4232	MEST	1.6288	0		4693	NDP	-1.3736	7.0869e-06
8480	RAE1	1.6278	0		29094	LGALSL	-1.3727	0.0001314
5708	PSMD2	1.6264	0		84302	C9orf125	-1.3707	2.2003e-07
3015	H2AFZ	1.6225	3.1491e-11		8382	NME5	-1.3705	6.253e-10
55341	LSG1	1.6195	0		9547	CXCL14	-1.3689	0
65108	MARCKSL1	1.6107	8.5136e-09		2791	GNG11	-1.3666	0.0044836
1001	CDH3	1.6097	6.6524e-09		85458	DIXDC1	-1.3665	0.0018046
22995	CEP152	1.6092	0		55222	LRRC20	-1.3634	1.1622e-05
80218	NAA50	1.6069	5.0893e-12		23194	FBXL7	-1.3631	3.0084e-05
8607	RUVBL1	1.6062	0		23150	FRMD4B	-1.3628	7.9116e-08
11274	USP18	1.6017	0		83700	JAM3	-1.3613	9.6613e-07
102	ADAM10	1.5919	9.5391e-09		2892	GRIA3	-1.3611	0.0061335
22928	SEPHS2	1.5915	3.8906e-12		7225	TRPC6	-1.3581	1.3756e-07
93594	WDR67	1.5903	0		27163	NAAA	-1.3578	5.2738e-07
6526	SLC5A3	1.5893	0		8854	ALDH1A2	-1.3556	2.2684e-06
55723	ASF1B	1.5878	5.2606e-05		25992	SNED1	-1.3554	0.00028913
23512	SUZ12	1.5849	2.2338e-14		25802	LMOD1	-1.3544	0.0015845
6772	STAT1	1.5812	0		2272	FHIT	-1.3537	2.9348e-08
23421	ITGB3BP	1.5781	2.1094e-12		6302	TSPAN31	-1.3531	0
9918	NCAPD2	1.5756	2.6693e-07		63970	TP53AIP1	-1.3515	0.00020851
220134	SKA1	1.5729	0		477	ATP1A2	-1.351	0.00047556
3223	HOXC6	1.5718	0		28983	TMPRSS11E	-1.3504	4.2577e-06
55120	FANCL	1.5703	1.2463e-07		5412	UBL3	-1.3448	4.3709e-05
10198	MPHOSPH9	1.5676	0		8499	PPFIA2	-1.3443	0.0013269
3669	ISG20	1.5654	0		51092	SIDT2	-1.3407	8.4736e-12
23649	POLA2	1.565	1.157e-09		116	ADCYAP1	-1.3399	3.5506e-05
23327	NEDD4L	1.5647	0		54551	MAGEL2	-1.337	2.0335e-07
10212	DDX39A	1.5634	7.6565e-10		7691	ZNF132	-1.3365	3.1192e-11
4291	MLF1	1.5633	0		53353	LRP1B	-1.3359	0.00069448
81552	VOPP1	1.5617	2.9889e-08		5655	KLK10	-1.3358	0
6118	RPA2	1.5617	9.6191e-08		8689	KRT36	-1.3336	0.00020691
79663	HSPBAP1	1.5616	2.4627e-12		81578	COL21A1	-1.3329	0.00016119
10095	ARPC1B	1.5575	7.1268e-06		6844	VAMP2	-1.3327	1.1607e-10
9447	AIM2	1.5572	0		57101	ANO2	-1.3323	0.00011057
9824	ARHGAP11A	1.5553	7.1371e-06		57124	CD248	-1.3316	0.0020391
1434	CSE1L	1.5538	4.2661e-14		27254	CSDC2	-1.3298	5.7302e-06
23310	NCAPD3	1.5489	7.8378e-15		2697	GJA1	-1.3287	6.2794e-11
55159	RFWD3	1.5454	1.7482e-07		29953	TRHDE	-1.3286	0.040575
6628	SNRPB	1.5454	1.5008e-06		10161	LPAR6	-1.3281	0
54520	CCDC93	1.544	1.3296e-11		9194	SLC16A7	-1.3221	1.919e-06
55166	CENPQ	1.5433	1.9522e-07		79413	ZBED2	-1.3214	0.0003672
51571	FAM49B	1.5388	5.1578e-10		1805	DPT	-1.3194	0.010121
7941	PLA2G7	1.5386	0		57573	ZNF471	-1.319	1.0669e-13
6303	SAT1	1.5383	2.9372e-05		150	ADRA2A	-1.3186	0.00010601
56942	CMC2	1.5372	0		5187	PER1	-1.3178	5.9745e-10
5202	PFDN2	1.5308	1.7424e-09		55273	TMEM100	-1.3176	0.0001159
2990	GUSB	1.5297	3.2884e-09		6578	SLCO2A1	-1.3171	0
9636	ISG15	1.5283	0		284443	ZNF493	-1.317	2.5152e-08
6119	RPA3	1.5275	0		4045	LSAMP	-1.3167	3.2638e-05
57082	CASC5	1.5265	0.0063305		64788	LMF1	-1.3164	5.8386e-06
2590	GALNT2	1.5259	3.3428e-13		54861	SNRK	-1.3115	2.1546e-08
54541	DDIT4	1.5248	0.00016349		4958	OMD	-1.3114	0.0010316
4651	MYO10	1.5235	0		2138	EYA1	-1.3106	0.0073162
6472	SHMT2	1.5199	0		10749	KIF1C	-1.3103	5.2912e-08
4072	EPCAM	1.5197	5.8241e-05		8436	SDPR	-1.3072	0.0019749
9401	RECQL4	1.5146	0		1960	EGR3	-1.3067	0.00040299
9657	IQCB1	1.5118	0		7639	ZNF85	-1.3065	5.7795e-12
5433	POLR2D	1.5109	0		27330	RPS6KA6	-1.3062	1.9977e-08
79728	PALB2	1.5104	5.5844e-14		9104	RGN	-1.3062	0.0023024
84722	PSRC1	1.5103	0		64787	EPS8L2	-1.3009	0.00040176
27074	LAMP3	1.5099	0		9353	SLIT2	-1.3004	4.0601e-06
7004	TEAD4	1.5088	0		29951	PDZRN4	-1.2982	0.00098223
26150	RIBC2	1.5071	0		26266	SLC13A4	-1.297	3.5932e-14
3006	HIST1H1C	1.5034	2.1135e-09		3860	KRT13	-1.2964	1.523e-14
3576	IL8	1.5017	0		7145	TNS1	-1.2948	1.2041e-06
6195	RPS6KA1	1.5009	0.0018762		862	RUNX1T1	-1.2947	0.0051378
1017	CDK2	1.4985	4.242e-06		1910	EDNRB	-1.2902	0.00029854
9197	SLC33A1	1.4967	3.6986e-05		79742	CXorf36	-1.2888	0.0023482
54830	NUP62CL	1.4952	0		55793	FAM63A	-1.2886	2.4368e-13
80723	TMEM22	1.4915	0		6698	SPRR1A	-1.2868	0
8087	FXR1	1.4839	5.0501e-06		5179	PENK	-1.2855	2.9371e-06
4940	OAS3	1.4837	1.8346e-12		5243	ABCB1	-1.2855	7.8243e-05
79691	QTRTD1	1.4791	0		58529	MYOZ1	-1.2851	2.5546e-05
4436	MSH2	1.4777	0		5167	ENPP1	-1.2846	9.8587e-05
5610	EIF2AK2	1.4744	0		22899	ARHGEF15	-1.2842	2.3354e-06
4841	NONO	1.4737	0		55268	ECHDC2	-1.283	0
8458	TTF2	1.4736	3.4774e-10		79776	ZFHX4	-1.2827	0.0016544
7884	SLBP	1.4697	9.9655e-07		23768	FLRT2	-1.2801	6.7786e-06
54908	CCDC99	1.4663	1.0154e-10		8913	CACNA1G	-1.2787	3.6038e-05
90141	EFCAB11	1.4661	5.4354e-10		1149	CIDEA	-1.2768	1.2305e-05
4116	MAGOH	1.4621	1.9528e-09		25999	CLIP3	-1.2767	0.0024804
8073	PTP4A2	1.4603	3.3628e-06		29	ABR	-1.275	4.954e-07
3624	INHBA	1.4595	1.523e-14		7538	ZFP36	-1.2747	2.0099e-06
4312	MMP1	1.4592	2.9295e-14		3164	NR4A1	-1.2738	7.7847e-05
23269	MGA	1.4582	0		79974	C7orf58	-1.2733	0.0010829
5558	PRIM2	1.458	0		63916	ELMO2	-1.2681	9.1145e-05
11266	DUSP12	1.4546	2.5489e-11		8310	ACOX3	-1.268	5.7146e-08
8540	AGPS	1.454	1.6893e-06		140597	TCEAL2	-1.2676	0.00037752
55722	CEP72	1.4512	3.1644e-10		9778	KIAA0232	-1.2674	1.7335e-06
55791	LRIF1	1.451	2.5837e-06		9467	SH3BP5	-1.2667	1.0682e-06
55167	MSL2	1.4491	0.00014075		26112	CCDC69	-1.2667	1.5684e-06
2332	FMR1	1.449	8.0402e-09		7693	ZNF134	-1.2657	0
10274	STAG1	1.4481	3.2062e-06		7881	KCNAB1	-1.2653	1.8667e-08
2960	GTF2E1	1.4478	1.7895e-11		79443	FYCO1	-1.2643	6.0645e-13
10055	SAE1	1.4462	0		11092	C9orf9	-1.2638	7.9379e-06
57405	SPC25	1.4443	3.6741e-12		64127	NOD2	-1.2638	0.00072542
29855	UBN1	1.4438	0.00016563		64838	FNDC4	-1.2636	6.1226e-06
10042	HMGXB4	1.443	8.3543e-08		2845	GPR22	-1.2632	0.0025305
2932	GSK3B	1.4425	0		23460	ABCA6	-1.2629	6.1948e-05
8723	SNX4	1.4397	1.9923e-05		6649	SOD3	-1.2614	0.00088997
55835	CENPJ	1.439	3.5176e-05		57228	SMAGP	-1.2613	3.3633e-06
6185	RPN2	1.4385	2.8845e-11		6320	CLEC11A	-1.2595	6.1948e-05
55905	RNF114	1.437	7.8378e-15		730	C7	-1.2584	0.002614
2297	FOXD1	1.436	0		5727	PTCH1	-1.2572	8.8814e-09
22889	KIAA0907	1.435	7.8378e-15		80177	MYCT1	-1.2571	0.015338
9416	DDX23	1.435	6.2003e-11		38	ACAT1	-1.2569	1.776e-05
1503	CTPS	1.435	1.6776e-09		220965	FAM13C	-1.2569	0.00071091
4318	MMP9	1.4321	0		3908	LAMA2	-1.2562	0.00040299
6574	SLC20A1	1.4312	1.3772e-09		482	ATP1B2	-1.2557	1.1685e-07
7371	UCK2	1.4309	0		25960	GPR124	-1.2544	0.0020201
94239	H2AFV	1.4302	3.1491e-11		5064	PALM	-1.2507	0.0028581
1854	DUT	1.4285	3.7155e-11		5595	MAPK3	-1.2506	1.0675e-06
10092	ARPC5	1.424	7.8019e-09		1992	SERPINB1	-1.25	0.0015681
79075	DSCC1	1.4238	0		1577	CYP3A5	-1.245	6.2707e-05
5290	PIK3CA	1.4236	2.1825e-06		23621	BACE1	-1.2435	4.9508e-14
205564	SENP5	1.4196	0		27147	DENND2A	-1.2426	6.1671e-05
7372	UMPS	1.4155	2.4643e-09		1556	CYP2B7P1	-1.2424	4.1775e-06
7453	WARS	1.4135	0		9333	TGM5	-1.2401	2.4884e-05
7270	TTF1	1.4128	1.9381e-06		81563	C1orf21	-1.2396	0
23165	NUP205	1.4124	0		80740	LY6G6C	-1.239	1.2419e-05
5631	PRPS1	1.4097	0		1842	ECM2	-1.2373	0.0058247
9015	TAF1A	1.4091	2.0719e-13		2044	EPHA5	-1.2366	0.006825
341	APOC1	1.4083	2.853e-10		10003	NAALAD2	-1.2346	0.012843
1031	CDKN2C	1.407	0		8516	ITGA8	-1.2343	0.00025082
64222	TOR3A	1.4051	2.1773e-05		7739	ZNF185	-1.2335	8.5926e-05
7029	TFDP2	1.4032	1.3966e-07		4842	NOS1	-1.232	1.5365e-05
3185	HNRNPF	1.4014	0.00011512		5753	PTK6	-1.2315	0.00083105
4976	OPA1	1.4	5.0178e-11		2669	GEM	-1.2308	0.0042251
81614	NIPA2	1.3965	4.0124e-06		3082	HGF	-1.2293	0.00042498
26286	ARFGAP3	1.3954	5.9692e-05		23187	PHLDB1	-1.2283	4.6478e-05
51191	HERC5	1.3948	1.8435e-10		6609	SMPD1	-1.2276	3.657e-09
54820	NDE1	1.3927	6.2338e-14		7010	TEK	-1.2274	0.0053832
11235	PDCD10	1.3925	3.8074e-06		440515	ZNF506	-1.2268	3.8691e-06
23141	ANKLE2	1.392	2.3841e-13		11096	ADAMTS5	-1.2267	0.0059543
55353	LAPTM4B	1.3918	3.1995e-10		3340	NDST1	-1.2261	1.3496e-05
23507	LRRC8B	1.391	0		6660	SOX5	-1.2261	0.0032053
3068	HDGF	1.389	6.5024e-07		5740	PTGIS	-1.2256	0.0024099
29083	GTPBP8	1.3884	1.1076e-10		10365	KLF2	-1.2249	0.00010459
8612	PPAP2C	1.3859	2.5539e-05		6157	RPL27A	-1.2239	5.09e-06
9601	PDIA4	1.3848	1.2188e-06		9737	GPRASP1	-1.2228	0.009156
1663	DDX11	1.3847	2.8871e-10		2549	GAB1	-1.2201	2.1686e-06
10989	IMMT	1.3838	0		4223	MEOX2	-1.2162	0.0028298
97	ACYP1	1.3825	1.3154e-11		9407	TMPRSS11D	-1.2153	3.6031e-05
10947	AP3M2	1.3811	7.6818e-07		4014	LOR	-1.2146	4.5265e-06
8624	PSMG1	1.3794	1.6336e-08		79891	ZNF671	-1.2134	0.00056163
200081	TXLNA	1.3784	3.2399e-06		54970	TTC12	-1.2111	0
93081	TEX30	1.3778	6.9872e-10		108	ADCY2	-1.2091	6.6386e-09
64786	TBC1D15	1.3745	0.00067873		3680	ITGA9	-1.2062	3.103e-05
1869	E2F1	1.3742	1.2452e-08		63876	PKNOX2	-1.2053	2.1217e-07
55125	CEP192	1.374	0.00016406		2206	MS4A2	-1.2053	0.00036554
79677	SMC6	1.3737	0		11279	KLF8	-1.2025	2.1961e-13
10762	NUP50	1.3724	9.5287e-09		79057	PRRG3	-1.2022	0.00023222
55038	CDCA4	1.3721	0		10014	HDAC5	-1.1984	1.3271e-10
5496	PPM1G	1.3718	0.0006709		577	BAI3	-1.1971	0.00030711
29960	FTSJ2	1.3705	1.7335e-06		10411	RAPGEF3	-1.1968	0
5328	PLAU	1.3689	6.5954e-13		8613	PPAP2B	-1.1958	0.0022462
3837	KPNB1	1.3687	1.2637e-05		4681	NBL1	-1.1933	6.3624e-08
9688	NUP93	1.3682	0		3858	KRT10	-1.1924	7.5761e-05
1019	CDK4	1.3679	1.4511e-09		1776	DNASE1L3	-1.1922	0.0012557
5685	PSMA4	1.3671	2.623e-08		92211	CDHR1	-1.1907	5.8851e-08
84823	LMNB2	1.3669	4.8394e-07		8425	LTBP4	-1.1896	0.0024143
10236	HNRNPR	1.3642	2.1005e-08		4212	MEIS2	-1.1889	7.9633e-08
56910	STARD7	1.3637	9.8148e-12		6451	SH3BGRL	-1.1873	6.2583e-10
5690	PSMB2	1.3636	2.3875e-07		10319	LAMC3	-1.1838	1.4194e-05
55186	SLC25A36	1.3626	0.0002759		5837	PYGM	-1.1836	0.0010871
52	ACP1	1.3614	1.7362e-07		23564	DDAH2	-1.1817	0.0014678
54913	RPP25	1.3599	5.4616e-07		7082	TJP1	-1.1808	0.0011015
8743	TNFSF10	1.3588	6.7317e-06		1735	DIO3	-1.1787	0.0013657
51668	HSPB11	1.3576	4.8946e-12		90485	ZNF835	-1.1786	8.5697e-05
6788	STK3	1.3575	4.1802e-05		2053	EPHX2	-1.1769	0.00055463
51155	HN1	1.3567	5.2443e-06		8515	ITGA10	-1.176	4.5436e-09
23354	HAUS5	1.3562	4.3956e-12		6943	TCF21	-1.176	0.00099609
3320	HSP90AA1	1.3542	0		79603	CERS4	-1.1756	0
27346	TMEM97	1.3539	0		388	RHOB	-1.1754	8.4495e-05
5634	PRPS2	1.3528	5.2957e-06		54796	BNC2	-1.1753	0.0089076
684	BST2	1.3516	2.1664e-06		3885	KRT34	-1.1738	2.0068e-06
1857	DVL3	1.3513	0		50489	CD207	-1.1722	0.00014054
23528	ZNF281	1.3502	0		79098	C1orf116	-1.1711	0.0025177
6535	SLC6A8	1.3497	2.4714e-09		54360	CYTL1	-1.1675	0.00062023
2618	GART	1.3451	1.523e-14		55068	ENOX1	-1.1672	1.5789e-07
54801	HAUS6	1.3442	1.0996e-06		5618	PRLR	-1.1658	0.0073951
675	BRCA2	1.3439	8.3199e-06		8648	NCOA1	-1.1654	0.00012129
10379	IRF9	1.3438	0		2273	FHL1	-1.1643	0.010467
5810	RAD1	1.3436	1.523e-14		1212	CLTB	-1.1623	5.1408e-05
8345	HIST1H2BH	1.3429	1.0968e-08		53405	CLIC5	-1.1615	1.0698e-06
11198	SUPT16H	1.3401	6.7823e-07		5549	PRELP	-1.1609	0.0050509
3609	ILF3	1.3394	2.6905e-07		29986	SLC39A2	-1.1583	9.8434e-06
84079	ANKRD27	1.3391	3.1315e-07		6699	SPRR1B	-1.1575	7.8378e-15
22850	ADNP2	1.3382	4.287e-11		8321	FZD1	-1.1575	0.0001306
79682	MLF1IP	1.338	0		22905	EPN2	-1.1573	2.1215e-05
10561	IFI44	1.3373	0		4908	NTF3	-1.1572	1.3187e-09
7752	ZNF200	1.3362	2.7475e-08		57127	RHBG	-1.1563	0.002193
55771	PRR11	1.3357	0.00029451		22996	TTC39A	-1.1551	0.00040557
5928	RBBP4	1.3355	2.8777e-11		395	ARHGAP6	-1.154	0.00063792
10528	NOP56	1.3295	9.8148e-12		154661	RUNDC3B	-1.1532	0.0013159
6627	SNRPA1	1.3294	4.7006e-05		27129	HSPB7	-1.1519	3.5981e-05
55299	BRIX1	1.3293	0		2254	FGF9	-1.1519	0.0011056
59343	SENP2	1.3292	2.1557e-05		79758	DHRS12	-1.151	1.7762e-06
57570	TRMT5	1.3284	0.00010409		9457	FHL5	-1.1508	0.0067225
4688	NCF2	1.328	0		9429	ABCG2	-1.1501	0.016094
27161	EIF2C2	1.3266	0		5325	PLAGL1	-1.1488	2.9295e-14
7374	UNG	1.3261	2.4681e-10		1428	CRYM	-1.1451	0.00024209
29901	SAC3D1	1.3254	1.5481e-06		64097	EPB41L4A	-1.1447	4.2129e-05
27097	TAF5L	1.3248	0		8618	CADPS	-1.1447	0.0011047
55093	WDYHV1	1.3242	7.0895e-09		89927	C16orf45	-1.1422	0.00069842
114885	OSBPL11	1.3229	2.6907e-11		28954	REM1	-1.1421	4.0113e-07
80196	RNF34	1.3226	0		1297	COL9A1	-1.1421	0.00016339
6502	SKP2	1.3194	0		30008	EFEMP2	-1.1417	0.00029727
10657	KHDRBS1	1.3185	7.6708e-07		652	BMP4	-1.1408	3.3936e-10
4521	NUDT1	1.317	1.4022e-09		55001	TTC22	-1.1371	0.001882
8566	PDXK	1.3164	1.8446e-06		1465	CSRP1	-1.1366	9.0023e-07
8542	APOL1	1.3123	0.00031991		416	ARSF	-1.1363	0.0004462
10018	BCL2L11	1.3121	4.0111e-10		79188	TMEM43	-1.1356	3.9681e-11
8836	GGH	1.3116	0.00016932		22802	CLCA4	-1.1343	0.00046551
8702	B4GALT4	1.3104	4.028e-09		3679	ITGA7	-1.1336	0.0030806
9111	NMI	1.3103	1.4405e-06		22915	MMRN1	-1.1335	0.040355
995	CDC25C	1.3099	4.8561e-06		256364	EML3	-1.1308	8.1158e-06
26039	SS18L1	1.308	1.1433e-10		60401	EDA2R	-1.1299	0.003345
9123	SLC16A3	1.3077	0.00011938		1583	CYP11A1	-1.1294	0.00092937
4686	NCBP1	1.3054	6.2353e-08		25840	METTL7A	-1.1282	3.5932e-14
159	ADSS	1.3054	2.1763e-07		9853	RUSC2	-1.1274	1.5233e-06
115353	LRRC42	1.3047	6.8953e-06		125893	ZNF816	-1.1268	0.00022803
3383	ICAM1	1.3043	1.3469e-05		9465	AKAP7	-1.1261	1.2831e-08
51184	GPN3	1.304	2.2003e-07		27076	LYPD3	-1.1255	0.00088841
23317	DNAJC13	1.3032	1.4015e-09		64321	SOX17	-1.1254	0.00051226
9130	FAM50A	1.3031	0.00033016		4199	ME1	-1.1244	0.00036298
9128	PRPF4	1.3015	3.8006e-12		171392	ZNF675	-1.1235	1.3283e-06
79888	LPCAT1	1.3015	1.3533e-09		1524	CX3CR1	-1.123	2.6678e-13
6548	SLC9A1	1.3012	6.6043e-11		2891	GRIA2	-1.1229	2.9606e-05
11044	PAPD7	1.3004	1.0669e-13		1804	DPP6	-1.1226	3.0699e-05
7097	TLR2	1.3002	4.4956e-10		56944	OLFML3	-1.1226	0.0077533
29929	ALG6	1.3001	7.4446e-08		10982	MAPRE2	-1.121	1.6299e-11
3930	LBR	1.2991	2.3839e-05		6340	SCNN1G	-1.1204	0.00025104
528	ATP6V1C1	1.2973	1.1509e-05		54472	TOLLIP	-1.1201	3.9865e-05
11221	DUSP10	1.2972	2.3578e-05		57710	KIAA1614	-1.1176	9.5748e-06
10713	USP39	1.2956	0		2977	GUCY1A2	-1.1173	0.0062866
56886	UGGT1	1.2951	0		90362	FAM110B	-1.1155	3.0084e-05
7804	LRP8	1.2945	4.144e-10		1800	DPEP1	-1.1151	1.6527e-05
128872	HMGB3P1	1.2943	0.00014405		283298	OLFML1	-1.1128	0.0092349
9258	MFHAS1	1.2933	2.3316e-07		57115	PGLYRP4	-1.1126	2.6164e-07
79172	CENPO	1.2928	0.010659		4919	ROR1	-1.1124	2.4176e-08
65005	MRPL9	1.2912	0		1946	EFNA5	-1.1122	3.0398e-06
6389	SDHA	1.2904	1.6824e-07		5126	PCSK2	-1.1104	2.7497e-08
57187	THOC2	1.2902	2.5281e-05		4240	MFGE8	-1.1101	0.0016967
2553	GABPB1	1.2899	0		146691	TOM1L2	-1.11	0.00015032
1978	EIF4EBP1	1.2892	0.0001883		84981	MIR22HG	-1.1098	0.00046226
27042	DIEXF	1.2877	0		1593	CYP27A1	-1.1093	1.239e-09
64422	ATG3	1.2867	5.5844e-14		7846	TUBA1A	-1.1083	8.345e-06
6890	TAP1	1.2838	0		64834	ELOVL1	-1.1077	8.3263e-05
5993	RFX5	1.2838	0		64764	CREB3L2	-1.1069	1.4326e-05
7514	XPO1	1.2829	3.539e-05		1730	DIAPH2	-1.1044	1.4129e-12
83440	ADPGK	1.2822	0		5101	PCDH9	-1.1036	0.00040415
9733	SART3	1.2821	7.2245e-08		2331	FMOD	-1.1029	0.0038852
6385	SDC4	1.2778	1.925e-10		6422	SFRP1	-1.1022	3.0095e-07
25888	ZNF473	1.2778	2.6119e-08		8997	KALRN	-1.1022	3.4255e-06
55975	KLHL7	1.2762	0.00014031		9855	FARP2	-1.1021	5.3882e-06
79573	TTC13	1.276	1.7695e-11		5592	PRKG1	-1.1015	0.0014863
5687	PSMA6	1.2758	0		6283	S100A12	-1.1014	0.0001493
9994	CASP8AP2	1.2756	4.0867e-06		30	ACAA1	-1.1005	0.0017403
22948	CCT5	1.2747	0		3268	AGFG2	-1.0999	0.002101
5698	PSMB9	1.2745	1.1376e-09		738	C11orf2	-1.0994	6.709e-06
2178	FANCE	1.2738	1.8769e-11		90627	STARD13	-1.0979	0.0019971
3927	LASP1	1.2723	4.6153e-07		55200	PLEKHG6	-1.0972	0.018973
79915	ATAD5	1.2705	7.6805e-05		23498	HAAO	-1.0967	3.6437e-06
8161	COIL	1.2697	0.0029221		51309	ARMCX1	-1.0966	0.01267
4591	TRIM37	1.2693	0		27179	IL36A	-1.096	3.725e-05
10964	IFI44L	1.2689	0		727800	RNF208	-1.0953	0.001849
55320	MIS18BP1	1.2682	3.4462e-11		1215	CMA1	-1.0952	0.00039285
27348	TOR1B	1.268	0		1259	CNGA1	-1.095	1.6169e-10
27338	UBE2S	1.2675	0.0016876		55244	SLC47A1	-1.0947	0.0003229
56675	NRIP3	1.2669	4.6027e-06		65018	PINK1	-1.0943	0.0010197
7203	CCT3	1.2667	1.5999e-05		23522	KAT6B	-1.0919	1.3189e-05
55746	NUP133	1.2665	0.00014941		53616	ADAM22	-1.0914	2.072e-05
51026	GOLT1B	1.2648	0.00012455		7434	VIPR2	-1.0913	2.2871e-06
51729	WBP11	1.2647	5.8176e-06		5650	KLK7	-1.0903	5.2747e-07
2040	STOM	1.2641	2.5273e-08		5076	PAX2	-1.0899	0.0010776
7307	U2AF1	1.2624	1.0196e-05		1562	CYP2C18	-1.0895	6.6551e-05
30849	PIK3R4	1.2616	0		653483	MLLT4-AS1	-1.0876	2.7249e-13
11177	BAZ1A	1.2615	0		7704	ZBTB16	-1.0874	0.001217
580	BARD1	1.261	0		79991	OBFC1	-1.0862	0.00053634
6434	TRA2B	1.2608	1.2029e-05		706	TSPO	-1.0855	0.0026048
8894	EIF2S2	1.2605	0		51090	PLLP	-1.0854	0.00022872
2195	FAT1	1.2602	2.8757e-09		60676	PAPPA2	-1.0853	3.2543e-06
27131	SNX5	1.2598	2.2338e-14		10395	DLC1	-1.0845	0.02415
5329	PLAUR	1.2595	0		4881	NPR1	-1.0838	0.00011471
11222	MRPL3	1.2594	4.3069e-09		7867	MAPKAPK3	-1.0827	0.0023245
23013	SPEN	1.2584	0		10647	SCGB1D2	-1.0818	6.8958e-10
51495	PTPLAD1	1.2583	1.8357e-05		50487	PLA2G3	-1.079	4.8897e-05
54930	HAUS4	1.258	4.4804e-10		83716	CRISPLD2	-1.0762	0.0038308
26043	UBXN7	1.2575	4.9063e-12		79656	BEND5	-1.0752	4.4288e-05
4931	NVL	1.2573	0		3131	HLF	-1.075	1.1022e-08
5538	PPT1	1.2564	7.1144e-09		53905	DUOX1	-1.0741	0.00064028
1477	CSTF1	1.255	0		57162	PELI1	-1.0727	0.00036688
2919	CXCL1	1.2533	1.0877e-06		6444	SGCD	-1.0722	4.5401e-06
51182	HSPA14	1.2523	2.6678e-13		1674	DES	-1.0719	0.0023521
9088	PKMYT1	1.2516	0.00049907		10314	LANCL1	-1.0717	0.0032458
6839	SUV39H1	1.251	1.3098e-08		1672	DEFB1	-1.0712	4.5296e-13
171586	ABHD3	1.2505	8.9069e-08		5396	PRRX1	-1.071	0.0033483
9282	MED14	1.2499	0		53373	TPCN1	-1.0704	1.3636e-06
6261	RYR1	1.2498	7.0818e-07		114876	OSBPL1A	-1.07	0.00086752
6566	SLC16A1	1.2488	0		6096	RORB	-1.0696	0.00033217
9276	COPB2	1.2481	3.8096e-08		3913	LAMB2	-1.0688	0.00030629
1890	TYMP	1.2462	1.7754e-06		55713	ZNF334	-1.0686	1.1438e-05
51056	LAP3	1.2446	0		3050	HBZ	-1.0678	0.00071344
51599	LSR	1.2444	0.00023226		51015	ISOC1	-1.0677	0.0045126
145389	SLC38A6	1.2444	0.0018191		51195	RAPGEFL1	-1.0667	0.0001758
25825	BACE2	1.2436	6.4598e-05		10268	RAMP3	-1.066	0.0020161
23531	MMD	1.2429	4.9757e-07		10400	PEMT	-1.065	3.2255e-05
6612	SUMO3	1.2413	3.4969e-06		55799	CACNA2D3	-1.0642	4.4047e-09
713	C1QB	1.2409	0		6414	SEPP1	-1.064	5.5691e-13
51163	DBR1	1.2408	5.2965e-05		223	ALDH9A1	-1.0637	8.9525e-10
25816	TNFAIP8	1.2393	0.00031406		6181	RPLP2	-1.0615	0.0052791
7707	ZNF148	1.2383	1.1339e-06		80108	ZFP2	-1.06	1.1208e-06
7019	TFAM	1.2382	6.2466e-06		23293	SMG6	-1.0593	5.5691e-13
79139	DERL1	1.2376	4.0223e-10		64816	CYP3A43	-1.0583	6.7956e-06
1633	DCK	1.2365	3.6752e-06		3725	JUN	-1.0581	0.0029033
8697	CDC23	1.2359	2.6547e-05		53358	SHC3	-1.0578	0.0001052
1514	CTSL1	1.2357	4.9716e-09		80034	CSRNP3	-1.0573	4.0113e-07
3052	HCCS	1.2355	1.7422e-07		57523	NYNRIN	-1.0571	1.8537e-08
4794	NFKBIE	1.2351	2.6698e-06		4250	SCGB2A2	-1.0564	5.2552e-05
60491	NIF3L1	1.2338	2.2812e-10		7200	TRH	-1.0551	1.1636e-08
1054	CEBPG	1.2331	0.0016511		79625	NDNF	-1.0549	0.0012405
54915	YTHDF1	1.2326	5.8976e-09		6663	SOX10	-1.0548	0.00057508
7818	DAP3	1.2302	1.142e-10		762	CA4	-1.0543	0.002018
5718	PSMD12	1.23	0.00051205		9045	RPL14	-1.0542	1.0104e-12
1962	EHHADH	1.2288	3.2386e-05		4640	MYO1A	-1.0516	0.0095668
22880	MORC2	1.2282	0.00036927		2009	EML1	-1.0505	0.0013264
55744	C7orf44	1.2279	4.0783e-07		4675	NAP1L3	-1.0496	0.03472
26255	PTTG3P	1.2275	3.3034e-09		11187	PKP3	-1.0488	0.0041262
79415	C17orf62	1.2271	2.3456e-05		54873	PALMD	-1.0481	1.5843e-10
55486	PARL	1.2268	3.5165e-11		4286	MITF	-1.0478	0.035459
2079	ERH	1.2266	0.00010165		3727	JUND	-1.0473	0.00026864
2537	IFI6	1.2263	0		726	CAPN5	-1.0471	0.00023969
6626	SNRPA	1.2247	4.2998e-05		80258	EFHC2	-1.0467	1.2607e-12
7175	TPR	1.2242	0		6455	SH3GL1	-1.0466	2.403e-06
64421	DCLRE1C	1.2232	0		624	BDKRB2	-1.0463	2.3342e-06
10328	COX4NB	1.2227	0		1548	CYP2A6	-1.045	1.6868e-05
54704	PDP1	1.2215	8.7633e-06		79608	RIC3	-1.0447	3.5705e-06
79134	TMEM185B	1.219	8.8246e-10		2259	FGF14	-1.0444	0.0038993
6240	RRM1	1.2184	3.1798e-09		9723	SEMA3E	-1.0434	7.1802e-07
10899	JTB	1.2174	2.0264e-08		1893	ECM1	-1.0424	1.2697e-12
11103	KRR1	1.2168	0.0001348		1408	CRY2	-1.0422	3.8466e-07
55148	UBR7	1.2159	1.8738e-08		8945	BTRC	-1.0413	6.0681e-08
23394	ADNP	1.2155	2.6774e-05		1476	CSTB	-1.0413	0.0016525
55247	NEIL3	1.2143	4.0092e-06		10462	CLEC10A	-1.0407	1.9792e-07
10563	CXCL13	1.2125	0		57658	CALCOCO1	-1.0405	4.5316e-08
6429	SRSF4	1.2121	1.3469e-05		51050	PI15	-1.0383	2.9348e-08
4141	MARS	1.2115	7.8378e-15		10290	SPEG	-1.0376	0.00035003
5471	PPAT	1.2106	1.0562e-10		2690	GHR	-1.0372	1.7026e-12
23468	CBX5	1.2105	0		83638	C11orf68	-1.0362	1.4403e-06
7319	UBE2A	1.2088	2.1193e-06		64137	ABCG4	-1.0336	0.00055434
4331	MNAT1	1.2079	0		22854	NTNG1	-1.0334	0.0032239
54800	KLHL24	1.2056	3.0164e-05		5961	PRPH2	-1.0316	2.1737e-12
9217	VAPB	1.2048	6.9782e-06		2701	GJA4	-1.0315	0.00099987
79710	MORC4	1.2041	1.7652e-13		3764	KCNJ8	-1.0315	0.0037927
8969	HIST1H2AG	1.2026	2.5809e-07		56967	C14orf132	-1.0309	4.656e-05
7528	YY1	1.2025	0		845	CASQ2	-1.0284	3.524e-06
3430	IFI35	1.2012	2.678e-07		392	ARHGAP1	-1.0283	3.1625e-06
5692	PSMB4	1.2002	1.7249e-06		55287	TMEM40	-1.0266	3.9059e-05
5050	PAFAH1B3	1.1998	7.17e-06		79633	FAT4	-1.0266	0.0068173
26502	NARF	1.1996	1.433e-06		399665	FAM102A	-1.0263	3.1614e-12
112399	EGLN3	1.1992	3.7707e-09		1153	CIRBP	-1.0259	0.002067
81542	TMX1	1.1979	3.8577e-05		4784	NFIX	-1.0256	0.003094
3620	IDO1	1.1977	2.9081e-13		80000	GREB1L	-1.0252	1.0413e-05
54953	C1orf27	1.1963	3.146e-07		10174	SORBS3	-1.0246	0.00093849
4283	CXCL9	1.1952	0		79755	ZNF750	-1.0239	0.00037342
231	AKR1B1	1.1947	3.2611e-06		91120	ZNF682	-1.0235	1.7709e-11
2643	GCH1	1.1935	2.764e-05		84253	GARNL3	-1.0234	0.0022499
51278	IER5	1.1928	0.0029524		23270	TSPYL4	-1.0234	0.0063305
79228	THOC6	1.1927	1.4769e-05		3270	HRC	-1.0226	5.7056e-08
25829	TMEM184B	1.1915	2.8369e-06		23148	NACAD	-1.0213	3.0311e-07
3964	LGALS8	1.1915	3.7458e-05		26211	OR2F1	-1.0209	0.0024288
1841	DTYMK	1.1909	1.8357e-05		23175	LPIN1	-1.0198	6.1419e-09
4864	NPC1	1.1899	2.9717e-05		1902	LPAR1	-1.0197	0.0081679
7718	ZNF165	1.1879	5.6715e-10		152	ADRA2C	-1.0193	0.00070341
10572	SIVA1	1.1876	9.7286e-09		57134	MAN1C1	-1.0166	8.0149e-05
8880	FUBP1	1.1872	3.3698e-05		677	ZFP36L1	-1.0144	0.00025232
9355	LHX2	1.1871	0		6332	SCN7A	-1.0144	0.0034837
9585	KIF20B	1.187	2.2596e-11		8814	CDKL1	-1.0139	0.0058914
51734	MSRB1	1.1849	3.6281e-07		64777	RMND5B	-1.0128	0.00059414
6877	TAF5	1.184	2.4809e-07		7512	XPNPEP2	-1.0113	3.9487e-05
7411	VBP1	1.1837	1.0084e-10		6769	STAC	-1.0102	6.8642e-12
81539	SLC38A1	1.183	2.5605e-08		51352	WT1-AS	-1.0089	0.0010983
11168	PSIP1	1.1821	0.0019821		51646	YPEL5	-1.0085	0.031023
57645	POGK	1.1808	0		6299	SALL1	-1.0081	0.014602
10519	CIB1	1.179	0.0002246		2525	FUT3	-1.0073	0.0085461
2717	GLA	1.1783	2.9491e-05		80022	MYO15B	-1.0064	2.6555e-05
9016	SLC25A14	1.1782	3.1773e-07		1576	CYP3A4	-1.0061	0.00016768
91543	RSAD2	1.1781	0		56969	RPL23AP32	-1.006	0.00361
4528	MTIF2	1.1779	1.2318e-10		6419	SETMAR	-1.0055	8.4831e-12
5771	PTPN2	1.1768	0		9348	NDST3	-1.005	0.002018
5073	PARN	1.1761	1.1227e-06		57178	ZMIZ1	-1.0048	4.5541e-08
3659	IRF1	1.1753	3.4943e-09		64506	CPEB1	-1.0046	3.6581e-09
54165	DCUN1D1	1.1753	0.00022728		10317	B3GALT5	-1.0044	0.0025461
84223	IQCG	1.1733	0		5799	PTPRN2	-1.0043	0.0041993
64110	MAGEF1	1.1732	0.00080071		27121	DKK4	-1.0038	4.147e-05
476	ATP1A1	1.1728	0.0018059		79582	SPAG16	-1.0037	1.0814e-11
57136	C20orf3	1.1726	1.2535e-06		57000	C9orf31	-1.0036	1.3667e-07
22820	COPG1	1.1721	5.3731e-08		1316	KLF6	-1.0014	0.0051899
23231	SEL1L3	1.1704	0.00063716		8642	DCHS1	-1.0006	0.031794
10213	PSMD14	1.17	2.7739e-11		8437	RASAL1	-0.99974	0.00068016
10007	GNPDA1	1.1671	5.3968e-05		28958	CCDC56	-0.99907	0.00010559
9618	TRAF4	1.1665	3.0382e-08		56271	BEX4	-0.99861	0.0028691
400506	C16orf88	1.1662	4.3069e-10		4634	MYL3	-0.99822	3.9967e-06
5361	PLXNA1	1.1661	0.00016104		6915	TBXA2R	-0.99784	0.00019251
178	AGL	1.1658	2.3578e-05		10241	CALCOCO2	-0.99768	6.5313e-06
54971	BANP	1.1657	1.0113e-06		9982	FGFBP1	-0.99725	0.0028832
84296	GINS4	1.1649	0.013969		9038	TAAR5	-0.99702	0.014183
10726	NUDC	1.1634	1.3606e-05		3983	ABLIM1	-0.99677	0.0023023
8323	FZD6	1.1633	1.3672e-06		57016	AKR1B10	-0.99641	2.0138e-05
6897	TARS	1.1623	3.8921e-13		6360	CCL16	-0.99605	0.00025269
7422	VEGFA	1.1622	0		55160	ARHGEF10L	-0.99531	1.6527e-05
64427	TTC31	1.1609	8.1102e-08		28996	HIPK2	-0.9952	9.8816e-06
51603	METTL13	1.1605	7.8378e-15		23635	SSBP2	-0.99476	1.4236e-11
7204	TRIO	1.1604	3.5932e-14		3778	KCNMA1	-0.9945	1.03e-06
85236	HIST1H2BK	1.1591	1.027e-07		9322	TRIP10	-0.99347	1.5015e-11
80178	C16orf59	1.1589	2.2003e-07		7786	MAP3K12	-0.99241	0.027166
55131	RBM28	1.1587	1.186e-08		28513	CDH19	-0.99238	0.014184
8407	TAGLN2	1.1586	8.8857e-06		26249	KLHL3	-0.99171	0.011862
5394	EXOSC10	1.1581	2.8704e-09		11078	TRIOBP	-0.99149	2.0227e-11
11275	KLHL2	1.1577	0.00020272		2312	FLG	-0.99085	6.554e-07
90355	C5orf30	1.1573	8.1703e-06		8434	RECK	-0.9908	0.015665
768	CA9	1.1563	2.413e-08		3557	IL1RN	-0.99064	0.0034353
8089	YEATS4	1.155	8.245e-12		23284	LPHN3	-0.99054	0.00074291
8795	TNFRSF10B	1.1543	1.7005e-12		81931	ZNF93	-0.98936	1.9793e-05
29102	DROSHA	1.1537	1.3416e-07		7051	TGM1	-0.98935	0.0010867
55183	RIF1	1.1536	1.3797e-08		2934	GSN	-0.98897	0.00091817
51634	RBMX2	1.1534	7.17e-06		56899	ANKS1B	-0.98895	0.0014425
56259	CTNNBL1	1.1523	3.821e-08		93210	PGAP3	-0.98847	4.5835e-09
7184	HSP90B1	1.1521	7.8378e-15		6327	SCN2B	-0.98829	0.00021468
26205	GMEB2	1.152	2.0129e-05		9037	SEMA5A	-0.98795	2.4756e-10
79180	EFHD2	1.1515	5.8241e-05		3157	HMGCS1	-0.98791	2.3669e-05
5511	PPP1R8	1.1499	0.00019052		23276	KLHL18	-0.98693	2.5152e-08
6944	VPS72	1.1497	2.3128e-10		671	BPI	-0.98679	2.0882e-05
51460	SFMBT1	1.1494	1.6329e-11		10404	CPQ	-0.98656	0.012625
6646	SOAT1	1.1494	0.00024525		23051	ZHX3	-0.98599	7.6609e-06
9929	JOSD1	1.1488	7.8378e-15		118	ADD1	-0.98539	1.8377e-07
55604	LRRC16A	1.1472	6.7585e-07		51222	ZNF219	-0.98502	0.0039053
2885	GRB2	1.1457	7.8378e-15		2116	ETV2	-0.98397	0.011277
10195	ALG3	1.145	2.6193e-12		6532	SLC6A4	-0.98386	0.0020105
6873	TAF2	1.145	9.3375e-05		10894	LYVE1	-0.98343	0.045639
51760	SYT17	1.1447	1.523e-14		80129	C6orf97	-0.98258	0.0002712
11052	CPSF6	1.1433	0.00084549		10491	CRTAP	-0.98167	0.0013885
26097	CHTOP	1.1418	3.0565e-10		1734	DIO2	-0.98166	0.00066511
11051	NUDT21	1.1415	0.00011008		5354	PLP1	-0.98071	0.023005
393	ARHGAP4	1.1407	0.00046226		5653	KLK6	-0.98036	2.2174e-06
55601	DDX60	1.1402	5.5844e-14		8538	BARX2	-0.97882	1.0892e-06
5347	PLK1	1.1392	0.016835		2615	LRRC32	-0.97841	0.016727
10478	SLC25A17	1.1384	0.00036292		25849	PARM1	-0.97821	0.00036688
4711	NDUFB5	1.1382	8.9987e-08		10424	PGRMC2	-0.97772	1.0445e-05
51654	CDK5RAP1	1.1381	9.429e-14		755	C21orf2	-0.97771	2.3839e-05
25788	RAD54B	1.1381	1.4194e-05		23769	FLRT1	-0.97763	3.7396e-05
26528	DAZAP1	1.1364	1.5011e-06		85453	TSPYL5	-0.9775	0.0013745
3455	IFNAR2	1.1361	1.1598e-12		9379	NRXN2	-0.97645	0.011508
27333	GOLIM4	1.136	1.1665e-05		25841	ABTB2	-0.97609	4.218e-08
56950	SMYD2	1.1349	1.523e-14		5916	RARG	-0.97581	0.0020191
57698	KIAA1598	1.1332	2.2338e-14		54361	WNT4	-0.97525	4.0217e-11
5721	PSME2	1.1331	0.00051145		23348	DOCK9	-0.97438	0.0010232
7297	TYK2	1.133	0.00079864		5338	PLD2	-0.97413	9.0097e-05
22976	PAXIP1	1.1326	1.6629e-06		6304	SATB1	-0.9721	3.1241e-11
55171	TBCCD1	1.1309	1.523e-14		56920	SEMA3G	-0.9721	0.0019769
5684	PSMA3	1.1309	1.2844e-05		26020	LRP10	-0.97209	0.00077197
865	CBFB	1.13	2.5774e-06		185	AGTR1	-0.97171	6.7831e-09
79003	MIS12	1.1294	0.00042729		56999	ADAMTS9	-0.97152	0.0032859
64710	NUCKS1	1.129	2.2338e-14		1124	CHN2	-0.97122	0.0022485
5777	PTPN6	1.1289	3.7808e-05		10060	ABCC9	-0.97095	0.0023763
2968	GTF2H4	1.1287	1.6655e-07		859	CAV3	-0.97064	0.0043569
7247	TSN	1.1283	0.00011008		56998	CTNNBIP1	-0.96954	9.816e-09
25936	NSL1	1.1273	3.074e-08		5525	PPP2R5A	-0.96933	4.8578e-11
23076	RRP1B	1.1265	2.9295e-14		57191	VN1R1	-0.96856	9.4339e-07
3192	HNRNPU	1.1261	3.8611e-07		1557	CYP2C19	-0.96805	0.00082904
1660	DHX9	1.1224	3.873e-07		2041	EPHA1	-0.96789	0.0019681
6782	HSPA13	1.1219	5.2606e-06		56898	BDH2	-0.96724	0.0052706
51029	PPPDE1	1.1199	3.5932e-14		8013	NR4A3	-0.96722	0.00070643
9926	LPGAT1	1.1196	7.3852e-10		79744	ZNF419	-0.96672	3.9809e-10
8893	EIF2B5	1.119	3.5932e-14		2798	GNRHR	-0.96659	0.00022478
29110	TBK1	1.1189	0.0021012		23030	KDM4B	-0.96642	8.8497e-06
55326	AGPAT5	1.1185	4.4711e-06		51285	RASL12	-0.96538	0.018268
80263	TRIM45	1.1182	4.2661e-14		55577	NAGK	-0.96514	0.018908
64149	C17orf75	1.1179	1.7323e-05		23086	EXPH5	-0.96437	5.4549e-05
10728	PTGES3	1.1173	0.0003657		84560	MT4	-0.96412	0.011831
3835	KIF22	1.1168	0.0001597		56242	ZNF253	-0.96328	1.2102e-06
1594	CYP27B1	1.1166	1.9748e-12		3452	IFNA21	-0.96316	0.00034017
5699	PSMB10	1.116	0.00049398		5104	SERPINA5	-0.96312	0.0011532
5889	RAD51C	1.1159	6.8824e-13		4222	MEOX1	-0.96312	0.01395
26574	AATF	1.1154	4.5904e-07		10626	TRIM16	-0.96221	0.026248
7045	TGFBI	1.115	3.9543e-07		55686	MREG	-0.96195	0.027926
47	ACLY	1.1149	2.6167e-13		10266	RAMP2	-0.96175	0.0072528
2782	GNB1	1.1142	4.2661e-14		23650	TRIM29	-0.96167	0.027082
55741	EDEM2	1.1137	0.00073667		63934	ZNF667	-0.96164	5.1881e-11
55233	MOB1A	1.1134	0.0010757		23770	FKBP8	-0.96135	0.001712
6648	SOD2	1.1132	1.0713e-05		1909	EDNRA	-0.96125	0.022203
55127	HEATR1	1.1128	1.32e-07		2018	EMX2	-0.96041	0.0083905
56833	SLAMF8	1.1121	6.2338e-14		3448	IFNA14	-0.9603	0.00024184
9937	DCLRE1A	1.1119	5.5844e-14		6786	STIM1	-0.95914	2.1504e-07
5982	RFC2	1.111	0.0010085		7802	DNALI1	-0.95914	0.0016666
26984	SEC22A	1.1106	1.7573e-07		10873	ME3	-0.95881	0.025362
29889	GNL2	1.1103	1.4133e-07		8470	SORBS2	-0.95826	1.7336e-05
10293	TRAIP	1.1091	2.5883e-09		54807	ZNF586	-0.95789	0.00080071
8565	YARS	1.1089	1.0344e-10		55022	PID1	-0.95786	8.5681e-09
23670	TMEM2	1.1087	1.0074e-07		8501	SLC43A1	-0.95778	0.011423
1650	DDOST	1.1085	0.001064		8322	FZD4	-0.9573	0.010779
54478	FAM64A	1.1082	2.4176e-08		6193	RPS5	-0.95685	8.6012e-11
3627	CXCL10	1.1071	6.8381e-14		2110	ETFDH	-0.95644	0.0018676
7518	XRCC4	1.1069	3.1973e-06		6833	ABCC8	-0.95567	0.0010044
64863	METTL4	1.1067	0.00077711		6712	SPTBN2	-0.955	4.4012e-05
11124	FAF1	1.1066	0.00010458		9575	CLOCK	-0.95392	0.00033285
5747	PTK2	1.1064	6.4608e-05		8646	CHRD	-0.9538	6.3324e-07
9619	ABCG1	1.106	1.3356e-07		1824	DSC2	-0.95341	0.011064
6780	STAU1	1.1054	9.429e-14		8655	DYNLL1	-0.95192	0.0011183
9793	CKAP5	1.1046	6.2338e-14		7044	LEFTY2	-0.9516	0.0063079
55347	ABHD10	1.1046	5.1408e-05		9846	GAB2	-0.95127	8.5385e-06
10130	PDIA6	1.1043	2.403e-06		301	ANXA1	-0.95033	0.0026076
9997	SCO2	1.1038	6.9874e-13		3491	CYR61	-0.95015	0.046285
9129	PRPF3	1.1029	1.0052e-13		5176	SERPINF1	-0.95005	0.011741
63901	FAM111A	1.1021	1.0052e-13		51660	BRP44L	-0.94903	1.0174e-10
9917	FAM20B	1.1014	8.8444e-14		54508	FLJ11235	-0.94899	0.0011461
7283	TUBG1	1.1014	1.0218e-06		23500	DAAM2	-0.94887	0.011838
6817	SULT1A1	1.1008	0.00061399		6164	RPL34	-0.94865	1.1563e-10
10465	PPIH	1.1007	5.4482e-09		57205	ATP10D	-0.94839	0.0055678
8813	DPM1	1.1005	0.0017546		338	APOB	-0.94743	1.582e-05
55285	RBM41	1.0999	9.429e-14		4636	MYL5	-0.94697	0.00013827
4314	MMP3	1.0993	4.9913e-13		3176	HNMT	-0.94595	3.1653e-09
79135	APOO	1.0991	1.4542e-08		4638	MYLK	-0.94544	0.015419
3181	HNRNPA2B1	1.0984	0.0001222		27284	SULT1B1	-0.9454	4.4334e-05
9650	MTFR1	1.098	1.1279e-13		7102	TSPAN7	-0.94532	0.011517
55322	C5orf22	1.0973	1.2544e-13		7140	TNNT3	-0.94518	0.00024353
5688	PSMA7	1.0972	2.8294e-08		8398	PLA2G6	-0.94471	1.7283e-07
1399	CRKL	1.097	8.0018e-05		23504	RIMBP2	-0.94464	9.178e-06
55110	MAGOHB	1.0967	2.9549e-05		6424	SFRP4	-0.9444	0.0083681
9097	USP14	1.0966	1.2345e-08		25823	TPSG1	-0.94401	0.015055
10134	BCAP31	1.0966	0.00018586		1444	CSHL1	-0.94264	0.0006659
3710	ITPR3	1.0957	1.2544e-13		2995	GYPC	-0.94251	0.0043388
1522	CTSZ	1.0954	1.1279e-13		11007	CCDC85B	-0.94218	0.00055192
3665	IRF7	1.0944	1.2636e-09		316	AOX1	-0.94163	1.0543e-05
8934	RAB7L1	1.0939	4.9584e-07		5651	TMPRSS15	-0.94079	0.0011732
4938	OAS1	1.0926	1.2295e-05		79809	TTC21B	-0.94043	6.4645e-06
9662	CEP135	1.0922	1.3499e-05		79071	ELOVL6	-0.93922	6.3143e-06
9126	SMC3	1.0916	2.1402e-06		53832	IL20RA	-0.93843	1.2433e-05
55914	ERBB2IP	1.0913	0.00016764		1944	EFNA3	-0.9379	0.0018127
7187	TRAF3	1.0912	5.7181e-06		6169	RPL38	-0.93742	0.0095128
10479	SLC9A6	1.0911	2.4768e-07		6886	TAL1	-0.93708	0.002239
3918	LAMC2	1.0908	9.8529e-11		7301	TYRO3	-0.93688	0.0016758
54107	POLE3	1.0898	0.00019511		219654	ZCCHC24	-0.93676	0.013056
8266	UBL4A	1.0897	1.6771e-08		10518	CIB2	-0.93612	0.00048506
11342	RNF13	1.0892	0.0025038		6366	CCL21	-0.93537	0.011085
5691	PSMB3	1.0887	0.00012104		6331	SCN5A	-0.93491	1.0013e-05
5194	PEX13	1.0885	0.0040387		8153	RND2	-0.93484	0.001852
8886	DDX18	1.0882	0.00038327		5295	PIK3R1	-0.93342	8.7371e-05
4430	MYO1B	1.0878	3.2216e-09		6050	RNH1	-0.93216	0.0010323
3182	HNRNPAB	1.0868	1.2747e-07		5118	PCOLCE	-0.9316	0.0064307
6498	SKIL	1.0862	1.8261e-13		79746	ECHDC3	-0.93033	1.4832e-06
3790	KCNS3	1.086	1.9471e-13		2901	GRIK5	-0.93027	0.00051035
25909	AHCTF1	1.0858	1.8323e-10		11341	SCRG1	-0.9297	0.0034791
7109	TRAPPC10	1.0851	3.6072e-11		91851	CHRDL1	-0.92941	0.0032995
1371	CPOX	1.0835	0.00010314		57048	PLSCR3	-0.92879	1.1682e-06
5604	MAP2K1	1.0823	0.00014034		2260	FGFR1	-0.92819	0.0033978
55704	CCDC88A	1.0821	2.6143e-06		66002	CYP4F12	-0.92795	2.5312e-07
5695	PSMB7	1.0805	4.168e-05		56676	ASCL3	-0.92741	0.0051445
65010	SLC26A6	1.0803	1.9376e-05		8838	WISP3	-0.92714	0.0061136
51001	MTERFD1	1.0789	6.6632e-11		1770	DNAH9	-0.92702	0.00065306
64083	GOLPH3	1.0784	0.00069891		10446	LRRN2	-0.92698	0.017228
23404	EXOSC2	1.0782	2.4368e-13		8611	PPAP2A	-0.92666	0.0083451
29066	ZC3H7A	1.0778	0.011998		54768	HYDIN	-0.92637	2.3958e-07
6632	SNRPD1	1.0763	3.0422e-08		79667	FLJ13197	-0.92633	2.4281e-06
284325	C19orf54	1.076	4.83e-06		1182	CLCN3	-0.92633	0.042548
3840	KPNA4	1.0756	0.00036483		2593	GAMT	-0.9257	0.00129
6874	TAF4	1.0752	4.0709e-13		116285	ACSM1	-0.92547	5.84e-06
79709	GLT25D1	1.0751	7.978e-05		7432	VIP	-0.92487	0.00024356
1632	ECI1	1.0748	0.0010643		80243	PREX2	-0.92444	0.0012762
10943	MSL3	1.0747	4.3013e-13		83450	LRRC48	-0.9244	2.4318e-06
6477	SIAH1	1.0743	0.0054285		5598	MAPK7	-0.92428	0.00046708
23530	NNT	1.0739	6.9478e-10		51350	KRT76	-0.92362	6.479e-06
10261	IGSF6	1.0694	4.6429e-13		827	CAPN6	-0.92344	0.00037172
4582	MUC1	1.0686	0.0056479		57336	ZNF287	-0.92337	1.8517e-05
27336	HTATSF1	1.0682	0.0002759		1948	EFNB2	-0.92267	7.4694e-05
8754	ADAM9	1.0675	1.9568e-07		23111	SPG20	-0.92192	0.0010927
3437	IFIT3	1.067	4.9411e-13		2192	FBLN1	-0.92156	0.010426
339448	C1orf174	1.0668	1.4386e-05		6297	SALL2	-0.9215	0.0032239
5886	RAD23A	1.0658	0.00016501		9358	ITGBL1	-0.92136	0.0078424
8226	HDHD1	1.0655	2.1799e-09		54978	C2orf18	-0.92128	0.0076496
91860	CALML4	1.0651	5.3487e-13		6222	RPS18	-0.92078	3.9128e-10
55775	TDP1	1.0646	4.3535e-13		54981	C9orf95	-0.92054	0.00024898
10026	PIGK	1.0642	1.067e-06		64077	LHPP	-0.92053	0.0021618
246243	RNASEH1	1.064	3.7607e-06		8390	OR1G1	-0.91956	0.0031829
6749	SSRP1	1.0626	4.3984e-06		320	APBA1	-0.91937	0.0003266
55832	CAND1	1.06	0.00020933		79867	TCTN2	-0.91911	0.019245
79072	FASTKD3	1.0599	5.1484e-08		27122	DKK3	-0.91892	1.511e-05
3150	HMGN1	1.0595	0.00047194		91977	MYOZ3	-0.91887	0.00053605
7979	SHFM1	1.0594	0.00061264		1549	CYP2A7	-0.91884	0.0011416
55359	STYK1	1.0592	0.0056479		256949	KANK3	-0.91797	0.0007945
1789	DNMT3B	1.0582	5.9093e-13		26230	TIAM2	-0.91787	0.00031229
6362	CCL18	1.058	4.9278e-08		810	CALML3	-0.91754	0.00063562
9371	KIF3B	1.0578	0.0017588		51619	UBE2D4	-0.91721	5.5997e-06
25804	LSM4	1.0573	0.00065773		5547	PRCP	-0.91688	1.4161e-05
171023	ASXL1	1.0572	7.9394e-05		6228	RPS23	-0.91665	5.9839e-08
10951	CBX1	1.0572	0.00077746		9229	DLGAP1	-0.91664	1.4659e-09
79077	DCTPP1	1.0566	1.0196e-05		22865	SLITRK3	-0.91654	0.0008873
101	ADAM8	1.0564	2.7529e-07		375057	C1orf95	-0.91575	0.0035251
7705	ZNF146	1.0559	0.00026283		51386	EIF3L	-0.91556	0.00011008
7690	ZNF131	1.055	0.002018		2646	GCKR	-0.91543	0.011445
9816	URB2	1.054	4.7971e-08		84159	ARID5B	-0.91529	5.332e-06
23603	CORO1C	1.054	5.0198e-05		5463	POU6F1	-0.91513	5.323e-06
3065	HDAC1	1.0535	1.2517e-05		10206	TRIM13	-0.91507	0.00045709
27299	ADAMDEC1	1.0534	1.02e-12		10562	OLFM4	-0.91391	0.0021862
6427	SRSF2	1.0523	5.8942e-07		6202	RPS8	-0.91371	5.4354e-10
25948	KBTBD2	1.0518	8.7919e-08		7757	ZNF208	-0.91264	0.00066546
2212	FCGR2A	1.0516	1.0067e-12		2687	GGT5	-0.91249	0.0063866
9791	PTDSS1	1.0507	4.7731e-10		7450	VWF	-0.91184	0.0047366
1173	AP2M1	1.0501	3.9262e-07		23114	NFASC	-0.91151	0.00066562
55324	ABCF3	1.0499	3.0763e-07		55576	STAB2	-0.91114	0.00057187
79023	NUP37	1.0496	9.025e-07		55534	MAML3	-0.9105	0.0010478
23424	TDRD7	1.049	9.8166e-07		1036	CDO1	-0.91048	0.00011889
51441	YTHDF2	1.0483	0.0022616		4983	OPHN1	-0.91048	0.0070802
8562	DENR	1.0477	1.4198e-08		3760	KCNJ3	-0.90872	0.0018801
840	CASP7	1.0477	9.3269e-06		8082	SSPN	-0.90745	0.013946
3796	KIF2A	1.0476	4.8629e-06		3772	KCNJ15	-0.9066	2.6352e-05
22919	MAPRE1	1.0476	0.0017631		51751	HIGD1B	-0.90624	0.00013314
79581	SLC52A2	1.0469	3.8038e-07		2815	GP9	-0.90547	0.0031217
23586	DDX58	1.0457	1.4853e-12		3000	GUCY2D	-0.90528	0.01302
2937	GSS	1.045	2.3255e-06		53345	TM6SF2	-0.90492	0.0054679
6373	CXCL11	1.0447	1.3021e-12		1559	CYP2C9	-0.90455	0.022005
9767	PHF16	1.0445	0.00098891		10458	BAIAP2	-0.90419	0.0018576
29086	BABAM1	1.0431	1.5916e-05		5296	PIK3R2	-0.9039	0.0080806
23065	KIAA0090	1.0428	1.3257e-12		22871	NLGN1	-0.90361	0.03957
8550	MAPKAPK5	1.0414	1.3985e-12		55567	DNAH3	-0.90179	0.00010027
7351	UCP2	1.041	8.4261e-05		2975	GTF3C1	-0.90149	1.0716e-08
8503	PIK3R3	1.0393	8.9975e-07		10522	DEAF1	-0.90049	0.00067683
9110	MTMR4	1.0392	7.1513e-07		9421	HAND1	-0.90026	0.0073951
637	BID	1.0391	7.0704e-08		6542	SLC7A2	-0.90004	4.6184e-06
100	ADA	1.039	1.6332e-06		2624	GATA2	-0.89846	0.00099071
6659	SOX4	1.0384	0.00020303		2045	EPHA7	-0.89824	0.02558
6629	SNRPB2	1.0382	1.9564e-05		23452	ANGPTL2	-0.89792	0.01469
7464	CORO2A	1.0382	0.008395		79661	NEIL1	-0.89737	0.0013355
64963	MRPS11	1.0372	1.8138e-12		513	ATP5D	-0.89729	0.00034308
79657	RPAP3	1.0369	3.1055e-05		79144	PPDPF	-0.89722	0.0030104
28990	ASTE1	1.0368	1.9163e-12		5798	PTPRN	-0.89698	0.027319
9931	HELZ	1.0368	2.275e-06		6517	SLC2A4	-0.89648	7.061e-08
23093	TTLL5	1.0366	1.8271e-12		50509	COL5A3	-0.89534	0.019832
9898	UBAP2L	1.0347	3.7016e-07		10004	NAALADL1	-0.89533	7.4544e-06
6474	SHOX2	1.0345	2.2324e-08		23052	ENDOD1	-0.8951	0.0023248
117178	SSX2IP	1.033	1.9763e-12		3060	HCRT	-0.89478	0.0015414
214	ALCAM	1.0326	4.1531e-06		23090	ZNF423	-0.89459	0.010823
23463	ICMT	1.0312	5.0348e-06		9545	RAB3D	-0.894	0.0043231
54934	KANSL2	1.031	0.0001251		57402	S100A14	-0.89272	0.014818
27102	EIF2AK1	1.0304	2.6192e-12		6137	RPL13	-0.89226	2.8099e-08
56951	C5orf15	1.0298	2.7489e-06		1394	CRHR1	-0.89184	0.0055775
23590	PDSS1	1.0292	2.9858e-12		8912	CACNA1H	-0.89169	0.0060999
55661	DDX27	1.0279	7.2159e-11		23705	CADM1	-0.89032	0.0002712
55972	SLC25A40	1.0278	0.0072268		3798	KIF5A	-0.88954	0.0011892
3141	HLCS	1.0276	2.2455e-10		23704	KCNE4	-0.889	0.0072151
5710	PSMD4	1.0276	0.00019405		9828	ARHGEF17	-0.88875	0.015473
23028	KDM1A	1.0271	1.395e-07		80763	C12orf39	-0.88774	0.0052866
3002	GZMB	1.026	3.4245e-12		815	CAMK2A	-0.8873	5.3146e-05
5116	PCNT	1.0259	3.1614e-12		64319	FBRS	-0.88719	0.018089
51567	TDP2	1.0247	0.0051411		40	ASIC2	-0.8869	0.00026774
81691	LOC81691	1.0238	3.1935e-12		5169	ENPP3	-0.88662	8.4352e-05
6421	SFPQ	1.0237	1.4186e-05		1475	CSTA	-0.88596	1.0563e-05
29097	CNIH4	1.0237	5.5852e-05		80700	UBXN6	-0.88501	6.5091e-08
57862	ZNF410	1.0235	0.0001298		23281	MTUS2	-0.88479	0.022846
51022	GLRX2	1.0233	2.6643e-05		9369	NRXN3	-0.88422	0.0004442
6117	RPA1	1.0225	3.9531e-12		9552	SPAG7	-0.8835	4.2619e-05
51068	NMD3	1.0203	0.0050876		6563	SLC14A1	-0.88345	2.4673e-08
23555	TSPAN15	1.0198	0.00016389		4056	LTC4S	-0.88312	0.011963
9817	KEAP1	1.019	0.00080459		55515	ASIC4	-0.88246	0.0017869
79624	C6orf211	1.019	0.00775		1101	CHAD	-0.88209	0.00013488
29883	CNOT7	1.0186	0.00067407		6122	RPL3	-0.88207	0.024348
3875	KRT18	1.0184	0.0043176		11043	MID2	-0.8819	2.8739e-07
4683	NBN	1.0169	5.4758e-07		5627	PROS1	-0.88185	2.2024e-05
9076	CLDN1	1.0165	0.00097054		3671	ISLR	-0.88167	0.031019
4828	NMB	1.0162	9.2859e-12		7275	TUB	-0.88154	0.0024654
26750	RPS6KC1	1.0162	2.1406e-05		26529	OR12D2	-0.8804	0.0016096
55840	EAF2	1.0158	6.1103e-12		54328	GPR173	-0.88031	2.1813e-07
64771	C6orf106	1.0134	5.3557e-12		80264	ZNF430	-0.88015	1.771e-09
79829	NAA40	1.0132	9.2928e-06		54498	SMOX	-0.87998	0.0014915
10664	CTCF	1.0129	5.8862e-09		3207	HOXA11	-0.87941	4.0621e-07
3017	HIST1H2BD	1.0129	4.6937e-05		5869	RAB5B	-0.87921	0.023367
8726	EED	1.0128	6.7613e-07		183	AGT	-0.87907	0.020047
25913	POT1	1.0123	0.00028142		79645	EFCAB1	-0.87777	1.1208e-06
79364	ZXDC	1.0122	1.9518e-10		6199	RPS6KB2	-0.87773	0.0064491
1479	CSTF3	1.0115	1.0917e-05		7043	TGFB3	-0.87744	0.0030721
23224	SYNE2	1.0103	5.1167e-07		26083	TBC1D29	-0.87721	0.0010216
4898	NRD1	1.0101	6.961e-12		374977	HEATR8	-0.87707	4.9214e-05
22950	SLC4A1AP	1.01	1.193e-08		84162	KIAA1109	-0.87695	0.00021202
28977	MRPL42	1.0095	0.00092349		5159	PDGFRB	-0.87686	0.034685
10735	STAG2	1.0092	0.00077742		5307	PITX1	-0.87597	0.014002
3833	KIFC1	1.0088	0.041598		290	ANPEP	-0.87463	0.03035
6495	SIX1	1.0087	3.9404e-05		23708	GSPT2	-0.87401	2.6591e-09
2131	EXT1	1.0085	2.6243e-11		1346	COX7A1	-0.87383	0.014334
54952	TRNAU1AP	1.0079	5.7795e-12		26001	RNF167	-0.87267	0.0020287
3336	HSPE1	1.0074	1.2208e-06		375449	MAST4	-0.87203	0.0047154
5327	PLAT	1.0058	0.00043535		5125	PCSK5	-0.87159	0.0045191
55035	NOL8	1.0043	1.222e-06		79843	FAM124B	-0.87084	0.00036244
55229	PANK4	1.0039	3.524e-06		9510	ADAMTS1	-0.87059	0.039556
60481	ELOVL5	1.0036	8.2282e-08		383	ARG1	-0.8705	0.00033217
56616	DIABLO	1.003	1.0604e-11		10002	NR2E3	-0.87016	3.0026e-05
6949	TCOF1	1.0017	0.0013768		51673	TPPP3	-0.86966	0.0010127
92342	METTL18	1.0007	0.00018234		23002	DAAM1	-0.86958	5.4815e-07
22913	RALY	1.0006	0.0032995		221692	PHACTR1	-0.86956	0.00055006
4836	NMT1	1.0005	0.00064058		1012	CDH13	-0.86947	2.9946e-09
55156	ARMC1	0.99922	0.00033577		6462	SHBG	-0.86878	0.015566
3226	HOXC10	0.9989	1.0691e-11		51333	ZNF771	-0.86875	0.015444
55177	FAM82A2	0.99777	1.2057e-11		390	RND3	-0.86868	0.023875
55573	CDV3	0.99767	0.00022561		56904	SH3GLB2	-0.8683	0.0019448
1994	ELAVL1	0.99713	2.6624e-06		9854	C2CD2L	-0.86828	0.0078783
7517	XRCC3	0.99626	0.00054954		51341	ZBTB7A	-0.86816	0.0047165
60560	NAA35	0.9962	0.00076426		2895	GRID2	-0.86752	0.001094
25926	NOL11	0.99582	0.00050433		3746	KCNC1	-0.86751	0.0063079
54535	CCHCR1	0.99546	1.1692e-11		64067	NPAS3	-0.86679	3.6832e-09
2210	FCGR1B	0.99538	1.6428e-11		28999	KLF15	-0.86677	5.6566e-08
10653	SPINT2	0.99498	0.0023439		81565	NDEL1	-0.86625	0.0005294
8443	GNPAT	0.99382	3.5e-06		6208	RPS14	-0.86603	8.7845e-08
51324	SPG21	0.99354	0.0052402		399979	SNX19	-0.86597	3.4889e-09
5682	PSMA1	0.9931	3.2809e-06		388886	FAM211B	-0.8653	0.0027431
23347	SMCHD1	0.99302	4.178e-05		1291	COL6A1	-0.86465	0.0023336
7027	TFDP1	0.99294	4.3451e-11		2898	GRIK2	-0.86459	0.0048426
4361	MRE11A	0.99256	1.017e-06		3549	IHH	-0.8642	0.0067607
6426	SRSF1	0.99221	0.00021615		54587	MXRA8	-0.86235	0.0073975
80179	MYO19	0.98969	1.3964e-11		5017	OVOL1	-0.86201	0.00022997
10057	ABCC5	0.98916	1.8208e-07		79818	ZNF552	-0.86059	0.043306
5163	PDK1	0.98866	4.474e-05		2628	GATM	-0.8601	0.0056784
4478	MSN	0.98859	0.0049395		55203	LGI2	-0.85755	6.5994e-05
955	ENTPD6	0.98585	0.00041128		55220	KLHDC8A	-0.85741	0.0069859
54471	SMCR7L	0.98529	2.0264e-11		10205	MPZL2	-0.85673	0.038814
23032	USP33	0.98503	0.0063277		5649	RELN	-0.85594	0.016478
7805	LAPTM5	0.98491	2.2463e-11		10157	AASS	-0.85586	1.1286e-05
23358	USP24	0.98462	0.00012306		4357	MPST	-0.85513	0.0054622
65057	ACD	0.98438	0.00049589		1573	CYP2J2	-0.85458	0.001981
5531	PPP4C	0.98285	0.0007027		10234	LRRC17	-0.85383	7.2385e-08
7159	TP53BP2	0.98266	8.5484e-09		4131	MAP1B	-0.85378	0.0032814
26019	UPF2	0.98248	0.00029328		51301	GCNT4	-0.85375	8.5139e-05
203197	C9orf91	0.98244	5.7616e-07		23308	ICOSLG	-0.85371	0.002018
80308	FLAD1	0.9824	3.8904e-05		3899	AFF3	-0.85355	0.0099375
5393	EXOSC9	0.9818	2.7085e-11		1813	DRD2	-0.85349	0.005059
23658	LSM5	0.98166	1.8351e-05		259197	NCR3	-0.85336	0.0054405
56983	POGLUT1	0.98097	2.6728e-11		4826	NNAT	-0.8524	0.002276
54939	COMMD4	0.98082	3.0676e-06		3667	IRS1	-0.85223	1.0675e-06
5214	PFKP	0.98067	0.00049614		1395	CRHR2	-0.85084	0.0030715
11340	EXOSC8	0.9806	5.553e-05		79643	CHMP6	-0.84942	9.4781e-06
8106	PABPN1	0.98002	7.1048e-05		4054	LTBP3	-0.84923	0.0073404
57819	LSM2	0.97984	0.00059915		9647	PPM1F	-0.84898	0.00084516
79598	CEP97	0.97922	2.8203e-11		92	ACVR2A	-0.8484	0.00047191
10468	FST	0.97909	3.029e-11		11197	WIF1	-0.84821	0.024498
6513	SLC2A1	0.97884	1.7672e-05		57863	CADM3	-0.84813	0.0050817
54739	XAF1	0.97876	1.0787e-09		57406	ABHD6	-0.848	5.5598e-07
23336	SYNM	0.97851	0.00010788		9842	PLEKHM1	-0.84765	1.4844e-07
28998	MRPL13	0.97783	7.964e-05		9455	HOMER2	-0.8473	0.00021501
9056	SLC7A7	0.97762	2.9443e-11		442186	OR2J3	-0.84707	0.0054367
9557	CHD1L	0.97731	3.8851e-08		1113	CHGA	-0.8468	0.0047178
5440	POLR2K	0.97718	0.00083855		7177	TPSAB1	-0.84658	0.0012233
9738	CCP110	0.97713	2.6416e-07		8844	KSR1	-0.84656	2.2372e-05
64793	CEP85	0.97534	0.0093935		5023	P2RX1	-0.84618	0.00040293
192669	EIF2C3	0.97532	0.000241		1271	CNTFR	-0.84607	6.4786e-05
26037	SIPA1L1	0.97393	3.4447e-11		1673	DEFB4A	-0.84577	2.6556e-06
90861	HN1L	0.97357	0.0091259		4147	MATN2	-0.84574	3.1323e-05
55065	SLC52A1	0.97137	3.7764e-11		79962	DNAJC22	-0.84568	0.0027197
9140	ATG12	0.97118	0.00038199		2696	GIPR	-0.84561	0.016294
55032	SLC35A5	0.97112	0.00043299		59353	TMEM35	-0.84553	0.0021456
9603	NFE2L3	0.9708	7.7614e-08		51289	RXFP3	-0.84509	0.012046
23435	TARDBP	0.9707	0.0076245		55751	TMEM184C	-0.84439	0.0023029
10426	TUBGCP3	0.97025	0.00020516		5121	PCP4	-0.84437	0.0083437
7050	TGIF1	0.97021	3.2392e-11		309	ANXA6	-0.84379	0.016171
9711	KIAA0226	0.9702	3.6269e-11		26050	SLITRK5	-0.84209	0.00071018
204	AK2	0.97006	3.7764e-11		54682	MANSC1	-0.84205	5.7711e-06
54877	ZCCHC2	0.96919	3.6215e-11		9501	RPH3AL	-0.84067	0.00038214
2295	FOXF2	0.96906	4.3379e-11		8643	PTCH2	-0.84054	0.00081121
55142	HAUS2	0.96903	4.2573e-05		6441	SFTPD	-0.84019	0.0056894
7543	ZFX	0.96722	2.5642e-05		3777	KCNK3	-0.83998	0.029254
63932	CXorf56	0.96717	7.8716e-05		4342	MOS	-0.83974	0.027124
10953	TOMM34	0.96695	4.1298e-11		4025	LPO	-0.83952	0.00053862
4682	NUBP1	0.9668	6.8953e-06		22997	IGSF9B	-0.83914	0.0037606
5033	P4HA1	0.96654	4.6937e-05		10164	CHST4	-0.83913	0.016065
10313	RTN3	0.96622	7.5461e-05		9524	TECR	-0.83911	0.018553
54554	WDR5B	0.96561	0.00032817		6638	SNRPN	-0.83877	0.00058535
9858	PPP1R26	0.96537	2.847e-09		8738	CRADD	-0.83875	0.0001675
9414	TJP2	0.96522	0.0040015		5789	PTPRD	-0.83868	0.016193
7138	TNNT1	0.96499	4.0152e-11		117	ADCYAP1R1	-0.83864	0.005352
2530	FUT8	0.96461	8.1418e-08		2893	GRIA4	-0.8386	1.0153e-07
6799	SULT1A2	0.96387	0.00041124		10975	UQCR11	-0.83825	6.3543e-05
23595	ORC3	0.96351	0.00094489		6309	SC5DL	-0.83795	0.010016
65980	BRD9	0.96304	5.9198e-11		3632	INPP5A	-0.83742	0.00058104
351	APP	0.96302	0.00051205		7122	CLDN5	-0.83732	0.010677
26009	ZZZ3	0.96246	4.8495e-05		7299	TYR	-0.83725	4.2459e-06
9927	MFN2	0.96142	0.00078825		26507	CNNM1	-0.837	8.5809e-05
65003	MRPL11	0.96114	2.7665e-05		80705	TSGA10	-0.83586	1.1746e-08
27000	DNAJC2	0.96095	5.5605e-08		3357	HTR2B	-0.83548	0.0011815
23215	PRRC2C	0.96082	0.00021426		727897	MUC5B	-0.83474	0.008876
11082	ESM1	0.95943	5.2593e-11		57165	GJC2	-0.83283	0.0033502
55094	GPATCH1	0.95918	6.1646e-05		7433	VIPR1	-0.83271	0.0022412
56649	TMPRSS4	0.95869	0.005601		23593	HEBP2	-0.83108	0.046934
5451	POU2F1	0.95806	0.00041514		83446	CCDC70	-0.8306	0.004622
23379	KIAA0947	0.95775	8.1252e-07		5292	PIM1	-0.83055	0.011716
23020	SNRNP200	0.95685	0.00018121		7851	MALL	-0.83055	0.016582
597	BCL2A1	0.95661	2.1738e-08		23365	ARHGEF12	-0.83052	5.7919e-06
4179	CD46	0.95604	0.0012274		26525	IL36RN	-0.83038	1.5647e-08
26031	OSBPL3	0.95574	0.0012569		51063	CALHM2	-0.83017	0.02779
140460	ASB7	0.95492	0.0027814		6528	SLC5A5	-0.82965	0.00055979
22929	SEPHS1	0.9544	8.3229e-11		54039	PCBP3	-0.82918	3.0609e-08
79876	UBA5	0.95418	0.0036006		9902	MRC2	-0.82909	0.0082119
10440	TIMM17A	0.95292	8.054e-11		7710	ZNF154	-0.82884	0.00070341
5693	PSMB5	0.95219	1.4042e-06		7402	UTRN	-0.82873	0.00070335
29927	SEC61A1	0.95206	0.00023211		2824	GPM6B	-0.82834	0.0057996
84196	USP48	0.95182	0.00018952		5204	PFDN5	-0.82777	0.031135
2821	GPI	0.95095	0.0036737		80036	TRPM3	-0.82766	8.9428e-08
23197	FAF2	0.95028	1.2784e-05		5156	PDGFRA	-0.82709	0.0074643
9587	MAD2L1BP	0.94974	1.7244e-05		80194	TMEM134	-0.82669	0.0038637
3313	HSPA9	0.94834	1.5485e-05		27115	PDE7B	-0.82667	0.0035432
55892	MYNN	0.94774	0.0036702		8633	UNC5C	-0.82665	0.0078142
8449	DHX16	0.94755	7.8509e-10		9177	HTR3B	-0.82643	0.0013365
207	AKT1	0.94706	4.0031e-06		10121	ACTR1A	-0.82637	0.0031157
58533	SNX6	0.94667	0.0037071		7490	WT1	-0.8261	0.0097752
6832	SUPV3L1	0.94539	0.00094308		11075	STMN2	-0.82578	0.00024849
9410	SNRNP40	0.94528	5.4468e-06		23345	SYNE1	-0.82556	0.0059006
51377	UCHL5	0.94487	0.00057334		8416	ANXA9	-0.82542	1.0249e-05
330	BIRC3	0.94467	8.1312e-07		374	AREG	-0.82438	0.027926
6636	SNRPF	0.94408	0.0012302		22895	RPH3A	-0.82436	0.0054974
55023	PHIP	0.94289	0.0065485		6783	SULT1E1	-0.82431	0.00038984
4074	M6PR	0.94286	1.3506e-10		3776	KCNK2	-0.82416	0.00046785
3694	ITGB6	0.94241	0.00028046		2038	EPB42	-0.82411	0.012897
3134	HLA-F	0.94159	8.0395e-10		5332	PLCB4	-0.82384	0.015067
9972	NUP153	0.94102	0.0039879		55130	ARMC4	-0.82204	2.7151e-06
3074	HEXB	0.94097	0.0053181		1087	CEACAM7	-0.82153	2.6379e-05
6729	SRP54	0.94062	8.7029e-05		8029	CUBN	-0.82134	0.012701
64864	RFX7	0.9399	0.0041661		256051	ZNF549	-0.82102	8.6932e-05
55754	TMEM30A	0.93906	0.0085772		2801	GOLGA2	-0.82096	2.1871e-08
23080	AVL9	0.93905	7.6761e-08		64131	XYLT1	-0.8205	2.2383e-08
6885	MAP3K7	0.93883	0.0043353		51533	PHF7	-0.82006	4.5267e-05
10155	TRIM28	0.93838	0.00042729		9099	USP2	-0.81974	0.0014304
9246	UBE2L6	0.93832	2.6353e-09		6785	ELOVL4	-0.81927	2.537e-08
29080	CCDC59	0.93816	0.00032367		27328	PCDH11X	-0.81912	0.00026388
23178	PASK	0.9381	1.6291e-10		8506	CNTNAP1	-0.81804	0.00038984
1056	CEL	0.93804	1.4413e-10		4598	MVK	-0.81745	0.018323
4190	MDH1	0.93767	4.9265e-05		1474	CST6	-0.81702	0.00088146
11064	CNTRL	0.93719	1.7427e-10		6469	SHH	-0.81696	1.2029e-05
3688	ITGB1	0.93714	0.00012127		22885	ABLIM3	-0.81675	0.011599
10605	PAIP1	0.93702	4.9265e-05		55314	TMEM144	-0.8166	2.5152e-08
64750	SMURF2	0.93669	1.5466e-05		374286	CDRT1	-0.8166	0.0020506
23400	ATP13A2	0.93669	0.002101		5266	PI3	-0.81613	3.4941e-05
54434	SSH1	0.93664	3.9914e-09		2121	EVC	-0.81488	4.1673e-06
9616	RNF7	0.936	5.0195e-06		9576	SPAG6	-0.8144	0.0017042
4015	LOX	0.93555	6.7574e-08		5441	POLR2L	-0.81417	0.0039239
56906	THAP10	0.93555	2.8582e-06		26234	FBXL5	-0.81384	0.016331
23514	KIAA0146	0.93531	4.4047e-09		9365	KL	-0.81357	0.0092197
760	CA2	0.9351	0.0021299		59344	ALOXE3	-0.81344	2.9461e-07
5469	MED1	0.93447	0.00066155		427	ASAH1	-0.81344	0.0075297
51218	GLRX5	0.93382	1.8323e-10		6754	SSTR4	-0.81342	0.028623
79892	MCMBP	0.93313	1.5536e-07		84179	MFSD7	-0.8125	0.01267
80012	PHC3	0.93282	0.015078		3170	FOXA2	-0.81229	0.014372
26065	LSM14A	0.93262	0.0091742		56903	PAPOLB	-0.81149	0.00030852
5696	PSMB8	0.93261	0.00075731		51763	INPP5K	-0.81073	6.3453e-05
1230	CCR1	0.93238	2.4756e-10		54558	SPATA6	-0.8102	3.293e-08
23011	RAB21	0.93191	0.0058707		3690	ITGB3	-0.81019	0.0058459
4904	YBX1	0.93188	1.1937e-07		2249	FGF4	-0.80967	0.0037867
79697	C14orf169	0.93171	1.1938e-07		2775	GNAO1	-0.80928	0.0043193
55671	SMEK1	0.93163	3.3028e-05		51298	THEG	-0.80918	0.0063363
29978	UBQLN2	0.93158	0.00071971		429	ASCL1	-0.80912	0.013151
81875	ISG20L2	0.93155	4.9447e-06		10124	ARL4A	-0.80899	1.2424e-06
7336	UBE2V2	0.93136	0.011335		54785	C17orf59	-0.80846	0.017745
3376	IARS	0.93128	2.2552e-10		2803	GOLGA4	-0.8082	0.00031796
9180	OSMR	0.93097	0.00048073		7849	PAX8	-0.80722	0.0019656
81853	TMEM14B	0.93088	0.010924		6442	SGCA	-0.80704	0.015485
8638	OASL	0.93052	8.1404e-08		3291	HSD11B2	-0.80697	0.016681
55254	TMEM39A	0.93051	0.00029495		79973	ZNF442	-0.80679	2.5774e-06
10308	ZNF267	0.93021	5.0593e-07		417	ART1	-0.80673	0.0025996
10904	BLCAP	0.93017	3.5929e-05		11132	CAPN10	-0.80655	0.0027585
51088	KLHL5	0.93014	0.0050397		90993	CREB3L1	-0.80627	0.0037945
3914	LAMB3	0.92843	0.0011499		56674	TMEM9B	-0.80571	0.043674
5160	PDHA1	0.92824	0.00093399		54869	EPS8L1	-0.80551	0.00022471
4939	OAS2	0.92813	2.5338e-10		10077	TSPAN32	-0.80474	0.00027729
25782	RAB3GAP2	0.92691	2.8311e-10		29760	BLNK	-0.8041	0.010434
63897	HEATR6	0.9265	0.00014078		148753	FAM163A	-0.80393	0.0061978
1993	ELAVL2	0.92633	0.033289		3603	IL16	-0.80371	0.0014445
2764	GMFB	0.92607	0.0050639		29984	RHOD	-0.8037	0.0021139
23213	SULF1	0.92603	4.3641e-05		58190	CTDSP1	-0.80318	0.0014283
4026	LPP	0.92586	0.0013966		10540	DCTN2	-0.80284	0.00023659
9101	USP8	0.92542	0.010889		51043	ZBTB7B	-0.8025	0.026652
50807	ASAP1	0.92532	0.024348		4084	MXD1	-0.80241	0.0014576
10549	PRDX4	0.9252	0.00051103		157869	C8orf84	-0.80209	7.4861e-05
3880	KRT19	0.92504	0.016476		3489	IGFBP6	-0.80174	0.010729
23137	SMC5	0.92483	6.4851e-09		55815	TSNAXIP1	-0.80169	0.0019928
80204	FBXO11	0.92469	0.0067126		2903	GRIN2A	-0.80145	0.0046607
50809	HP1BP3	0.92456	0.0019624		9658	ZNF516	-0.80144	0.042464
79718	TBL1XR1	0.92436	0.0011557		51146	A4GNT	-0.80136	0.002909
55071	C9orf40	0.92341	0.0057986		3955	LFNG	-0.80121	0.012177
6009	RHEB	0.92334	2.9348e-10		9936	CD302	-0.80118	0.0083451
80321	CEP70	0.9231	0.0004851		8406	SRPX	-0.80104	0.0079383
4600	MX2	0.92268	3.2833e-10		1937	EEF1G	-0.79983	0.00043489
4599	MX1	0.92242	3.3654e-10		57146	TMEM159	-0.79963	2.1816e-05
4734	NEDD4	0.92233	0.013232		678	ZFP36L2	-0.79947	0.00011933
55876	GSDMB	0.9219	2.6119e-08		6990	DYNLT3	-0.7991	0.00016514
6954	TCP11	0.9215	3.4267e-10		7782	SLC30A4	-0.79761	0.00023002
26190	FBXW2	0.92137	1.3551e-06		51450	PRRX2	-0.79701	0.0044072
51054	PLEKHA8P1	0.92128	2.9986e-10		5055	SERPINB2	-0.79688	0.00041719
79736	TEFM	0.92117	0.00041459		154796	AMOT	-0.79686	3.5478e-06
30817	EMR2	0.91991	3.6027e-10		79846	C7orf63	-0.79677	4.1734e-06
2876	GPX1	0.91983	0.010921		11126	CD160	-0.79663	0.002073
3429	IFI27	0.91977	0.00043275		59347	FKSG2	-0.79642	0.00041273
27107	ZBTB11	0.91924	0.00047235		6296	ACSM3	-0.79621	0.0021786
5717	PSMD11	0.91915	3.1984e-08		3884	KRT33B	-0.79593	0.0072305
23279	NUP160	0.91884	3.8277e-10		3739	KCNA4	-0.7954	0.010632
54955	C1orf109	0.91872	3.9901e-08		30814	PLA2G2E	-0.79527	0.0043025
9991	PTBP3	0.91867	0.011184		64405	CDH22	-0.79517	0.015744
65220	NADK	0.91705	1.4e-05		5244	ABCB4	-0.79509	0.0019655
171546	SPTSSA	0.91683	0.0055002		6280	S100A9	-0.79497	0.00067683
56061	UBFD1	0.91681	3.9758e-08		27245	AHDC1	-0.79438	0.0080315
9887	SMG7	0.91651	6.9041e-06		4653	MYOC	-0.79413	6.9771e-08
533	ATP6V0B	0.9155	0.0043468		89853	FAM125B	-0.79405	1.7558e-05
80254	CEP63	0.91485	4.5933e-05		8471	IRS4	-0.79373	0.026604
9263	STK17A	0.91484	0.00021506		3756	KCNH1	-0.79363	0.0096108
79882	ZC3H14	0.91483	0.012524		10249	GLYAT	-0.79322	0.0087738
55188	RIC8B	0.9148	0.00085565		8786	RGS11	-0.79253	0.00013391
23659	PLA2G15	0.91471	0.0013634		9679	FAM53B	-0.79242	0.036954
51296	SLC15A3	0.91451	4.4968e-10		79698	ZMAT4	-0.79236	5.8516e-08
64135	IFIH1	0.9134	4.2677e-10		6506	SLC1A2	-0.79232	0.00032078
3735	KARS	0.91289	0.00014487		9445	ITM2B	-0.79226	6.87e-08
23560	GTPBP4	0.91264	3.8031e-07		5617	PRL	-0.79225	0.0067807
1861	TOR1A	0.91244	4.509e-10		222255	ATXN7L1	-0.7922	0.02072
1147	CHUK	0.91137	0.00060335		81029	WNT5B	-0.79149	0.01814
22797	TFEC	0.9113	6.637e-10		11117	EMILIN1	-0.79142	0.022217
3012	HIST1H2AE	0.91069	0.0002298		25818	KLK5	-0.79133	7.2742e-08
23252	OTUD3	0.90949	2.4059e-06		7033	TFF3	-0.7912	0.019679
8650	NUMB	0.90934	4.2619e-05		55885	LMO3	-0.791	0.029337
8853	ASAP2	0.9093	0.005059		4299	AFF1	-0.79006	7.4323e-08
219333	USP12	0.90919	2.2003e-07		166614	DCLK2	-0.78994	0.00022415
51321	AMZ2	0.90858	0.00041273		11107	PRDM5	-0.78993	0.0028509
8445	DYRK2	0.90838	1.4557e-05		1269	CNR2	-0.78991	0.0051901
4218	RAB8A	0.9082	0.00028511		83660	TLN2	-0.78931	0.0016233
10299	2016-03-06	0.90796	0.0012809		7252	TSHB	-0.78876	0.0053573
10745	PHTF1	0.90792	5.5541e-06		80122	YSK4	-0.78875	0.00033344
26175	C14orf109	0.9078	4.4287e-08		26084	ARHGEF26	-0.78855	4.5267e-05
87	ACTN1	0.90705	7.2418e-10		23179	RGL1	-0.78841	0.023822
23355	VPS8	0.90702	0.00029741		4335	MNT	-0.78799	0.0087537
11321	GPN1	0.90656	5.45e-10		54718	BTN2A3P	-0.78782	0.0024004
57157	PHTF2	0.90642	0.0003506		1191	CLU	-0.78755	0.011198
2923	PDIA3	0.90621	8.9618e-06		439921	MXRA7	-0.78734	0.00018976
79723	SUV39H2	0.90579	0.041697		10747	MASP2	-0.78727	0.0025238
23	ABCF1	0.90566	6.7026e-10		130	ADH6	-0.78644	0.0011416
80324	PUS1	0.90529	1.8414e-05		2925	GRPR	-0.78639	0.0018732
96764	TGS1	0.90471	7.3279e-10		415	ARSE	-0.78573	0.00061302
25852	ARMC8	0.90424	0.0036418		79927	FAM110D	-0.78546	0.0029561
55969	C20orf24	0.90421	0.010826		23742	C15orf2	-0.7854	0.010798
51110	LACTB2	0.90418	2.7462e-05		56660	KCNK12	-0.78524	0.0029454
56987	BBX	0.90374	6.5024e-07		56139	PCDHA10	-0.78484	0.0050124
7841	MOGS	0.90372	0.00022656		6258	RXRG	-0.78474	0.0013657
55240	STEAP3	0.90371	0.0027181		6205	RPS11	-0.78459	0.019475
6390	SDHB	0.90335	3.5168e-06		596	BCL2	-0.78447	0.0080561
6322	SCML1	0.90314	0.02636		2825	GPR1	-0.78422	2.1651e-05
54487	DGCR8	0.90312	0.00026466		2844	GPR21	-0.78389	0.011537
54881	TEX10	0.90311	0.0019492		23743	BHMT2	-0.783	0.013669
9093	DNAJA3	0.90296	2.0556e-09		29087	THYN1	-0.78248	0.00044748
3556	IL1RAP	0.90241	8.6071e-10		10090	UST	-0.78226	0.0061151
1478	CSTF2	0.90241	0.00020736		9499	MYOT	-0.78173	0.037069
79854	LINC00115	0.90195	0.0017858		154	ADRB2	-0.78097	1.0177e-07
9673	SLC25A44	0.9015	7.2847e-10		9152	SLC6A5	-0.78093	0.0055399
4162	MCAM	0.90144	0.0010296		253959	RALGAPA1	-0.7804	0.00016389
9454	HOMER3	0.90064	3.7808e-05		10235	RASGRP2	-0.78016	0.0079262
2023	ENO1	0.90043	0.00035293		50613	UBQLN3	-0.77953	0.0081955
8487	GEMIN2	0.90021	7.1048e-05		54546	RNF186	-0.77936	0.03087
10262	SF3B4	0.90014	0.00070453		354	KLK3	-0.77897	0.0019766
64431	ACTR6	0.90006	0.0051901		8666	EIF3G	-0.77892	0.0042922
10228	STX6	0.89923	0.0006004		8174	MADCAM1	-0.77877	0.0024529
55813	UTP6	0.89884	3.9452e-06		158471	PRUNE2	-0.77847	0.0054539
8202	NCOA3	0.89702	8.5668e-07		8396	PIP4K2B	-0.77804	0.0021384
22994	AZI1	0.89697	9.9265e-10		51162	EGFL7	-0.77794	0.012438
3842	TNPO1	0.89682	1.3394e-06		4856	NOV	-0.77776	0.00070071
2633	GBP1	0.89589	1.1668e-09		54988	ACSM5	-0.77772	0.00063014
9175	MAP3K13	0.89549	0.001698		7259	TSPYL1	-0.77718	0.00071344
80071	CCDC15	0.89473	1.0902e-09		9482	STX8	-0.77697	6.5684e-07
10285	SMNDC1	0.89418	0.0017777		78992	YIPF2	-0.77686	0.014929
4580	MTX1	0.89353	0.02636		4137	MAPT	-0.7768	0.022765
4233	MET	0.8935	1.1158e-09		1959	EGR2	-0.7768	0.038378
9530	BAG4	0.89331	0.00166		1607	DGKB	-0.77673	0.0042072
113251	LARP4	0.8933	1.1172e-09		100133941	CD24	-0.77662	0.022115
3075	CFH	0.89065	0.00016434		64344	HIF3A	-0.77598	0.00047963
8270	LAGE3	0.89005	0.0046295		5346	PLIN1	-0.77559	0.017793
719	C3AR1	0.88942	4.3417e-09		29974	A1CF	-0.77555	0.020749
6355	CCL8	0.88908	3.5445e-06		343071	PRAMEF10	-0.77542	0.0016763
55660	PRPF40A	0.88866	1.6842e-07		26959	HBP1	-0.77532	0.019111
57472	CNOT6	0.88744	0.0041808		63895	PIEZO2	-0.77523	0.00010365
629	CFB	0.88621	0.0062047		54538	ROBO4	-0.77465	0.018323
712	C1QA	0.88416	1.5396e-09		55742	PARVA	-0.77443	0.0053453
8573	CASK	0.88334	1.8886e-09		4246	SCGB2A1	-0.77436	0.00099609
9909	DENND4B	0.8826	0.00049868		4134	MAP4	-0.7742	1.2675e-07
7268	TTC4	0.88216	2.0196e-09		4853	NOTCH2	-0.77408	9.8497e-06
4999	ORC2	0.88177	3.1577e-08		259173	ALS2CL	-0.7734	0.039436
9361	LONP1	0.8814	0.0082384		3818	KLKB1	-0.77326	0.0018157
55585	UBE2Q1	0.88118	1.4456e-06		273	AMPH	-0.77279	0.020208
58497	PRUNE	0.8797	2.1843e-09		54346	UNC93A	-0.77242	1.4737e-07
55617	TASP1	0.87963	0.0071158		11141	IL1RAPL1	-0.77236	0.00042221
79042	TSEN34	0.87919	1.9802e-09		379	ARL4D	-0.77205	0.0087884
79848	CSPP1	0.87882	0.0020476		80303	EFHD1	-0.77195	0.023806
51363	CHST15	0.87876	1.3598e-08		3446	IFNA10	-0.77191	0.0044481
3431	SP110	0.87814	2.2289e-09		11188	NISCH	-0.77148	5.0879e-06
8467	SMARCA5	0.87793	0.0021204		521	ATP5I	-0.77109	1.6036e-07
23518	R3HDM1	0.87765	0.00032601		9228	DLGAP2	-0.7708	0.0015787
5686	PSMA5	0.87722	0.00073396		22859	LPHN1	-0.77069	0.0030554
5792	PTPRF	0.87719	0.00040634		79570	NKAIN1	-0.77055	0.0069108
79174	CRELD2	0.87687	0.00061987		2199	FBLN2	-0.77055	0.018089
26064	RAI14	0.8765	0.03252		79864	C11orf63	-0.77019	0.00027544
7130	TNFAIP6	0.87611	0.0053461		5087	PBX1	-0.77009	0.0020952
54542	RC3H2	0.87596	0.0024294		2904	GRIN2B	-0.77	0.016805
65260	SELRC1	0.87591	0.00051144		2006	ELN	-0.76994	0.0026471
2224	FDPS	0.87582	0.00051226		3726	JUNB	-0.7698	2.9637e-05
55204	GOLPH3L	0.87567	0.0021668		80352	RNF39	-0.76967	2.1741e-05
51275	C12orf47	0.87506	1.8701e-05		4326	MMP17	-0.76954	0.0088554
56648	EIF5A2	0.87506	0.00041819		201501	ZBTB7C	-0.76938	0.00014948
55765	C1orf106	0.87463	0.0045211		54852	PAQR5	-0.76884	0.0081646
56943	ENY2	0.87393	0.00046185		9479	MAPK8IP1	-0.76872	0.0041993
9919	SEC16A	0.87314	2.8458e-09		57198	ATP8B2	-0.76852	0.019137
55699	IARS2	0.87313	7.2167e-07		23053	KIAA0913	-0.76851	2.219e-05
6894	TARBP1	0.87286	2.4245e-09		55823	VPS11	-0.7685	6.1233e-05
60625	DHX35	0.87263	0.00022656		6590	SLPI	-0.76791	0.0094455
7738	ZNF184	0.87233	0.0014034		23428	SLC7A8	-0.76763	1.5743e-07
261726	TIPRL	0.87223	1.9945e-06		54549	SDK2	-0.76743	0.012206
22827	PUF60	0.8722	0.0014816		2984	GUCY2C	-0.76727	0.025795
7733	ZNF180	0.8721	0.0028008		7915	ALDH5A1	-0.7667	0.0043633
51027	BOLA1	0.872	2.766e-09		81797	OR12D3	-0.76666	0.00030711
5379	PMS2P1	0.87193	2.0635e-07		2674	GFRA1	-0.76654	0.0083282
55787	TXLNG	0.8716	0.013		250	ALPP	-0.76651	0.015613
23780	APOL2	0.87156	0.00025966		56244	BTNL2	-0.76639	0.0074643
57730	ANKRD36B	0.87143	0.00030571		83483	PLVAP	-0.76495	0.016762
27173	SLC39A1	0.8714	0.011869		5071	PARK2	-0.76491	0.0076494
1983	EIF5	0.87092	0.0020476		56914	OTOR	-0.7649	0.032596
8412	BCAR3	0.87061	2.2908e-07		4925	NUCB2	-0.7644	0.00070599
55818	KDM3A	0.87037	0.0011949		2324	FLT4	-0.76435	0.0026078
10287	RGS19	0.86931	0.0051901		9754	STARD8	-0.76428	0.0010122
10915	TCERG1	0.86912	6.1619e-07		57408	LRTM1	-0.76417	0.0054835
54840	APTX	0.86805	0.00066248		5732	PTGER2	-0.7635	0.035094
84928	TMEM209	0.86735	0.043621		729	C6	-0.76286	0.0015463
5230	PGK1	0.86644	0.0011756		10893	MMP24	-0.76228	0.015706
2335	FN1	0.86602	0.012361		729238	SFTPA2	-0.76148	0.010817
57720	GPR107	0.86599	3.2793e-09		23026	MYO16	-0.76092	2.525e-05
10643	IGF2BP3	0.8655	3.5197e-09		9210	BMP15	-0.76062	2.1813e-07
10330	CNPY2	0.86543	2.1795e-07		1757	SARDH	-0.76056	0.0018116
10775	POP4	0.86517	0.00059279		23764	MAFF	-0.76002	0.0051849
55719	FAM178A	0.86516	0.019361		7025	NR2F1	-0.75984	0.028253
10184	LHFPL2	0.86473	0.0022409		5860	QDPR	-0.75926	5.6537e-07
64897	C12orf43	0.86471	4.0205e-09		80086	TUBA4B	-0.75893	0.0057998
10672	GNA13	0.86417	0.020761		2621	GAS6	-0.75843	0.001192
23312	DMXL2	0.86379	0.0030079		8688	KRT37	-0.75838	0.0015026
9057	SLC7A6	0.86376	1.8341e-06		1896	EDA	-0.75806	0.00016668
51497	TH1L	0.86356	1.2863e-06		440073	IQSEC3	-0.75748	0.010523
9913	SUPT7L	0.86315	0.0001925		80144	FRAS1	-0.75721	2.4932e-07
25941	TPGS2	0.86311	0.0001085		5275	SERPINB13	-0.75698	0.00039349
285	ANGPT2	0.86202	4.5506e-09		23544	SEZ6L	-0.75632	0.0010563
9474	ATG5	0.86077	0.0013664		6002	RGS12	-0.75602	0.0004872
5929	RBBP5	0.86059	3.8142e-08		10500	SEMA6C	-0.75583	0.00065908
79609	METTL21D	0.86034	0.0022128		2797	GNRH2	-0.75579	0.003825
1404	HAPLN1	0.86005	1.4894e-05		55908	C19orf80	-0.75569	0.016259
5925	RB1	0.85947	8.1546e-06		162	AP1B1	-0.7555	0.027098
55930	MYO5C	0.85943	0.003392		79845	RNF122	-0.75546	0.013151
5601	MAPK9	0.85942	4.5835e-09		189	AGXT	-0.75543	0.012401
79441	HAUS3	0.85876	0.0027989		23102	TBC1D2B	-0.75501	0.0043353
2521	FUS	0.85864	0.00040997		81550	TDRD3	-0.75422	5.0762e-06
3992	FADS1	0.8586	0.010101		56981	PRDM11	-0.75334	0.0038981
376267	RAB15	0.858	0.00011356		57818	G6PC2	-0.75287	0.0066331
5001	ORC5	0.85754	1.1652e-06		4978	OPCML	-0.75267	0.00064015
24140	FTSJ1	0.85602	5.5183e-09		9159	PCSK7	-0.75226	0.0031194
7511	XPNPEP1	0.85552	1.3649e-06		55152	DALRD3	-0.75223	8.7103e-05
4247	MGAT2	0.85552	1.1167e-05		5409	PNMT	-0.7521	0.0004671
64745	METTL17	0.85539	0.0031341		2946	GSTM2	-0.75197	0.030995
10961	ERP29	0.85507	0.0071455		9823	ARMCX2	-0.75079	0.0070283
6046	BRD2	0.8547	5.8914e-09		5164	PDK2	-0.75042	0.0048489
112479	ERI2	0.85446	5.5276e-09		9389	SLC22A14	-0.74946	0.0098842
952	CD38	0.85406	5.5565e-09		57213	SPRYD7	-0.7492	2.9627e-05
3191	HNRNPL	0.85401	0.0048109		79652	TMEM204	-0.7491	0.017498
79005	SCNM1	0.85375	0.0026145		142684	RAB40A	-0.74873	0.00011596
51575	ESF1	0.85348	0.005804		2880	GPX5	-0.7486	0.00049398
286148	DPY19L4	0.85303	0.012463		50838	TAS2R13	-0.74853	0.00014018
10263	CDK2AP2	0.85301	0.011473		1670	DEFA5	-0.74838	0.0029415
10866	HCP5	0.85251	4.419e-05		2938	GSTA1	-0.74752	0.0068215
9489	PGS1	0.85249	0.001692		910	CD1B	-0.74741	0.032617
80020	FOXRED2	0.85207	0.00039164		80069	LINC00574	-0.74711	3.5401e-07
55916	NXT2	0.8514	0.0011336		8556	CDC14A	-0.74709	3.5378e-07
546	ATRX	0.8512	0.010541		7475	WNT6	-0.7466	0.012036
10204	NUTF2	0.85058	0.0093895		5375	PMP2	-0.74658	0.038475
80745	THUMPD2	0.85055	0.00025534		64598	MOSPD3	-0.74571	0.00028068
7072	TIA1	0.85029	0.0079121		28316	CDH20	-0.74525	0.00011332
5901	RAN	0.85003	2.5516e-05		7480	WNT10B	-0.74518	0.03984
10238	DCAF7	0.85	8.5034e-07		2056	EPO	-0.74505	0.016573
3654	IRAK1	0.84953	0.01115		2662	GDF10	-0.74467	0.00212
6402	SELL	0.84952	8.5223e-09		10025	MED16	-0.74457	0.00047095
55695	NSUN5	0.84946	9.0097e-05		2838	GPR15	-0.74443	0.0014075
3101	HK3	0.84936	7.7467e-07		222	ALDH3B2	-0.74322	0.0022557
10884	MRPS30	0.84911	0.00043523		9628	RGS6	-0.74306	0.018553
55116	TMEM39B	0.84861	0.0018462		4975	OMP	-0.74295	0.008748
5351	PLOD1	0.84843	5.3644e-05		81790	RNF170	-0.74286	0.0015167
10282	BET1	0.84801	0.035021		4149	MAX	-0.74261	0.029479
79707	NOL9	0.84798	7.1912e-09		913	CD1E	-0.74255	0.0043093
55922	NKRF	0.84733	1.8809e-07		5274	SERPINI1	-0.74238	0.0097957
51444	RNF138	0.84727	0.00017216		55589	BMP2K	-0.74193	7.0082e-06
79596	RNF219	0.84677	0.0053319		11095	ADAMTS8	-0.74182	0.016682
23381	SMG5	0.84647	0.013575		959	CD40LG	-0.74176	0.0020996
2820	GPD2	0.84613	0.0058846		3611	ILK	-0.74121	4.1169e-07
440193	CCDC88C	0.84489	0.0016368		55118	CRTAC1	-0.74062	0.00038645
55000	TUG1	0.84451	0.012805		8859	STK19	-0.74053	1.8527e-06
23196	FAM120A	0.84378	8.7801e-09		29125	C11orf21	-0.74053	0.0054253
9645	MICAL2	0.84371	2.2554e-08		23492	CBX7	-0.74019	0.01746
23385	NCSTN	0.8437	5.3931e-06		140801	RPL10L	-0.74013	0.0015566
6319	SCD	0.84322	0.0029123		80757	TMEM121	-0.73963	0.046754
6418	SET	0.84302	1.0659e-05		6928	HNF1B	-0.73954	0.0053181
6728	SRP19	0.84291	0.0074667		54716	SLC6A20	-0.73904	0.0010712
1968	EIF2S3	0.84232	0.011443		9208	LRRFIP1	-0.73902	0.0017869
55696	RBM22	0.84202	0.00021082		4215	MAP3K3	-0.73899	0.00070335
58477	SRPRB	0.84141	0.00017382		6527	SLC5A4	-0.73891	0.0087738
57103	C12orf5	0.84069	0.00067683		29906	ST8SIA5	-0.73882	0.029839
65264	UBE2Z	0.84001	1.003e-08		11248	NXPH3	-0.73864	0.0024273
6634	SNRPD3	0.83992	0.012675		23254	KAZN	-0.7386	0.0031672
27238	GPKOW	0.83989	4.4615e-05		56912	IFT46	-0.73847	4.954e-07
8936	WASF1	0.83953	0.017057		729515	TMEM242	-0.73821	0.00051103
57089	ENTPD7	0.83932	0.0025112		51389	RWDD1	-0.73809	0.00017021
1520	CTSS	0.83887	9.5862e-09		79567	FAM65A	-0.73801	0.0023031
9698	PUM1	0.83848	0.0061978		56142	PCDHA6	-0.73746	0.0041969
51513	ETV7	0.83797	2.2918e-06		91445	RNF185	-0.73743	0.0010864
7525	YES1	0.83796	0.0017252		6203	RPS9	-0.73733	0.0085784
11063	SOX30	0.83775	5.7667e-06		2994	GYPB	-0.73732	0.00095161
23607	CD2AP	0.8377	0.011007		80125	CCDC33	-0.73688	0.0046576
9877	ZC3H11A	0.83743	0.022635		23171	GPD1L	-0.73651	0.00044432
1300	COL10A1	0.83686	1.4308e-05		5225	PGC	-0.73649	0.0023707
9818	NUPL1	0.8366	0.00028747		5764	PTN	-0.7361	0.034668
5725	PTBP1	0.83645	0.00044418		5173	PDYN	-0.736	0.00029941
56890	MDM1	0.83583	0.020923		57149	LYRM1	-0.73573	0.0017744
55676	SLC30A6	0.83557	0.013302		5027	P2RX7	-0.7357	6.1302e-07
7444	VRK2	0.8353	0.0014915		23154	NCDN	-0.73556	0.0043353
2971	GTF3A	0.83518	1.193e-08		4991	OR1D2	-0.73518	0.022413
9869	SETDB1	0.83499	1.0142e-07		10497	UNC13B	-0.73512	0.0087828
10102	TSFM	0.83483	1.1839e-08		57144	PAK7	-0.73479	0.0011806
53918	PELO	0.83447	2.1406e-05		7006	TEC	-0.73466	0.0010216
2730	GCLM	0.83444	1.1786e-08		79819	WDR78	-0.73383	0.0045044
51691	NAA38	0.83406	0.00052482		4916	NTRK3	-0.73379	3.9471e-05
3607	FOXK2	0.83353	4.6582e-06		3708	ITPR1	-0.73349	0.0073707
6892	TAPBP	0.8335	0.00022304		9420	CYP7B1	-0.73318	0.0017546
79577	CDC73	0.83331	0.0023482		5330	PLCB2	-0.73273	0.032236
5546	PRCC	0.83282	0.017822		11070	TMEM115	-0.73259	6.3544e-07
56945	MRPS22	0.83227	1.8619e-07		666	BOK	-0.73224	0.004736
55182	RNF220	0.83112	5.2154e-06		3356	HTR2A	-0.73212	0.00095348
1665	DHX15	0.83109	0.0050323		5016	OVGP1	-0.73141	6.1619e-07
11252	PACSIN2	0.83081	4.6935e-05		4094	MAF	-0.7314	8.5054e-06
117246	FTSJ3	0.8306	2.9068e-07		7466	WFS1	-0.73137	0.013959
127544	RNF19B	0.8306	0.0076829		1080	CFTR	-0.73134	0.00075018
54014	BRWD1	0.82968	0.023025		5914	RARA	-0.73133	0.024603
29107	NXT1	0.82924	0.0001059		55076	TMEM45A	-0.73113	0.00018696
54874	FNBP1L	0.82915	0.014801		6196	RPS6KA2	-0.73104	0.0032723
7770	ZNF227	0.82913	0.0077069		6218	RPS17	-0.731	6.9221e-07
51071	DERA	0.82896	0.00029846		2066	ERBB4	-0.73083	0.00011892
567	B2M	0.82876	1.1227e-06		23647	ARFIP2	-0.73068	0.037261
7305	TYROBP	0.8282	1.5531e-08		2572	GAD2	-0.73063	0.012669
28978	TMEM14A	0.82742	0.0068725		64800	EFCAB6	-0.73011	9.7427e-05
23403	FBXO46	0.82715	1.7519e-08		6752	SSTR2	-0.72988	0.020527
3183	HNRNPC	0.82679	0.0031829		10417	SPON2	-0.72972	0.0069694
54927	CHCHD3	0.82654	1.8536e-08		55716	LMBR1L	-0.7294	2.7066e-05
54453	RIN2	0.82641	2.45e-06		51024	FIS1	-0.72935	0.032169
54922	RASIP1	0.82628	0.00018654		6141	RPL18	-0.72898	3.477e-06
3073	HEXA	0.82541	2.413e-08		5728	PTEN	-0.72879	0.0020295
51105	PHF20L1	0.82524	0.012778		57051	NAG18	-0.72821	0.0009438
5291	PIK3CB	0.82509	2.342e-08		23263	MCF2L	-0.72819	0.00077518
53	ACP2	0.82508	0.0039297		2277	FIGF	-0.72814	4.5918e-05
84900	RNFT2	0.82483	7.8424e-08		55924	FAM212B	-0.72778	0.035106
10146	G3BP1	0.82478	1.7355e-08		24142	NAT6	-0.72764	0.017006
388796	LOC388796	0.82476	3.1344e-05		55652	SLC48A1	-0.72717	7.9844e-07
79017	GGCT	0.82419	0.001401		9248	GPR50	-0.72707	0.042863
5955	RCN2	0.82415	0.00098229		54477	PLEKHA5	-0.72683	0.0013521
9317	PTER	0.82347	0.00081383		1263	PLK3	-0.72681	0.00030782
55631	LRRC40	0.82316	0.00026928		146562	C16orf71	-0.72675	0.012068
51330	TNFRSF12A	0.82303	0.013325		4855	NOTCH4	-0.72631	0.0020348
813	CALU	0.82301	0.0028683		7378	UPP1	-0.72603	0.023368
51193	ZNF639	0.82236	0.013613		79038	ZFYVE21	-0.72569	0.032843
5106	PCK2	0.82216	3.5097e-06		79734	KCTD17	-0.72563	0.017396
57147	SCYL3	0.82184	0.0051153		10648	SCGB1D1	-0.72542	0.0074667
4322	MMP13	0.82166	1.8913e-08		51308	REEP2	-0.72502	0.017259
23592	LEMD3	0.82108	0.010656		6854	SYN2	-0.725	0.0082308
9836	LCMT2	0.82101	0.0019235		26206	SPAG8	-0.72494	0.0027058
2787	GNG5	0.82088	2.0258e-08		1787	TRDMT1	-0.7247	0.047051
9330	GTF3C3	0.82046	0.00068443		23266	LPHN2	-0.72465	0.00087232
7515	XRCC1	0.8202	0.0057512		55620	STAP2	-0.72419	0.010781
908	CCT6A	0.81995	2.2918e-06		2853	GPR31	-0.72389	0.011085
11234	HPS5	0.81939	0.00021915		10316	NMUR1	-0.72379	0.002101
10694	CCT8	0.81917	0.00029599		100130449	PP14571	-0.72281	0.0023323
55312	RFK	0.81883	6.8522e-05		3263	HPX	-0.7226	0.011512
79703	C11orf80	0.81879	0.033782		402	ARL2	-0.72232	0.00017157
50486	G0S2	0.81867	2.5463e-08		28955	DEXI	-0.72207	9.0379e-07
9859	CEP170	0.81854	0.02346		55366	LGR4	-0.7219	0.0036233
9252	RPS6KA5	0.81852	2.4645e-08		5287	PIK3C2B	-0.72185	0.005463
50863	NTM	0.81837	0.0024778		6484	ST3GAL4	-0.72181	0.0033849
7412	VCAM1	0.81816	1.7335e-06		3451	IFNA17	-0.72135	0.027236
55726	ASUN	0.81786	0.0012308		79012	CAMKV	-0.72126	0.015205
29956	CERS2	0.81778	3.3031e-05		2875	GPT	-0.72125	0.0021987
51586	MED15	0.81754	0.0033145		9256	BZRAP1	-0.72115	0.00013979
7163	TPD52	0.81753	0.0094052		3162	HMOX1	-0.72093	0.00701
3787	KCNS1	0.81719	0.00048805		196743	PAOX	-0.72065	0.021356
23054	NCOA6	0.81707	3.0646e-06		534	ATP6V1G2	-0.72046	0.00021721
64901	RANBP17	0.81603	2.7702e-08		2	A2M	-0.72045	0.028701
22890	ZBTB1	0.81598	0.014824		23464	GCAT	-0.72035	0.0030346
22903	BTBD3	0.81554	0.0028482		25828	TXN2	-0.71993	0.0008407
1155	TBCB	0.81483	0.0032287		11337	GABARAP	-0.71969	0.019698
167227	DCP2	0.81464	0.00012814		22999	RIMS1	-0.71943	2.6773e-05
64429	ZDHHC6	0.81449	0.0014338		79018	C17orf39	-0.71895	0.0097428
3552	IL1A	0.81426	2.7497e-08		79600	TCTN1	-0.71892	1.0094e-06
85476	GFM1	0.81373	0.040049		6770	STAR	-0.71886	0.00064015
26119	LDLRAP1	0.81371	0.0038981		916	CD3E	-0.71856	0.02311
4922	NTS	0.8136	2.5852e-08		3590	IL11RA	-0.71816	7.5289e-05
90806	ANGEL2	0.81318	0.0050339		56171	DNAH7	-0.71811	0.004767
22876	INPP5F	0.81263	0.0062915		946	SIGLEC6	-0.71805	3.3864e-06
8625	RFXANK	0.81258	0.0096177		766	CA7	-0.71796	0.00084225
79568	C2orf47	0.81248	2.8947e-08		1979	EIF4EBP2	-0.71786	6.0218e-06
10288	LILRB2	0.81248	3.0656e-08		5957	RCVRN	-0.71756	0.0017631
1075	CTSC	0.81234	8.6719e-05		8513	LIPF	-0.71747	0.005277
79091	METTL22	0.81228	0.00051724		2055	CLN8	-0.71679	1.8398e-05
9332	CD163	0.81216	0.0023743		30062	RAX	-0.7159	0.029544
1116	CHI3L1	0.81209	0.0015922		2774	GNAL	-0.71533	1.1829e-06
22838	RNF44	0.81189	2.8101e-08		783	CACNB2	-0.71512	0.037055
348995	NUP43	0.81159	2.4282e-06		56547	MMP26	-0.71501	0.010817
11284	PNKP	0.81151	0.0047846		9627	SNCAIP	-0.71499	0.036269
79869	CPSF7	0.81134	0.0012027		8123	PAR5	-0.71496	1.276e-05
375790	AGRN	0.81045	0.013407		57060	PCBP4	-0.71481	0.0019137
5080	PAX6	0.81008	3.2979e-08		79998	ANKRD53	-0.71481	0.027141
51338	MS4A4A	0.81002	0.0088719		2488	FSHB	-0.71474	0.0078441
5883	RAD9A	0.80954	3.0201e-08		79741	C10orf68	-0.71468	5.356e-05
92140	MTDH	0.80949	3.4198e-08		2168	FABP1	-0.71459	0.013394
10487	CAP1	0.80851	0.00010658		55275	VPS53	-0.71455	0.0094832
10969	EBNA1BP2	0.80847	0.0017042		113835	ZNF257	-0.71422	0.00028242
79913	ACTR5	0.80748	3.5101e-08		4745	NELL1	-0.71376	0.014634
3189	HNRNPH3	0.80723	0.039014		9172	MYOM2	-0.71354	0.0023623
79184	BRCC3	0.80677	1.4894e-05		9462	RASAL2	-0.71315	0.0009868
27230	SERP1	0.80635	0.0023021		269	AMHR2	-0.71314	0.012358
8459	TPST2	0.80614	7.98e-05		3791	KDR	-0.71289	0.02702
4690	NCK1	0.80562	0.016148		56143	PCDHA5	-0.71252	0.0016411
9334	B4GALT5	0.80485	0.0001121		51101	ZC2HC1A	-0.71216	9.6761e-05
54210	TREM1	0.80454	5.2747e-07		79948	LPPR3	-0.71212	0.023044
64121	RRAGC	0.80419	1.5466e-05		3854	KRT6B	-0.71177	0.0051901
54700	RRN3	0.80377	0.032887		26658	OR7C2	-0.71175	0.0083785
51012	SLMO2	0.80326	0.00034251		56145	PCDHA3	-0.71156	0.0047338
84859	LRCH3	0.80303	2.6837e-06		79887	PLBD1	-0.71137	0.0027355
9473	C1orf38	0.80302	7.1064e-08		948	CD36	-0.71106	0.0069956
81034	SLC25A32	0.80298	0.002918		901	CCNG2	-0.7109	0.024498
1739	DLG1	0.80257	0.020306		921	CD5	-0.71058	0.013295
51141	INSIG2	0.80227	0.011395		118987	PDZD8	-0.71047	0.020338
4552	MTRR	0.80196	0.00048404		2022	ENG	-0.71017	0.040745
83481	EPPK1	0.80116	0.028794		639	PRDM1	-0.71004	0.0007175
2005	ELK4	0.80019	0.00032842		79605	PGBD5	-0.70992	0.0032239
3673	ITGA2	0.80019	0.019274		491	ATP2B2	-0.7099	7.63e-05
10385	BTN2A2	0.7999	4.763e-08		3846	KRTAP5-9	-0.7098	0.030969
254394	MCM9	0.79959	0.0087884		9779	TBC1D5	-0.70917	1.3138e-06
220988	HNRNPA3	0.79953	0.031471		51168	MYO15A	-0.70897	0.010133
79719	AAGAB	0.7995	5.049e-08		4211	MEIS1	-0.70886	0.00070341
8453	CUL2	0.79942	0.00070167		23645	PPP1R15A	-0.70793	5.9692e-05
57380	MRS2	0.79919	9.3964e-05		9378	NRXN1	-0.7076	0.01153
23049	SMG1	0.79918	4.763e-08		80852	GRIP2	-0.70759	0.0052262
9879	DDX46	0.79866	0.0050124		27185	DISC1	-0.70751	1.498e-06
23536	ADAT1	0.79763	0.0057986		7068	THRB	-0.7074	0.012827
10059	DNM1L	0.79756	0.0039795		3004	GZMM	-0.70733	0.0035531
8985	PLOD3	0.79745	5.5712e-08		2128	EVX1	-0.70704	0.041074
996	CDC27	0.79677	0.00032175		10	NAT2	-0.70674	6.5744e-05
116372	LYPD1	0.79659	5.2679e-08		10186	LHFP	-0.70613	0.043838
79833	GEMIN6	0.79598	3.2399e-06		55258	THNSL2	-0.706	2.9041e-06
2650	GCNT1	0.79548	5.3263e-06		353500	BMP8A	-0.70577	0.034275
4957	ODF2	0.79515	5.6566e-08		9287	TAAR2	-0.70565	6.1471e-05
8569	MKNK1	0.79502	1.193e-05		660	BMX	-0.70528	0.0013034
7764	ZNF217	0.79474	0.0035413		2557	GABRA4	-0.70526	1.62e-06
55526	DHTKD1	0.7945	0.0013576		10093	ARPC4	-0.70486	0.012399
80222	TARS2	0.79408	0.00024788		5972	REN	-0.70447	0.00011865
8239	USP9X	0.79376	6.1189e-08		56654	NPDC1	-0.70444	0.027098
10801	2016-09-09	0.79364	0.010151		51399	TRAPPC4	-0.70437	0.00019066
1876	E2F6	0.79348	1.809e-05		58528	RRAGD	-0.70436	0.0094828
10993	SDS	0.79343	0.00017211		9759	HDAC4	-0.70415	1.462e-06
29899	GPSM2	0.79307	0.00019009		25864	ABHD14A	-0.70382	0.00095074
3675	ITGA3	0.79219	0.015599		2917	GRM7	-0.70325	0.00036859
63899	NSUN3	0.7917	6.534e-08		6247	RS1	-0.70309	0.0036737
56339	METTL3	0.79091	4.4807e-06		1831	TSC22D3	-0.70301	1.6874e-06
5716	PSMD10	0.79079	0.00027175		6339	SCNN1D	-0.7029	0.021806
80162	ATHL1	0.79068	0.00014935		686	BTD	-0.7028	1.6912e-06
10644	IGF2BP2	0.7906	7.1512e-08		6653	SORL1	-0.70274	1.7024e-06
10001	MED6	0.79049	6.7253e-05		266629	SEC14L3	-0.70268	0.0032091
9702	CEP57	0.7904	0.0088312		64689	GORASP1	-0.7026	1.7249e-06
27440	CECR5	0.78931	0.00077804		81553	FAM49A	-0.70215	0.00054308
23075	SWAP70	0.78865	0.017486		275	AMT	-0.70172	0.0013326
23462	HEY1	0.78835	1.9108e-07		10612	TRIM3	-0.70132	0.0076421
27436	EML4	0.78822	0.0030478		55313	CPPED1	-0.70129	0.00050401
9516	LITAF	0.78815	0.010113		9843	HEPH	-0.70115	0.024646
6197	RPS6KA3	0.78811	0.0036879		150160	CCT8L2	-0.70111	0.02346
3301	DNAJA1	0.78811	0.00629		2912	GRM2	-0.70103	0.030626
5562	PRKAA1	0.78738	0.003617		5697	PYY	-0.70089	0.014114
79143	MBOAT7	0.78728	0.00074324		23022	PALLD	-0.70035	0.049024
6400	SEL1L	0.78723	7.593e-08		643641	ZNF862	-0.70025	0.00022699
55374	TMCO6	0.78707	0.00014032		325	APCS	-0.70021	0.0025363
8500	PPFIA1	0.78682	7.1099e-08		8897	MTMR3	-0.69988	6.9429e-05
22877	MLXIP	0.78637	0.00016282		83394	PITPNM3	-0.69987	0.0023727
51593	SRRT	0.78601	0.0025802		202559	KHDRBS2	-0.69986	0.0037802
9050	PSTPIP2	0.78569	8.6817e-08		6168	RPL37A	-0.69951	0.0021008
51290	ERGIC2	0.7856	0.016261		79092	CARD14	-0.69938	0.014302
23271	CAMSAP2	0.78516	0.013056		758	MPPED1	-0.69883	0.018148
9761	MLEC	0.78465	0.011947		51160	VPS28	-0.69876	2.1329e-06
11009	IL24	0.78442	1.2188e-05		1807	DPYS	-0.69842	9.2225e-05
833	CARS	0.78379	0.0017042		284119	PTRF	-0.69832	1.9482e-06
8260	NAA10	0.78377	0.0039828		7018	TF	-0.69822	0.00057155
2739	GLO1	0.78302	0.019468		23430	TPSD1	-0.69806	0.00063089
1196	CLK2	0.78245	0.0036074		4133	MAP2	-0.69805	1.9707e-06
317	APAF1	0.78238	3.0878e-06		1669	DEFA4	-0.69772	0.015836
488	ATP2A2	0.78231	5.8448e-05		57795	FAM5B	-0.69741	0.022074
3664	IRF6	0.78206	0.008218		27004	TCL6	-0.69732	0.0051153
5096	PCCB	0.78167	9.48e-08		6534	SLC6A7	-0.69731	0.022282
60673	C12orf44	0.78163	1.0074e-07		1045	CDX2	-0.69715	0.010144
3685	ITGAV	0.78068	0.011736		81551	STMN4	-0.69694	0.0014609
23761	PISD	0.78005	2.1228e-07		59340	HRH4	-0.69634	0.0080381
10606	PAICS	0.78002	7.0382e-05		22822	PHLDA1	-0.69615	0.0079262
7596	ZNF45	0.77983	0.0016386		57343	ZNF304	-0.69575	2.1563e-06
4124	MAN2A1	0.77948	0.0074037		85352	KIAA1644	-0.69562	0.0011522
1852	DUSP9	0.77933	0.0054974		10391	CORO2B	-0.69547	0.0054974
8970	HIST1H2BJ	0.77922	0.022217		54463	FAM134B	-0.69533	2.2918e-06
3855	KRT7	0.77904	0.0012233		57338	JPH3	-0.69463	0.00084058
152185	SPICE1	0.77881	0.044691		3034	HAL	-0.6942	0.0077291
10342	TFG	0.77803	1.9315e-05		3338	DNAJC4	-0.69403	0.0043581
9690	UBE3C	0.77795	4.3029e-07		10449	ACAA2	-0.69395	2.2635e-06
3566	IL4R	0.77794	0.022956		3558	IL2	-0.69331	0.0028513
79837	PIP4K2C	0.77727	1.1685e-07		8209	C21orf33	-0.69258	0.00018549
10495	ENOX2	0.77709	1.1041e-07		55703	POLR3B	-0.69252	0.019307
2130	EWSR1	0.77678	0.00032239		29969	MDFIC	-0.69213	0.0014522
51312	SLC25A37	0.77671	1.8375e-05		314	AOC2	-0.69208	0.00044317
55779	WDR52	0.77609	1.2065e-07		26227	PHGDH	-0.69204	0.00020025
2207	FCER1G	0.77597	1.1821e-07		3211	HOXB1	-0.69184	0.0069617
7186	TRAF2	0.77587	0.006641		23418	CRB1	-0.69167	0.001272
1192	CLIC1	0.7758	0.0050745		6554	SLC10A1	-0.69159	0.0068503
3601	IL15RA	0.77478	1.3966e-07		7474	WNT5A	-0.69113	0.0012378
64092	SAMSN1	0.77473	1.4562e-07		7799	PRDM2	-0.69092	0.0020589
10651	MTX2	0.77336	0.01031		51086	TNNI3K	-0.69028	4.6935e-05
836	CASP3	0.77291	0.00014878		6094	ROM1	-0.69007	0.0062012
25836	NIPBL	0.77192	5.4905e-05		9390	SLC22A13	-0.69007	0.027082
54878	DPP8	0.77173	0.017664		56146	PCDHA2	-0.68971	1.1485e-05
57680	CHD8	0.77081	7.3239e-06		8692	HYAL2	-0.68964	0.00087662
5217	PFN2	0.77044	4.1673e-06		63891	RNF123	-0.68942	0.022661
25801	GCA	0.77032	3.8974e-06		79990	PLEKHH3	-0.68873	0.0086439
728	C5AR1	0.76992	1.6354e-07		1144	CHRND	-0.68864	0.00054352
56954	NIT2	0.76974	9.5807e-06		3640	INSL3	-0.68829	0.0219
10327	AKR1A1	0.76916	0.011203		3693	ITGB5	-0.68781	3.2248e-06
8877	SPHK1	0.7689	1.6004e-07		79825	CCDC48	-0.68741	0.0020996
27429	HTRA2	0.76885	0.007392		4852	NPY	-0.68741	0.0090036
9976	CLEC2B	0.7685	2.9041e-06		7178	TPT1	-0.68716	0.00012455
79713	IGFLR1	0.76753	0.0053005		5575	PRKAR1B	-0.68711	0.033
11100	HNRNPUL1	0.76716	0.0089126		9464	HAND2	-0.68652	0.0094247
9595	CYTIP	0.76696	8.5016e-06		80031	SEMA6D	-0.68568	0.028465
6996	TDG	0.76689	0.0067145		28986	MAGEH1	-0.68535	0.013509
26098	C10orf137	0.76616	0.020068		10529	NEBL	-0.68501	0.031135
51701	NLK	0.76615	0.031708		79777	ACBD4	-0.68466	0.015226
55544	RBM38	0.76609	0.012401		25763	CXorf27	-0.68413	0.010532
3661	IRF3	0.76575	0.00016668		259	AMBP	-0.68403	0.03289
10695	CNPY3	0.76525	0.00015242		80059	LRRTM4	-0.6838	3.2998e-06
25793	FBXO7	0.76506	0.016175		37	ACADVL	-0.68373	0.0073389
11040	PIM2	0.76417	8.7103e-05		9060	PAPSS2	-0.68344	0.001413
55862	ECHDC1	0.76375	0.038411		2788	GNG7	-0.68337	0.01686
9326	ZNHIT3	0.76267	0.028523		1010	CDH12	-0.683	0.022263
22887	FOXJ3	0.7624	0.00085733		283	ANG	-0.68276	0.0022856
55332	DRAM1	0.76202	2.3714e-07		8735	MYH13	-0.68246	0.025321
5689	PSMB1	0.7612	0.0091528		80110	ZNF614	-0.68229	0.00011814
8772	FADD	0.76062	0.00025371		9811	CTIF	-0.68225	3.3529e-06
51510	CHMP5	0.76056	0.016582		29943	PADI1	-0.68189	8.7691e-05
10553	HTATIP2	0.75959	0.001094		79788	ZNF665	-0.68173	0.0024648
2992	GYG1	0.75948	4.1203e-05		1638	DCT	-0.68137	3.5952e-06
5074	PAWR	0.75928	0.0042243		2948	GSTM4	-0.68116	3.4595e-06
23287	AGTPBP1	0.75912	0.0018201		25987	TSKU	-0.6811	0.00020237
23198	PSME4	0.75843	0.0021798		79953	SYNDIG1	-0.68085	0.00022856
94104	GCFC1	0.75843	0.011371		8490	RGS5	-0.68034	0.011313
1051	CEBPB	0.75763	0.0016681		909	CD1A	-0.68034	0.035118
55734	ZFP64	0.75714	0.028373		607	BCL9	-0.68016	0.0012288
7840	ALMS1	0.75661	0.0052264		79366	HMGN5	-0.68004	3.6141e-06
25879	DCAF13	0.75623	0.0049943		956	ENTPD3	-0.67951	3.8928e-06
23190	UBXN4	0.75585	0.0061763		23001	WDFY3	-0.67921	0.0098919
23583	SMUG1	0.75552	0.03522		7164	TPD52L1	-0.67885	0.035009
1676	DFFA	0.75543	0.0036039		4635	MYL4	-0.6788	0.00014974
26499	PLEK2	0.75518	0.0072686		4337	MOCS1	-0.67871	0.044059
9984	THOC1	0.7543	0.0048416		4313	MMP2	-0.67834	0.026522
26115	TANC2	0.75356	2.6949e-07		2705	GJB1	-0.67803	0.00175
51433	ANAPC5	0.75324	3.2075e-07		56475	RPRM	-0.67797	0.00042233
94081	SFXN1	0.75313	9.6867e-07		2315	MLANA	-0.67775	0.0019535
23516	SLC39A14	0.75304	0.00010703		55084	SOBP	-0.67771	0.016911
9969	MED13	0.75298	0.00043314		2847	MCHR1	-0.67749	0.021538
9562	MINPP1	0.75282	0.00017598		4607	MYBPC3	-0.67709	0.014939
64219	PJA1	0.75156	0.00078784		123872	DNAAF1	-0.67693	0.03301
10166	SLC25A15	0.75148	2.9238e-07		9436	NCR2	-0.67692	0.0046783
63920	C5orf54	0.75131	0.013102		744	MPPED2	-0.67691	0.0012031
80347	COASY	0.75045	0.0056011		55619	DOCK10	-0.67611	8.5742e-05
6364	CCL20	0.7501	0.00036723		2155	F7	-0.6759	0.043943
23318	ZCCHC11	0.74922	0.039465		51085	MLXIPL	-0.6756	0.022143
54856	GON4L	0.74905	3.5352e-07		1420	CRYGC	-0.67537	0.013941
10691	GMEB1	0.74902	3.2231e-07		782	CACNB1	-0.67462	0.0050061
6464	SHC1	0.74882	0.00018654		55351	STK32B	-0.67443	0.020845
11018	TMED1	0.74879	5.176e-05		441151	TMEM151B	-0.67425	0.024669
754	PTTG1IP	0.74874	0.0043176		55816	DOK5	-0.67371	3.9758e-05
206358	SLC36A1	0.74831	3.2904e-07		9848	MFAP3L	-0.6735	1.2244e-05
11156	PTP4A3	0.74769	0.0063326		135948	OR2F2	-0.67346	0.00092643
5880	RAC2	0.74737	3.3629e-07		251	ALPPL2	-0.67316	0.026289
55149	MTPAP	0.74712	0.00033723		1621	DBH	-0.6731	0.005577
619505	SNORA21	0.74699	3.6524e-07		55937	APOM	-0.6731	0.01688
51809	GALNT7	0.74698	0.02545		8659	ALDH4A1	-0.67302	0.0050876
79830	ZMYM1	0.74636	0.0050953		64849	SLC13A3	-0.67222	0.00042307
656	BMP8B	0.74619	0.017431		8808	IL1RL2	-0.67166	0.0001298
440	ASNS	0.74588	3.3633e-06		3753	KCNE1	-0.67156	0.00011688
80279	CDK5RAP3	0.74576	0.0016751		56163	RNF17	-0.67147	0.00074982
3105	HLA-A	0.74574	4.3716e-06		54677	CROT	-0.67138	0.0055889
80830	APOL6	0.74564	3.8633e-07		57513	CASKIN2	-0.67094	0.011234
27301	APEX2	0.74488	0.013434		10632	ATP5L	-0.67091	0.014007
10248	POP7	0.74475	6.3836e-05		6792	CDKL5	-0.67086	0.03288
51008	ASCC1	0.74473	0.001786		26011	ODZ4	-0.67009	5.183e-05
6999	TDO2	0.74444	1.1698e-05		1393	CRHBP	-0.66991	0.027166
114044	MCM3AP-AS1	0.74414	0.000241		201134	CEP112	-0.66981	0.026052
5128	CDK17	0.74398	0.021475		54466	SPIN2A	-0.66966	0.013254
81688	C6orf62	0.74367	0.0034832		27013	CNPPD1	-0.66957	0.00013314
1687	DFNA5	0.74343	0.0002125		23265	EXOC7	-0.66948	0.0026667
942	CD86	0.74309	4.4636e-06		732	C8B	-0.66924	0.023019
6631	SNRPC	0.7429	0.0091976		3615	IMPDH2	-0.66913	0.0075308
5877	RABIF	0.74274	4.0367e-07		64776	C11orf1	-0.66818	5.6416e-06
25800	SLC39A6	0.74272	0.00056476		5502	PPP1R1A	-0.66794	0.043201
8683	SRSF9	0.7427	0.0086484		1046	CDX4	-0.6677	0.0053181
8019	BRD3	0.74269	0.0061763		6821	SUOX	-0.66762	0.0038981
4192	MDK	0.74247	5.8561e-05		9487	PIGL	-0.66762	0.01083
4744	NEFH	0.74181	1.2738e-06		107	ADCY1	-0.66754	0.0047769
54517	PUS7	0.74129	4.3449e-07		7404	UTY	-0.6675	0.017013
5920	RARRES3	0.74095	0.0015303		26476	OR10J1	-0.66746	0.00048385
56647	BCCIP	0.74057	0.0022409		10579	TACC2	-0.66736	0.029467
10165	SLC25A13	0.74055	3.6496e-06		57610	RANBP10	-0.66706	0.00021042
5922	RASA2	0.74053	0.00049589		4616	GADD45B	-0.66568	6.1955e-06
7978	MTERF	0.7401	0.0077794		6909	TBX2	-0.66554	0.015357
23753	SDF2L1	0.73942	0.0056879		79955	PDZD7	-0.6654	0.034104
6747	SSR3	0.7394	0.030623		23563	CHST5	-0.66505	0.0086048
2571	GAD1	0.73842	4.3444e-07		10214	SSX3	-0.66498	0.0071104
51616	TAF9B	0.73819	0.034534		147339	C18orf25	-0.66484	0.0048261
51292	GMPR2	0.73814	0.016207		64288	ZNF323	-0.6645	0.0032804
25950	RWDD3	0.7381	0.030301		79981	FRMD1	-0.66403	0.0076595
2071	ERCC3	0.73777	0.00080723		22925	PLA2R1	-0.66358	0.00017284
5796	PTPRK	0.73736	5.4758e-07		8495	PPFIBP2	-0.66349	0.0024259
55208	DCUN1D2	0.73709	0.0011173		22902	RUFY3	-0.66331	0.045337
5757	PTMA	0.73678	0.014788		759	CA1	-0.6633	0.021323
27237	ARHGEF16	0.73676	0.027182		167	CRISP1	-0.66317	0.00080218
55785	FGD6	0.73626	0.0010261		64232	MS4A5	-0.66284	0.0025256
8050	PDHX	0.73566	0.020634		9970	NR1I3	-0.66254	0.0089145
9388	LIPG	0.73542	5.1214e-07		56934	CA10	-0.66233	6.324e-06
10237	SLC35B1	0.73542	4.0782e-05		26108	PYGO1	-0.66219	0.022056
6868	ADAM17	0.735	5.4666e-07		6440	SFTPC	-0.66186	0.012036
1810	DR1	0.73468	0.00070167		140290	TCP10L	-0.6617	0.01302
1677	DFFB	0.73446	0.018458		15	AANAT	-0.66134	0.00070987
7516	XRCC2	0.73407	0.044118		5153	PDE1B	-0.66113	0.0011756
5378	PMS1	0.73399	0.018525		7311	UBA52	-0.66099	6.8898e-06
929	CD14	0.7337	6.2262e-07		89	ACTN3	-0.66089	0.041854
55666	NPLOC4	0.73321	4.5586e-06		23223	RRP12	-0.66079	0.028902
6670	SP3	0.73315	0.00041643		4325	MMP16	-0.66065	0.016173
4193	MDM2	0.7329	0.00022486		64582	GPR135	-0.66062	0.0001222
11267	SNF8	0.73282	0.023992		26275	HIBCH	-0.66059	0.024479
51070	NOSIP	0.73183	0.0049998		5009	OTC	-0.66023	0.0044839
11243	PMF1	0.73094	6.3523e-07		4987	OPRL1	-0.66009	0.016065
4676	NAP1L4	0.73088	0.0032944		54838	C10orf26	-0.66	0.001554
81894	SLC25A28	0.73077	0.00012905		23033	DOPEY1	-0.65978	7.1974e-06
55256	ADI1	0.73072	0.0051137		2566	GABRG2	-0.65961	6.9396e-06
10072	DPP3	0.73025	0.030673		11155	LDB3	-0.65929	0.0029554
3241	HPCAL1	0.73014	6.3523e-07		5190	PEX6	-0.65865	8.1158e-06
80209	PROSER1	0.72984	0.0039312		51267	CLEC1A	-0.65785	0.015546
51154	MRTO4	0.72951	0.00061871		144404	TMEM120B	-0.65778	0.01766
9939	RBM8A	0.7292	0.0022282		55095	SAMD4B	-0.65772	0.045106
51094	ADIPOR1	0.72893	0.028382		6545	SLC7A4	-0.65739	0.019078
205	AK4	0.72806	0.0042005		57604	KIAA1456	-0.65728	0.00014068
57148	RALGAPB	0.72791	6.3779e-05		54413	NLGN3	-0.65708	0.0085772
5947	RBP1	0.72749	0.00034916		9027	NAT8	-0.65664	0.0083785
79807	GSTCD	0.72743	0.0076496		10123	ARL4C	-0.65643	0.032168
7128	TNFAIP3	0.72728	0.009772		51161	C3orf18	-0.65642	0.00026717
23509	POFUT1	0.72701	5.3123e-06		2538	G6PC	-0.65609	0.013129
11332	ACOT7	0.72661	0.0072399		728621	CCDC30	-0.65586	8.317e-06
53836	GPR87	0.72653	0.040807		6736	SRY	-0.65581	0.0028825
23167	EFR3A	0.72535	0.020371		4889	NPY5R	-0.65577	0.00020736
2644	GCHFR	0.72487	0.026935		147172	LRRC37BP1	-0.6557	0.018636
26005	C2CD3	0.72479	0.010542		2134	EXTL1	-0.65569	0.045011
79623	GALNT14	0.72459	0.045883		2694	GIF	-0.65496	0.0050444
11017	SNRNP27	0.72437	0.007674		57731	SPTBN4	-0.65474	0.036404
10009	ZBTB33	0.72419	0.018059		2785	GNG3	-0.65469	0.011273
22879	MON1B	0.72407	0.00039745		50616	IL22	-0.65439	0.012962
81887	LAS1L	0.72399	0.0009868		22953	P2RX2	-0.65432	0.0068795
80896	NPL	0.72347	3.0713e-06		28971	C11orf67	-0.65421	8.7481e-06
64789	DEM1	0.72312	7.9342e-07		9728	SECISBP2L	-0.65393	0.015116
26872	STEAP1	0.72302	0.0039365		255926	ADAM5P	-0.65364	0.004558
11014	KDELR2	0.72237	0.0036101		51704	GPRC5B	-0.65363	0.013256
55614	KIF16B	0.7223	0.011171		4352	MPL	-0.65316	0.017321
4595	MUTYH	0.72195	0.0039579		441601	LOC441601	-0.65284	0.0091326
7775	ZNF232	0.72184	1.2014e-06		9743	ARHGAP32	-0.65277	0.013373
79778	MICALL2	0.7218	0.004133		10047	CST8	-0.65248	0.023677
84790	TUBA1C	0.72159	0.013946		50700	RDH8	-0.65221	0.016487
6905	TBCE	0.72152	0.00035501		4037	LRP3	-0.65209	0.023852
3107	HLA-C	0.72031	7.6185e-05		1584	CYP11B1	-0.65186	0.0082271
64108	RTP4	0.72023	6.7221e-06		3834	KIF25	-0.6518	0.025739
221443	C6orf130	0.71997	0.029601		23135	KDM6B	-0.65141	0.0082384
9857	CEP350	0.71992	1.0038e-06		2868	GRK4	-0.65139	0.0093474
10946	SF3A3	0.71989	0.0030031		1538	CYLC1	-0.65131	0.01006
5501	PPP1CC	0.7198	0.010583		9472	AKAP6	-0.65129	0.0042614
7879	RAB7A	0.71976	1.2844e-05		125	ADH1B	-0.65128	0.0028759
10232	MSLN	0.71953	0.0048937		23205	ACSBG1	-0.65126	0.02362
821	CANX	0.71944	0.02211		6192	RPS4Y1	-0.65101	0.00031777
9805	SCRN1	0.71913	0.025709		2743	GLRB	-0.65095	0.017096
7737	RNF113A	0.7186	0.0091653		8933	FAM127A	-0.65043	0.00031796
9221	NOLC1	0.71815	1.0038e-06		7077	TIMP2	-0.6502	0.042301
7355	SLC35A2	0.71786	0.00054352		2897	GRIK1	-0.64988	9.7723e-06
9337	CNOT8	0.71738	0.0034577		55328	RNLS	-0.64975	0.005967
9873	FCHSD2	0.71704	0.0013657		4092	SMAD7	-0.6495	0.0033964
51097	SCCPDH	0.71683	0.0087884		85368	KIAA1654	-0.6494	0.0037531
51507	C20orf43	0.71594	1.1141e-06		355	FAS	-0.64925	0.024954
9985	REC8	0.71589	0.0049824		55973	BCAP29	-0.64907	0.01302
9131	AIFM1	0.71563	0.00089665		3850	KRT3	-0.64905	0.0032048
4319	MMP10	0.71526	1.1126e-06		887	CCKBR	-0.64799	0.018925
3655	ITGA6	0.71496	0.0024919		217	ALDH2	-0.64794	0.011229
23401	FRAT2	0.7145	0.00031313		4907	NT5E	-0.64787	0.037496
8767	RIPK2	0.71434	1.1355e-06		3361	HTR5A	-0.64786	0.0091742
7408	VASP	0.71427	0.031019		3360	HTR4	-0.64738	0.0041768
59342	SCPEP1	0.71345	0.0040255		60482	SLC5A7	-0.647	0.0010587
11062	DUS4L	0.71288	1.2014e-06		56288	PARD3	-0.64655	0.0031339
11315	PARK7	0.71268	0.0054622		4951	OCM2	-0.64645	0.02776
10732	TCFL5	0.71249	0.00095708		4035	LRP1	-0.64584	0.0020019
8846	ALKBH1	0.71236	1.168e-06		125058	TBC1D16	-0.64575	0.01429
19	ABCA1	0.71168	0.00024741		4146	MATN1	-0.64549	0.026557
5411	PNN	0.71137	0.006783		29907	SNX15	-0.64546	0.026442
4486	MST1R	0.71099	0.0096411		9376	SLC22A8	-0.64485	0.048381
124801	LSM12	0.71094	1.3551e-06		104	ADARB1	-0.64477	0.01776
81839	VANGL1	0.71092	0.0058707		22978	NT5C2	-0.64452	0.00042006
7150	TOP1	0.71075	0.0011346		2676	GFRA3	-0.64452	0.0036251
26121	PRPF31	0.71061	0.00038326		22943	DKK1	-0.64451	0.013585
10127	ZNF263	0.71039	1.3926e-06		55325	UFSP2	-0.64422	0.030582
60490	PPCDC	0.71035	0.014166		7288	TULP2	-0.64406	0.018082
31	ACACA	0.7101	0.00019702		434	ASIP	-0.64366	0.028991
286205	SCAI	0.70946	0.002677		5407	PNLIPRP1	-0.64331	0.0051295
253461	ZBTB38	0.70929	0.0066928		8622	PDE8B	-0.64308	0.048973
9814	SFI1	0.70894	1.4148e-06		64240	ABCG5	-0.64283	0.0052409
328	APEX1	0.70802	0.00034987		30820	KCNIP1	-0.64282	1.3078e-05
4668	NAGA	0.70798	3.5036e-06		8100	IFT88	-0.64276	0.018374
2961	GTF2E2	0.70788	0.029337		22849	CPEB3	-0.64266	0.0026166
6617	SNAPC1	0.70784	6.1905e-06		56659	KCNK13	-0.64263	0.032871
1999	ELF3	0.70769	0.00010646		7084	TK2	-0.64226	1.2841e-05
51167	CYB5R4	0.70768	0.0017291		7369	UMOD	-0.64211	0.00065975
55006	TRMT61B	0.70737	0.0046942		10550	ARL6IP5	-0.64203	0.0086403
400410	ST20	0.70711	1.4099e-06		5077	PAX3	-0.64187	0.013241
331	XIAP	0.70643	0.0062884		9755	TBKBP1	-0.64182	0.032065
2861	GPR37	0.7061	1.4403e-06		2158	F9	-0.64151	1.3032e-05
10598	AHSA1	0.70594	6.7462e-06		5969	REG1P	-0.6415	0.0089919
11262	SP140	0.70569	1.6209e-06		171558	PTCRA	-0.64139	0.046691
29844	TFPT	0.70564	0.0018026		4838	NODAL	-0.64115	0.039172
54442	KCTD5	0.70524	0.014078		284	ANGPT1	-0.64096	1.3464e-05
8315	BRAP	0.70469	0.00020424		1238	CCBP2	-0.64058	0.01666
83941	TM2D1	0.70448	0.011998		2348	FOLR1	-0.64047	0.032236
51316	PLAC8	0.70443	0.012579		23218	NBEAL2	-0.64046	0.0039487
55041	PLEKHB2	0.70434	0.0018252		3782	KCNN3	-0.64001	0.0012165
55151	TMEM38B	0.70424	0.00038529		5063	PAK3	-0.63944	0.020721
8295	TRRAP	0.70416	0.0020364		7447	VSNL1	-0.63934	0.018339
63875	MRPL17	0.70394	0.0023393		5859	QARS	-0.63925	0.015444
3169	FOXA1	0.70388	1.6338e-06		79983	POF1B	-0.63916	0.01828
9289	GPR56	0.70285	0.0056871		148066	ZNRF4	-0.63907	0.0095756
8819	SAP30	0.70252	1.6611e-06		51378	ANGPT4	-0.63891	0.0042414
2533	FYB	0.70199	1.9092e-06		9478	CABP1	-0.63873	0.0013314
63926	ANKRD5	0.70175	1.796e-06		1727	CYB5R3	-0.63863	0.0145
2120	ETV6	0.70137	0.00068676		8817	FGF18	-0.63832	0.040944
51016	FAM158A	0.70083	0.00014359		9819	TSC22D2	-0.63802	0.016829
8527	DGKD	0.70057	2.0012e-06		1142	CHRNB3	-0.63691	0.030059
51283	BFAR	0.7005	0.0015943		8292	COLQ	-0.63646	0.024787
26017	FAM32A	0.70037	0.01736		59351	PBOV1	-0.63634	0.0015599
7415	VCP	0.70027	0.047432		57835	SLC4A5	-0.63555	0.0067315
27316	RBMX	0.70011	0.033112		339	APOBEC1	-0.63514	0.014939
3434	IFIT1	0.70009	1.9625e-06		5340	PLG	-0.63512	0.017213
3267	AGFG1	0.69971	0.00016367		1292	COL6A2	-0.63501	0.013728
6745	SSR1	0.69964	0.030652		29999	FSCN3	-0.63473	0.0058707
10175	CNIH	0.69918	0.0099554		6017	RLBP1	-0.63465	0.031301
51637	C14orf166	0.69906	0.00090335		9515	STXBP5L	-0.63444	0.018371
80206	FHOD3	0.69862	1.0196e-05		146	ADRA1D	-0.63443	0.0029208
57092	PCNP	0.69853	0.0082866		5406	PNLIP	-0.6344	0.0073951
27332	ZNF638	0.6984	0.013888		51200	CPA4	-0.63423	0.015505
10079	ATP9A	0.69831	0.0023617		55025	FLJ20712	-0.6338	0.018525
7767	ZNF224	0.69675	0.0020875		1442	CSH1	-0.63373	0.032987
5887	RAD23B	0.69669	0.020316		283450	C12orf51	-0.63372	0.00070288
8760	CDS2	0.69627	0.0026702		55667	DENND4C	-0.63358	0.00011555
29968	PSAT1	0.69611	0.0083112		4142	MAS1	-0.63355	0.0038727
56829	ZC3HAV1	0.69595	3.0371e-06		210	ALAD	-0.63354	0.00016885
23014	FBXO21	0.69569	0.031955		9751	SNPH	-0.63331	0.025304
6883	TAF12	0.69554	0.00043265		63978	PRDM14	-0.63329	0.039207
1974	EIF4A2	0.69547	0.03919		266	AMELY	-0.63323	0.021089
55833	UBAP2	0.69535	0.00067724		535	ATP6V0A1	-0.63236	1.8357e-05
3140	MR1	0.69481	0.00026665		8798	DYRK4	-0.63215	1.8398e-05
90410	IFT20	0.69468	0.011853		9351	SLC9A3R2	-0.63212	2.7066e-05
7266	DNAJC7	0.69446	0.0094037		407	ARR3	-0.63212	0.022217
57706	DENND1A	0.69412	2.4793e-06		1555	CYP2B6	-0.63191	3.5598e-05
2114	ETS2	0.69371	0.008806		335	APOA1	-0.63176	0.029903
23534	TNPO3	0.69278	0.00073664		8537	BCAS1	-0.6315	1.8488e-05
1453	CSNK1D	0.69251	2.4059e-06		79583	TMEM231	-0.6315	0.00055979
54431	DNAJC10	0.69228	0.01535		8927	BSN	-0.63143	0.01702
51728	POLR3K	0.69102	0.02016		2570	GABRR2	-0.63122	0.0182
3911	LAMA5	0.68989	0.00017939		5662	PSD	-0.63117	0.0096872
4706	NDUFAB1	0.68977	9.8266e-05		186	AGTR2	-0.63058	0.00013613
3775	KCNK1	0.68975	0.023901		59348	ZNF350	-0.62989	9.3396e-05
2842	GPR19	0.68929	0.0013659		7066	THPO	-0.62973	0.0015681
5912	RAP2B	0.68872	0.00064377		566	AZU1	-0.62961	0.032126
11329	STK38	0.68864	0.00026372		1308	COL17A1	-0.62936	0.014057
10962	MLLT11	0.68835	0.00010603		10824	EPAG	-0.62923	2.0216e-05
4720	NDUFS2	0.68831	0.00036688		495	ATP4A	-0.62912	0.0033789
25975	EGFL6	0.68775	3.9452e-06		148	ADRA1A	-0.62883	0.0037867
23760	PITPNB	0.68767	0.0103		1845	DUSP3	-0.62837	5.926e-05
226	ALDOA	0.68705	0.011328		5739	PTGIR	-0.62815	0.030334
523	ATP6V1A	0.68645	3.1877e-05		9749	PHACTR2	-0.62769	0.03252
11138	TBC1D8	0.68639	0.0070807		10278	EFS	-0.62719	2.1658e-05
55012	PPP2R3C	0.6862	0.023771		26145	IRF2BP1	-0.62716	0.044311
2935	GSPT1	0.68617	3.2262e-06		58985	IL22RA1	-0.62681	0.021693
11157	LSM6	0.68597	0.00040997		150967	PKI55	-0.62646	0.0009438
55069	C7orf42	0.68592	0.040576		5051	PAFAH2	-0.62643	0.0026166
9794	MAML1	0.68506	0.015862		26692	OR2W1	-0.62614	0.0057643
8975	USP13	0.685	0.02072		1446	CSN1S1	-0.6255	0.0034353
29923	HILPDA	0.68498	0.018339		10368	CACNG3	-0.62517	0.00013699
11059	WWP1	0.68493	0.014406		55888	ZNF167	-0.62465	6.564e-05
3184	HNRNPD	0.68481	0.0085235		3026	HABP2	-0.62462	0.014964
646	BNC1	0.68459	0.0016766		55224	ETNK2	-0.62432	0.0099809
3217	HOXB7	0.68378	0.023416		64806	IL25	-0.62429	0.0059572
22870	PPP6R1	0.6834	0.018827		51364	ZMYND10	-0.62409	0.018794
7257	TSNAX	0.68321	0.0072134		4047	LSS	-0.62377	0.00028669
2444	FRK	0.68297	0.0089771		3752	KCND3	-0.62372	0.026308
4087	SMAD2	0.68292	0.011052		3762	KCNJ5	-0.62369	0.032277
7837	PXDN	0.68249	0.0066551		326	AIRE	-0.62369	0.035829
9910	RABGAP1L	0.68151	0.0035254		2741	GLRA1	-0.62342	0.014278
3236	HOXD10	0.68145	0.017836		10974	C10orf116	-0.62341	0.0055956
11232	POLG2	0.68143	0.0092228		2098	ESD	-0.62307	0.002926
10575	CCT4	0.6807	9.6761e-05		60439	TTTY2	-0.62293	2.4482e-05
51361	HOOK1	0.68018	0.0058453		3083	HGFAC	-0.62279	0.013177
550	AUP1	0.67952	0.036536		10536	LEPREL2	-0.62273	0.030995
5476	CTSA	0.67931	0.0031081		55057	AIM1L	-0.62213	0.014269
131566	DCBLD2	0.67907	0.024211		1955	MEGF9	-0.62121	8.9331e-05
92104	TTC30A	0.67858	0.0017814		2355	FOSL2	-0.62119	0.0013575
5701	PSMC2	0.67735	0.037232		196403	DTX3	-0.62117	0.035942
84986	ARHGAP19	0.67723	4.4288e-05		23461	ABCA5	-0.62109	0.01602
24145	PANX1	0.67703	0.00030386		866	SERPINA6	-0.6209	0.02016
5431	POLR2B	0.67701	0.010033		5619	PRM1	-0.62086	0.015095
10552	ARPC1A	0.67681	0.011542		10841	FTCD	-0.62052	0.0066062
25901	CCDC28A	0.67553	0.028004		8890	EIF2B4	-0.62049	0.019307
3514	IGKC	0.67512	0.00013509		6622	SNCA	-0.6201	2.6016e-05
23644	EDC4	0.67474	0.002248		467	ATF3	-0.61987	0.010495
51124	IER3IP1	0.67467	0.0061295		1742	DLG4	-0.61953	0.024723
9889	ZBED4	0.67465	0.022181		11258	DCTN3	-0.61917	0.012429
51647	FAM96B	0.67424	1.8365e-05		11072	DUSP14	-0.61912	0.0032823
9100	USP10	0.67382	0.00093738		6473	SHOX	-0.61898	0.014178
5529	PPP2R5E	0.67313	0.010313		825	CAPN3	-0.6189	2.7012e-05
4627	MYH9	0.6731	4.6027e-06		55315	SLC29A3	-0.61889	0.037432
51375	SNX7	0.67293	0.013502		5729	PTGDR	-0.61848	0.010151
5261	PHKG2	0.67265	0.02478		23625	FAM89B	-0.6183	0.041881
51755	CDK12	0.67255	4.9859e-06		5864	RAB3A	-0.61777	0.046741
6672	SP100	0.67226	0.00028766		5047	PAEP	-0.6175	0.011613
4603	MYBL1	0.67207	0.00026813		11061	LECT1	-0.61746	0.0047083
150726	FBXO41	0.67194	0.00045032		945	CD33	-0.61741	0.01746
10985	GCN1L1	0.67194	0.017356		57333	RCN3	-0.61739	0.030393
22826	DNAJC8	0.67166	0.0012661		1137	CHRNA4	-0.61735	0.034089
4670	HNRNPM	0.6715	0.0020647		23617	TSSK2	-0.61697	0.049648
8148	TAF15	0.67076	0.00020763		10758	TRAF3IP2	-0.61696	3.0955e-05
2922	GRP	0.67058	0.00094745		51693	TRAPPC2L	-0.61674	3.0463e-05
5794	PTPRH	0.66995	0.017986		5267	SERPINA4	-0.61632	0.022371
5436	POLR2G	0.66994	0.004202		6898	TAT	-0.61616	0.020316
64417	C5orf28	0.66954	0.016694		3811	KIR3DL1	-0.61589	0.048806
51018	RRP15	0.66925	0.00022272		3781	KCNN2	-0.61496	0.019361
11057	ABHD2	0.66856	5.2491e-06		3046	HBE1	-0.6149	3.2788e-05
23070	FTSJD2	0.66805	0.00086904		23120	ATP10B	-0.6149	0.031651
55333	SYNJ2BP	0.66767	0.039881		79096	C11orf49	-0.61488	0.049912
541578	CXorf40B	0.66733	5.6075e-06		56673	C11orf16	-0.61469	0.0047083
10279	PRSS16	0.66696	5.9459e-06		33	ACADL	-0.61469	0.013502
2921	CXCL3	0.66609	4.8897e-05		5030	P2RY4	-0.61413	3.103e-05
23108	RAP1GAP2	0.66596	5.6198e-06		50837	TAS2R7	-0.61371	0.045349
10682	EBP	0.66547	0.038003		3827	KNG1	-0.61345	0.04799
65265	C8orf33	0.66516	0.0014096		3605	IL17A	-0.61335	0.044477
93487	MAPK1IP1L	0.66509	0.0066179		5288	PIK3C2G	-0.61295	0.046741
7748	ZNF195	0.66502	0.0052233		374395	TMEM179B	-0.61271	0.028579
9950	GOLGA5	0.66502	0.021439		4482	MSRA	-0.61206	0.0018116
23677	SH3BP4	0.66491	1.8306e-05		8590	OR6A2	-0.61204	0.0016048
7290	HIRA	0.66457	5.3578e-05		56130	PCDHB6	-0.61185	0.042234
59349	KLHL12	0.66449	0.0080725		225	ABCD2	-0.61177	0.041483
55181	SMG8	0.6643	0.026235		8383	OR1A1	-0.61126	0.025741
3486	IGFBP3	0.66429	0.02127		80704	SLC19A3	-0.61092	0.0086406
3937	LCP2	0.66301	0.00015683		57030	SLC17A7	-0.61056	0.010998
6045	RNF2	0.663	0.00015443		3934	LCN2	-0.60975	0.046441
9695	EDEM1	0.66282	9.2749e-05		23017	FAIM2	-0.60928	0.019402
2048	EPHB2	0.66267	0.03289		2962	GTF2F1	-0.60853	0.015095
64216	TFB2M	0.66259	6.8953e-06		1830	DSG3	-0.60844	0.01624
54904	WHSC1L1	0.66252	0.0033437		1364	CLDN4	-0.6084	0.011186
56965	PARP6	0.66243	2.3092e-05		7832	BTG2	-0.60837	3.8834e-05
22938	SNW1	0.66225	6.3308e-06		9990	SLC12A6	-0.60817	0.0067981
10270	AKAP8	0.66214	1.6868e-05		5657	PRTN3	-0.6076	0.021518
55252	ASXL2	0.66204	4.4143e-05		553	AVPR1B	-0.60753	0.014788
9456	HOMER1	0.66181	9.4165e-05		420	ART4	-0.60735	0.0034189
55379	LRRC59	0.66174	0.0036737		6529	SLC6A1	-0.60734	0.024268
1643	DDB2	0.66151	6.6687e-06		3578	IL9	-0.60688	0.0072686
6428	SRSF3	0.66149	0.030575		8218	CLTCL1	-0.60687	3.9179e-05
93974	ATPIF1	0.66135	0.0023024		4543	MTNR1A	-0.60656	0.04621
11011	TLK2	0.66129	0.00020347		78997	GDAP1L1	-0.60601	0.00011008
54765	TRIM44	0.66049	0.0016281		7216	TRO	-0.60569	0.027463
2804	GOLGB1	0.66027	0.00064058		343	AQP8	-0.60551	0.011443
6789	STK4	0.66021	9.7297e-05		80054	LOC80054	-0.60511	0.024025
130074	FAM168B	0.65889	0.028751		7448	VTN	-0.60503	0.028927
6882	TAF11	0.65879	7.4544e-06		140803	TRPM6	-0.60493	0.0029646
1105	CHD1	0.65878	0.025767		10253	SPRY2	-0.60437	0.00036554
163486	DENND1B	0.65877	0.023219		54986	ULK4	-0.60425	0.048381
29015	SLC43A3	0.65855	8.1168e-06		27098	CLUL1	-0.60396	4.1802e-05
3396	ICT1	0.65817	7.8182e-06		1791	DNTT	-0.60369	0.040799
9262	STK17B	0.65802	0.029916		27315	PGAP2	-0.60357	4.2742e-05
1716	DGUOK	0.65799	0.002821		23627	PRND	-0.60343	0.010113
9054	NFS1	0.65796	7.5088e-06		10687	PNMA2	-0.60331	0.026165
8904	CPNE1	0.65788	0.010768		54858	PGPEP1	-0.6031	0.039026
9169	SCAF11	0.65787	0.0013634		1823	DSC1	-0.60308	4.4586e-05
23369	PUM2	0.65742	0.012367		50937	CDON	-0.60287	0.01535
4775	NFATC3	0.65552	0.00069396		23648	SSBP3	-0.60267	0.014308
9600	PITPNM1	0.65497	0.020306		79365	BHLHE41	-0.60202	0.0024733
9031	BAZ1B	0.65478	0.031634		4990	SIX6	-0.60192	0.04596
4973	OLR1	0.65472	8.9618e-06		6095	RORA	-0.6017	0.010289
79944	L2HGDH	0.65413	0.0019939		57576	KIF17	-0.60069	0.004736
4837	NNMT	0.65384	0.0033735		51151	SLC45A2	-0.60067	0.035824
8818	DPM2	0.65371	0.0083814		312	ANXA13	-0.60052	0.049402
3595	IL12RB2	0.65371	0.012194		57821	C1orf114	-0.60049	0.0046224
6908	TBP	0.65357	0.0050711		29774	POM121L9P	-0.6002	0.039817
3386	ICAM4	0.65352	9.379e-06		2246	FGF1	-0.59989	0.0021456
4602	MYB	0.6535	9.524e-06		27231	ITGB1BP3	-0.59973	0.012043
91782	CHMP7	0.65307	0.005521		50508	NOX3	-0.59939	0.018073
6447	SCG5	0.65283	0.018573		10178	ODZ1	-0.59931	0.042722
4726	NDUFS6	0.65271	0.016573		4242	MFNG	-0.59885	0.019774
8793	TNFRSF10D	0.6526	0.0031193		4306	NR3C2	-0.59863	0.0087512
9014	TAF1B	0.65228	8.81e-06		64285	RHBDF1	-0.59861	5.4354e-05
10128	LRPPRC	0.65212	0.0009144		57644	MYH7B	-0.59841	0.04793
9677	PPIP5K1	0.65207	1.082e-05		23255	SOGA2	-0.5982	6.6302e-05
8662	EIF3B	0.65202	3.0195e-05		788	SLC25A20	-0.59772	0.00039975
4779	NFE2L1	0.65202	0.039278		2103	ESRRB	-0.59749	0.020306
79959	CEP76	0.65167	0.043068		3742	KCNA6	-0.59745	0.017433
10286	BCAS2	0.65154	0.0067164		6005	RHAG	-0.59665	0.023535
6047	RNF4	0.65146	0.016216		390892	OR7A10	-0.59652	0.046274
8776	MTMR1	0.65111	0.0011464		51741	WWOX	-0.59643	0.014276
56936	C14orf162	0.65069	0.00015143		23553	HYAL4	-0.59632	0.0016934
10200	MPHOSPH6	0.65043	1.0181e-05		501	ALDH7A1	-0.59626	0.0033486
51002	TPRKB	0.65028	0.0096108		6014	RIT2	-0.59575	0.043438
10849	CD3EAP	0.64926	0.0015128		7143	TNR	-0.59537	0.0035879
23660	ZKSCAN5	0.64904	0.002661		6155	RPL27	-0.59532	5.5233e-05
27	ABL2	0.649	0.018753		3382	ICA1	-0.59516	0.00025193
27341	RRP7A	0.64881	0.015415		10929	SRSF8	-0.59494	0.0094037
7349	UCN	0.64867	1.0223e-05		6368	CCL23	-0.59484	0.037756
5683	PSMA2	0.64846	0.022846		26515	FXC1	-0.59468	0.00024582
864	RUNX3	0.64835	0.020955		81850	KRTAP1-3	-0.59456	0.018573
65993	MRPS34	0.64834	0.00070556		4184	SMCP	-0.59446	0.020982
7181	NR2C1	0.64803	0.0096855		7047	TGM4	-0.59436	0.037502
80267	EDEM3	0.64787	0.0010829		63974	NEUROD6	-0.59434	0.027521
51134	CCDC41	0.64785	0.013669		121006	FAM186A	-0.59403	0.024867
51280	GOLM1	0.64676	0.010543		7276	TTR	-0.59396	0.018375
7133	TNFRSF1B	0.6466	0.00026899		10066	SCAMP2	-0.59372	0.0021343
57102	C12orf4	0.64576	0.031098		2752	GLUL	-0.59366	0.0011659
54928	IMPAD1	0.64523	0.0086277		7745	ZNF192	-0.59364	6.176e-05
10658	CELF1	0.64519	1.187e-05		9905	SGSM2	-0.59347	0.0010738
1611	DAP	0.64487	0.0052757		4993	OR2C1	-0.59343	0.019362
53820	DSCR6	0.64455	1.1509e-05		27287	VENTX	-0.59329	0.00070004
4644	MYO5A	0.64446	0.00020005		50940	PDE11A	-0.59279	0.0037201
5873	RAB27A	0.64437	0.0039791		23005	MAPKBP1	-0.59276	0.0086613
9063	PIAS2	0.64389	0.015043		7324	UBE2E1	-0.5921	0.007325
55847	CISD1	0.64353	0.00049542		29091	STXBP6	-0.59207	6.1825e-05
79666	PLEKHF2	0.64333	0.032887		55702	CCDC94	-0.59169	0.039902
[truncated: 879 more rows]

## Sheet: CIN vs Normal
EntrezID	Name	CombinedES	Pval				EntrezID	Name	CombinedES	Pval
3428	IFI16	2.2629	0.01236				11343	MGLL	-2.0091	0.03994
51053	GMNN	2.062	0.00082744				2069	EREG	-1.9164	0.028418
2990	GUSB	1.9897	0.03223				1410	CRYAB	-1.7828	0.04412
55034	MOCOS	1.9303	0.015083				10493	VAT1	-1.7684	9.7461e-05
6491	STIL	1.9095	0				79413	ZBED2	-1.7471	0.0026307
29980	DONSON	1.8061	4.4317e-12				28965	SLC27A6	-1.7312	0.040057
4175	MCM6	1.7942	0				2012	EMP1	-1.7278	0.03171
51514	DTL	1.779	4.4395e-09				239	ALOX12	-1.6923	0.022576
8317	CDC7	1.7446	0				6578	SLCO2A1	-1.6547	0.011928
1029	CDKN2A	1.6864	4.0288e-13				1573	CYP2J2	-1.6292	0.018622
1719	DHFR	1.6818	9.7558e-05				11045	UPK1A	-1.5782	0.0076479
55215	FANCI	1.6785	4.0288e-13				57419	SLC24A3	-1.5779	0.030951
8930	MBD4	1.674	0.02659				3849	KRT2	-1.5688	0.027188
23421	ITGB3BP	1.6732	8.3041e-09				26353	HSPB8	-1.5249	0.032163
11130	ZWINT	1.6669	4.0288e-13				6820	SULT2B1	-1.5216	0.027755
5985	RFC5	1.6666	4.0288e-13				63916	ELMO2	-1.5148	0.00083134
55144	LRRC8D	1.6548	0.034132				595	CCND1	-1.5072	0.00058849
10635	RAD51AP1	1.6339	1.0576e-12				4133	MAP2	-1.4688	0.039728
5557	PRIM1	1.6294	1.2534e-12				2878	GPX3	-1.4676	0.020098
4173	MCM4	1.6137	1.6921e-12				5187	PER1	-1.4646	0.021051
29028	ATAD2	1.608	1.7947e-12				7378	UPP1	-1.4612	0.0017877
10592	SMC2	1.589	2.8202e-12				54498	SMOX	-1.4536	0.0025841
2237	FEN1	1.5817	2.391e-05				23328	SASH1	-1.4363	0.017823
990	CDC6	1.5788	4.1218e-12				2152	F3	-1.432	3.3024e-07
8503	PIK3R3	1.5776	0.015906				2998	GYS2	-1.4207	0.00039558
23597	ACOT9	1.5682	0.027881				54544	CRCT1	-1.4096	0.045977
6118	RPA2	1.565	0.0064091				79026	AHNAK	-1.4056	0.0072867
6790	AURKA	1.559	6.2044e-12				1308	COL17A1	-1.3936	2.0868e-05
29127	RACGAP1	1.5496	7.7555e-12				6844	VAMP2	-1.3884	0.031193
5984	RFC4	1.5472	8.6172e-12				9846	GAB2	-1.387	0.049595
4522	MTHFD1	1.5428	0.0003722				10626	TRIM16	-1.3862	0.017826
9837	GINS1	1.5426	8.6172e-12				4199	ME1	-1.3799	0.047145
3070	HELLS	1.5408	9.2027e-12				4129	MAOB	-1.3787	0.00023617
3161	HMMR	1.5296	1.1845e-11				23255	SOGA2	-1.375	0.037471
9582	APOBEC3B	1.5245	1.5578e-11				25928	SOSTDC1	-1.3698	0.0081122
983	CDK1	1.5186	1.5818e-11				81577	GFOD2	-1.369	0.001754
5888	RAD51	1.5157	1.5818e-11				2009	EML1	-1.3615	0.012205
5111	PCNA	1.5151	1.7463e-11				3831	KLC1	-1.3612	0.013034
8914	TIMELESS	1.5121	1.7463e-11				26285	CLDN17	-1.3608	0.024336
1111	CHEK1	1.5105	1.7463e-11				2355	FOSL2	-1.3559	0.004562
2040	STOM	1.5071	0.0041018				1949	EFNB3	-1.3542	0.0017598
9675	TTI1	1.506	0.022585				80157	CWH43	-1.3477	0.041655
79733	E2F8	1.5029	2.089e-11				5507	PPP1R3C	-1.3369	0.0053921
4171	MCM2	1.5019	2.1051e-11				10090	UST	-1.3302	0.017823
27346	TMEM97	1.4982	7.9667e-08				4118	MAL	-1.3287	0.042647
23234	DNAJC9	1.484	5.9412e-11				11072	DUSP14	-1.3165	0.046445
5427	POLE2	1.4804	4.2614e-08				23136	EPB41L3	-1.3157	2.9122e-07
11340	EXOSC8	1.47	5.2417e-11				10123	ARL4C	-1.306	0.030775
4172	MCM3	1.4666	0.0032093				3709	ITPR2	-1.3006	0.028418
891	CCNB1	1.463	6.2044e-11				10370	CITED2	-1.2996	0.014987
1894	ECT2	1.4574	8.4341e-11				6608	SMO	-1.2798	7.1451e-09
9976	CLEC2B	1.4535	1.9961e-07				9575	CLOCK	-1.2744	0.031565
7153	TOP2A	1.4474	1.0024e-10				3557	IL1RN	-1.2607	0.026813
55165	CEP55	1.4434	1.109e-10				23513	SCRIB	-1.2589	0.046663
9768	KIAA0101	1.438	1.2182e-10				11187	PKP3	-1.2553	0.037949
55055	ZWILCH	1.4376	1.2182e-10				79098	C1orf116	-1.2538	0.047145
79866	BORA	1.431	1.6022e-10				3606	IL18	-1.2514	0.0077267
51192	CKLF	1.4258	1.7754e-10				27123	DKK2	-1.2501	0.011742
2146	EZH2	1.4242	1.7754e-10				8648	NCOA1	-1.2462	0.00028999
23306	TMEM194A	1.4231	1.7754e-10				5325	PLAGL1	-1.2339	0.02317
9787	DLGAP5	1.4226	1.7754e-10				664	BNIP3	-1.2327	0.0022135
1163	CKS1B	1.4216	1.7754e-10				6610	SMPD2	-1.228	0.0036546
23204	ARL6IP1	1.4187	0.014067				1476	CSTB	-1.2203	0.01557
10038	PARP2	1.4177	1.9712e-07				65009	NDRG4	-1.2161	0.033749
672	BRCA1	1.4161	1.9761e-10				2327	FMO2	-1.2144	0.024873
11004	KIF2C	1.4159	1.9761e-10				7077	TIMP2	-1.211	8.8226e-05
55732	C1orf112	1.4127	2.1465e-10				51754	TMEM8B	-1.2048	4.6146e-08
23468	CBX5	1.4104	3.7921e-06				1908	EDN3	-1.2031	0.0079529
2919	CXCL1	1.4089	0.047823				9547	CXCL14	-1.1972	0.011133
9156	EXO1	1.4087	2.8276e-09				8484	GALR3	-1.1888	0.033421
231	AKR1B1	1.4081	0.0070258				55222	LRRC20	-1.1867	0.00025101
64151	NCAPG	1.4071	2.51e-10				10321	CRISP3	-1.1819	8.1412e-08
9735	KNTC1	1.4032	2.87e-10				9796	PHYHIP	-1.1803	8.3888e-08
5983	RFC3	1.4029	1.4852e-05				247	ALOX15B	-1.1744	0.0017334
4176	MCM7	1.4012	0.025484				9435	CHST2	-1.1741	0.00054716
1164	CKS2	1.4007	2.9929e-10				55	ACPP	-1.1654	0.045961
1063	CENPF	1.4002	3.0769e-10				79919	C2orf54	-1.1544	0.0020955
3832	KIF11	1.3969	3.136e-10				8424	BBOX1	-1.1512	0.015227
51203	NUSAP1	1.3929	3.3964e-10				135138	PACRG	-1.1494	1.9636e-07
9493	KIF23	1.3919	3.4075e-10				65018	PINK1	-1.147	1.9636e-07
11073	TOPBP1	1.3914	3.5508e-10				26052	DNM3	-1.146	6.7924e-05
9055	PRC1	1.3846	4.1807e-10				22822	PHLDA1	-1.1334	0.013514
79801	SHCBP1	1.3808	4.5984e-10				7145	TNS1	-1.1275	3.3326e-07
10388	SYCP2	1.3798	5.0255e-10				5753	PTK6	-1.1242	0.0012368
6696	SPP1	1.3794	0.036028				10458	BAIAP2	-1.1213	4.0525e-07
7913	DEK	1.3734	5.5063e-10				6441	SFTPD	-1.1122	4.8293e-07
5965	RECQL	1.3684	0.0018964				2041	EPHA1	-1.1082	0.040111
51659	GINS2	1.3683	6.4013e-10				7263	TST	-1.1027	0.00042453
5450	POU2AF1	1.3672	0.048993				8324	FZD7	-1.1	0.0011596
11169	WDHD1	1.366	9.0162e-05				9811	CTIF	-1.0988	0.034981
4288	MKI67	1.3642	7.4376e-10				11170	FAM107A	-1.0972	0.00023437
29893	PSMC3IP	1.361	6.5916e-09				23099	ZBTB43	-1.0954	0.038233
5437	POLR2H	1.3608	0.01989				64838	FNDC4	-1.0939	7.8767e-07
60491	NIF3L1	1.3563	0.001157				9421	HAND1	-1.0888	0.034663
641	BLM	1.3537	1.1173e-09				7227	TRPS1	-1.085	0.041452
51009	DERL2	1.3506	0.003555				23135	KDM6B	-1.0844	0.0093702
23594	ORC6	1.3483	1.121e-09				64787	EPS8L2	-1.0819	0.011783
26271	FBXO5	1.3481	1.1307e-09				9229	DLGAP1	-1.0811	1.0206e-06
11335	CBX3	1.3475	5.5313e-06				9842	PLEKHM1	-1.0789	0.037047
10926	DBF4	1.3444	1.2081e-09				55200	PLEKHG6	-1.0769	0.0055913
54892	NCAPG2	1.3419	1.3629e-09				2263	FGFR2	-1.0744	2.8493e-06
6596	HLTF	1.3395	1.4978e-09				6461	SHB	-1.0729	0.0011995
5422	POLA1	1.3325	1.6575e-09				3884	KRT33B	-1.0729	0.023942
64963	MRPS11	1.3304	0.02635				6523	SLC5A1	-1.0676	0.010508
10403	NDC80	1.3256	2.0118e-09				2099	ESR1	-1.066	0.015533
167227	DCP2	1.3254	0.005588				64795	RMND5A	-1.0622	0.010642
9184	BUB3	1.3251	0.0039638				55432	YOD1	-1.0579	0.042647
79622	SNRNP25	1.3251	0.012527				56894	AGPAT3	-1.0576	1.8469e-06
23269	MGA	1.3239	2.1447e-09				23286	WWC1	-1.0518	0.042387
9833	MELK	1.322	5.7373e-06				9223	MAGI1	-1.0487	0.012164
9134	CCNE2	1.321	2.3334e-09				3060	HCRT	-1.0467	0.025826
10733	PLK4	1.3175	1.6876e-08				23450	SF3B3	-1.0454	0.02111
26286	ARFGAP3	1.3127	0.041779				57127	RHBG	-1.0441	0.0017963
24137	KIF4A	1.3116	3.0167e-09				2941	GSTA4	-1.043	0.0055458
4751	NEK2	1.311	3.0167e-09				10178	ODZ1	-1.0429	0.024955
7443	VRK1	1.3086	0.00012693				3693	ITGB5	-1.0427	0.0044396
5933	RBL1	1.3061	3.4117e-09				978	CDA	-1.0418	2.6653e-06
5558	PRIM2	1.306	5.7373e-06				5037	PEBP1	-1.0376	3.0134e-06
7019	TFAM	1.3059	0.0081145				22861	NLRP1	-1.0362	0.012105
7112	TMPO	1.3043	0.00012516				6256	RXRA	-1.0325	0.0014114
6119	RPA3	1.3042	3.5334e-09				79088	ZNF426	-1.0298	3.7921e-06
27131	SNX5	1.3034	0.024766				79746	ECHDC3	-1.0268	0.04158
4174	MCM5	1.3033	3.7536e-09				10014	HDAC5	-1.026	0.017187
8243	SMC1A	1.3021	3.7536e-09				8513	LIPF	-1.023	0.0083368
8743	TNFSF10	1.2993	0.011286				28983	TMPRSS11E	-1.0216	0.0381
9111	NMI	1.2992	6.6728e-05				5332	PLCB4	-1.0199	0.025361
7272	TTK	1.2981	1.8745e-06				28996	HIPK2	-1.0178	0.0044407
65109	UPF3B	1.2967	0.013468				23175	LPIN1	-1.0088	5.9426e-06
54810	GIPC2	1.2928	5.0501e-09				7225	TRPC6	-1.0085	0.0060411
26586	CKAP2	1.2914	4.8538e-09				10048	RANBP9	-1.0038	0.022884
9232	PTTG1	1.2858	6.158e-09				84560	MT4	-1.0029	0.049374
3796	KIF2A	1.2842	0.033829				23348	DOCK9	-1.0022	0.030195
9143	SYNGR3	1.2818	7.1451e-09				6050	RNH1	-0.99682	0.0049783
83990	BRIP1	1.2807	0.0008047				2646	GCKR	-0.9913	8.9347e-06
6877	TAF5	1.2796	7.1451e-09				4640	MYO1A	-0.98897	9.7312e-06
10615	SPAG5	1.2794	6.5916e-09				4862	NPAS2	-0.98838	8.9342e-06
10947	AP3M2	1.2783	2.3501e-05				4084	MXD1	-0.98223	0.031663
22929	SEPHS1	1.2766	0.0084702				54861	SNRK	-0.98206	1.1113e-05
64858	DCLRE1B	1.2765	0.00079385				6744	SSFA2	-0.97869	0.04693
890	CCNA2	1.2764	2.6343e-08				58529	MYOZ1	-0.97845	0.019329
10713	USP39	1.276	0.031565				23030	KDM4B	-0.97816	1.1246e-05
10112	KIF20A	1.2753	7.7181e-09				10043	TOM1	-0.97723	1.2079e-05
55840	EAF2	1.2735	8.0426e-09				9209	LRRFIP2	-0.97685	1.1736e-05
11339	OIP5	1.2721	8.0426e-09				100133941	CD24	-0.97553	0.023942
7298	TYMS	1.2713	8.3863e-05				4638	MYLK	-0.97551	0.023399
701	BUB1B	1.2692	8.3041e-09				43849	KLK12	-0.97509	0.03703
4678	NASP	1.2692	0.00011364				55715	DOK4	-0.97332	1.3407e-05
51319	RSRC1	1.269	9.351e-09				55129	ANO10	-0.97313	0.035776
5634	PRPS2	1.2689	4.6079e-05				8404	SPARCL1	-0.97131	0.011571
8357	HIST1H3H	1.2673	9.4357e-09				55268	ECHDC2	-0.96929	1.4623e-05
54821	ERCC6L	1.2654	9.4357e-09				55906	ZC4H2	-0.96352	1.5323e-05
7468	WHSC1	1.2644	3.7921e-06				2875	GPT	-0.96121	0.04506
79019	CENPM	1.2632	1.0304e-08				284119	PTRF	-0.95925	1.6718e-05
10714	POLD3	1.2595	1.0881e-08				3162	HMOX1	-0.95629	1.9043e-05
27074	LAMP3	1.2583	1.0548e-06				1740	DLG2	-0.95548	0.0010256
5810	RAD1	1.2579	1.0915e-08				9778	KIAA0232	-0.9551	0.007275
79152	FA2H	1.2568	0.0048342				55068	ENOX1	-0.95136	0.040289
1058	CENPA	1.2556	1.1642e-08				79933	SYNPO2L	-0.95086	2.0344e-05
2189	FANCG	1.2527	1.3136e-08				92211	CDHR1	-0.95043	0.0016039
103	ADAR	1.2507	0.0037895				26525	IL36RN	-0.94573	0.00018104
29083	GTPBP8	1.25	0.027249				3955	LFNG	-0.94519	2.3095e-05
2305	FOXM1	1.2491	1.3829e-08				535	ATP6V0A1	-0.94263	7.0742e-05
54962	TIPIN	1.2455	0.0015255				10110	SGK2	-0.94258	0.020913
84901	NFATC2IP	1.2452	0.0028289				23189	KANK1	-0.94217	0.0079503
79980	DSN1	1.2428	6.8075e-06				2697	GJA1	-0.94007	0.048878
57122	NUP107	1.2419	4.9396e-05				861	RUNX1	-0.93384	0.045977
9702	CEP57	1.2341	0.00078168				84617	TUBB6	-0.93268	0.039571
94239	H2AFV	1.2323	3.9876e-07				859	CAV3	-0.93025	0.01411
79022	TMEM106C	1.229	2.7369e-05				3050	HBZ	-0.92747	0.0041018
4086	SMAD1	1.2281	0.016856				79671	NLRX1	-0.92168	0.0036376
5394	EXOSC10	1.2273	2.7823e-08				2246	FGF1	-0.92157	0.0025997
7398	USP1	1.2262	2.7023e-08				5602	MAPK10	-0.91313	4.7744e-05
90355	C5orf30	1.2252	0.02579				7006	TEC	-0.90981	0.00011546
7083	TK1	1.2242	2.7023e-08				55160	ARHGEF10L	-0.90804	5.3878e-05
9656	MDC1	1.2216	2.9399e-08				79809	TTC21B	-0.90651	0.00038842
3964	LGALS8	1.2173	0.040766				408	ARRB1	-0.90491	0.0063061
54554	WDR5B	1.2158	0.00022586				100137047	JMJD7	-0.90433	0.013688
27101	CACYBP	1.2156	3.4721e-08				56998	CTNNBIP1	-0.90326	0.0084025
259266	ASPM	1.214	3.5104e-08				1952	CELSR2	-0.90313	5.989e-05
9140	ATG12	1.2134	0.0022387				7171	TPM4	-0.90211	0.012586
3149	HMGB3	1.2106	0.0067926				7039	TGFA	-0.90085	6.6728e-05
86	ACTL6A	1.2095	1.8271e-07				50489	CD207	-0.90019	0.023907
55388	MCM10	1.209	0.0007465				200734	SPRED2	-0.89309	0.011668
81611	ANP32E	1.2059	4.4941e-08				8851	CDK5R1	-0.89191	0.032868
4001	LMNB1	1.2059	4.568e-08				10290	SPEG	-0.8907	0.02682
2332	FMR1	1.2057	0.009039				4842	NOS1	-0.88945	0.00051761
8520	HAT1	1.2037	5.3147e-08				51454	GULP1	-0.88548	0.00065453
2175	FANCA	1.2025	4.8835e-08				22905	EPN2	-0.88313	0.039619
79663	HSPBAP1	1.2008	0.048652				65982	ZSCAN18	-0.88131	9.0259e-05
79833	GEMIN6	1.2005	0.017221				63876	PKNOX2	-0.88115	9.7461e-05
23649	POLA2	1.1993	1.7081e-05				894	CCND2	-0.88001	0.0014037
81620	CDT1	1.1991	2.3197e-07				54020	SLC37A1	-0.87939	9.6803e-05
3930	LBR	1.1987	5.5759e-08				1992	SERPINB1	-0.87889	9.6803e-05
684	BST2	1.1985	0.028888				10982	MAPRE2	-0.87576	0.00409
10465	PPIH	1.197	6.2806e-08				11202	KLK8	-0.87568	0.012968
26150	RIBC2	1.1889	3.9399e-07				9853	RUSC2	-0.87549	0.0067119
2491	CENPI	1.1871	6.9324e-05				29984	RHOD	-0.87352	0.00029705
10797	MTHFD2	1.1857	7.4198e-08				7108	TM7SF2	-0.87334	0.00011681
10036	CHAF1A	1.1857	8.2934e-08				727800	RNF208	-0.8721	0.041776
10198	MPHOSPH9	1.182	8.2934e-08				6239	RREB1	-0.87206	0.0067119
64766	S100PBP	1.1814	8.4207e-08				11176	BAZ2A	-0.87145	0.00012045
9928	KIF14	1.1794	8.4207e-08				55793	FAM63A	-0.8686	0.00012252
55120	FANCL	1.1789	8.7417e-08				23418	CRB1	-0.86743	0.048641
3925	STMN1	1.1788	5.5542e-06				57146	TMEM159	-0.86699	0.00012516
142	PARP1	1.178	8.8091e-08				2907	GRINA	-0.86575	0.00012449
55839	CENPN	1.177	0.0072394				80310	PDGFD	-0.86565	0.0036425
80010	RMI1	1.1726	0.0064535				1465	CSRP1	-0.86548	0.0015196
5993	RFX5	1.1627	0.0094377				8440	NCK2	-0.86522	0.036888
3006	HIST1H1C	1.1625	0.0061124				23052	ENDOD1	-0.86468	0.0051841
3151	HMGN2	1.1568	1.6442e-07				4590	MUC8	-0.86202	0.040617
5931	RBBP7	1.1533	1.9636e-07				2055	CLN8	-0.86133	0.00013876
25896	INTS7	1.1532	1.7516e-07				57710	KIAA1614	-0.85492	0.00059115
80071	CCDC15	1.153	1.7769e-07				7049	TGFBR3	-0.85366	0.00016696
10051	SMC4	1.1527	1.7769e-07				4753	NELL2	-0.85204	0.022361
55166	CENPQ	1.1507	0.00030734				4134	MAP4	-0.85148	0.021687
11065	UBE2C	1.1486	1.9501e-07				5606	MAP2K3	-0.84974	0.00017313
1854	DUT	1.1484	1.9636e-07				54981	C9orf95	-0.84892	0.00018733
4361	MRE11A	1.1448	2.1134e-07				147339	C18orf25	-0.8483	0.0032688
9603	NFE2L3	1.1437	2.4388e-07				8437	RASAL1	-0.84658	0.0053963
56992	KIF15	1.142	1.1074e-05				27250	PDCD4	-0.84658	0.04738
51184	GPN3	1.1413	2.3197e-07				146691	TOM1L2	-0.84341	0.00019981
54069	MIS18A	1.1401	0.0035791				79875	THSD4	-0.83943	0.025064
637	BID	1.135	3.0195e-07				5138	PDE2A	-0.83902	0.0065165
10762	NUP50	1.1326	0.0026591				27121	DKK4	-0.83747	0.00022411
79000	C1orf135	1.1302	2.9693e-07				79567	FAM65A	-0.83542	0.00024205
10535	RNASEH2A	1.127	3.1964e-07				51084	CRYL1	-0.83538	0.0043413
64421	DCLRE1C	1.1236	0.033376				831	CAST	-0.83532	0.017092
64786	TBC1D15	1.1234	3.6589e-07				3460	IFNGR2	-0.83511	0.00024137
79077	DCTPP1	1.1221	3.7851e-07				1845	DUSP3	-0.83439	0.00023785
22995	CEP152	1.1212	3.8926e-07				8140	SLC7A5	-0.83383	0.00025393
51668	HSPB11	1.1212	4.784e-05				5412	UBL3	-0.83344	0.00046761
23595	ORC3	1.1203	0.00029823				6926	TBX3	-0.83096	0.00026506
10437	IFI30	1.1186	3.9399e-07				5598	MAPK7	-0.82981	0.012747
991	CDC20	1.1175	4.0852e-07				1803	DPP4	-0.8272	0.00027036
6241	RRM2	1.1161	0.0050713				1800	DPEP1	-0.82567	0.00028389
54819	ZCCHC10	1.1155	0.0008017				9455	HOMER2	-0.82505	0.017554
22823	MTF2	1.1144	4.2605e-07				114876	OSBPL1A	-0.82384	0.0011767
5889	RAD51C	1.114	4.6148e-07				4301	MLLT4	-0.82376	0.00030734
57570	TRMT5	1.1125	4.9683e-07				23164	MPRIP	-0.82174	0.023046
7978	MTERF	1.1123	0.026731				55130	ARMC4	-0.82157	0.0037308
4085	MAD2L1	1.1122	4.8293e-07				22859	LPHN1	-0.82145	0.00032114
3787	KCNS1	1.1077	0.0088659				6542	SLC7A2	-0.82047	0.0073521
79648	MCPH1	1.1075	5.0677e-07				118	ADD1	-0.81996	0.0003078
28990	ASTE1	1.1063	5.6086e-07				1572	CYP2F1	-0.81829	0.00073775
54927	CHCHD3	1.1042	5.7904e-07				100509635	LOC100509635	-0.81785	0.048641
1031	CDKN2C	1.1024	6.1342e-07				5167	ENPP1	-0.81653	0.00034004
5099	PCDH7	1.0993	0.045588				8837	CFLAR	-0.81542	0.0063108
54840	APTX	1.0986	0.030586				23522	KAT6B	-0.81382	0.011019
1786	DNMT1	1.0971	6.7316e-07				4674	NAP1L2	-0.81248	0.00036129
10549	PRDX4	1.0967	0.03703				794	CALB2	-0.80923	0.00040442
79728	PALB2	1.0932	0.0049829				59353	TMEM35	-0.80848	0.00038842
292	SLC25A5	1.0929	0.009627				374655	ZNF710	-0.80802	0.00041478
23658	LSM5	1.0926	0.0016169				8780	RIOK3	-0.80593	0.0053703
412	STS	1.0911	0.041161				80144	FRAS1	-0.80483	0.00042908
27348	TOR1B	1.0901	0.025315				80034	CSRNP3	-0.80461	0.00044128
90141	EFCAB11	1.0874	8.4046e-07				322	APBB1	-0.80442	0.010268
54830	NUP62CL	1.0859	9.5182e-07				2880	GPX5	-0.80418	0.046772
11315	PARK7	1.0853	0.041647				6786	STIM1	-0.80286	0.033496
85236	HIST1H2BK	1.085	0.0076723				79991	OBFC1	-0.8027	0.00043968
10026	PIGK	1.0847	1.0132e-06				115817	DHRS1	-0.8026	0.00045002
4591	TRIM37	1.0833	0.036028				79038	ZFYVE21	-0.80192	0.00043634
11168	PSIP1	1.083	1.0227e-06				399665	FAM102A	-0.8016	0.00044523
23397	NCAPH	1.0828	0.024214				26020	LRP10	-0.80132	0.00044721
92342	METTL18	1.0818	0.043636				83638	C11orf68	-0.7971	0.0005557
81614	NIPA2	1.0802	1.0528e-06				3579	CXCR2	-0.79693	0.012569
146909	KIF18B	1.0799	1.0548e-06				56132	PCDHB3	-0.79414	0.0022971
23047	PDS5B	1.0792	1.0548e-06				60	ACTB	-0.79404	0.0296
79161	C7orf23	1.0776	0.008741				5126	PCSK2	-0.79326	0.00053583
10681	GNB5	1.0772	0.0069653				54207	KCNK10	-0.79237	0.022177
81831	NETO2	1.0759	1.1115e-06				9376	SLC22A8	-0.79236	0.041912
3992	FADS1	1.0758	0.0017181				79822	ARHGAP28	-0.79211	0.0035311
8089	YEATS4	1.0745	0.00041473				26211	OR2F1	-0.7911	0.00054233
25913	POT1	1.0718	0.0019586				5364	PLXNB1	-0.79109	0.0031366
898	CCNE1	1.0709	1.257e-06				55686	MREG	-0.78925	0.0018211
97	ACYP1	1.0705	0.0049829				56158	TEX12	-0.78796	0.0081122
9133	CCNB2	1.066	1.4627e-06				10314	LANCL1	-0.78791	0.018401
348995	NUP43	1.0646	0.02619				6387	CXCL12	-0.7879	0.0014037
6637	SNRPG	1.0633	1.6365e-06				256364	EML3	-0.78737	0.047194
79072	FASTKD3	1.0609	0.033712				10749	KIF1C	-0.7872	0.00058849
54904	WHSC1L1	1.0603	1.6713e-06				374286	CDRT1	-0.78645	0.04371
116832	RPL39L	1.0575	1.839e-06				146754	DNAH2	-0.78553	0.048743
6788	STK3	1.0566	1.8942e-06				22979	EFR3B	-0.78539	0.033712
27102	EIF2AK1	1.0544	0.046299				3400	ID4	-0.78414	0.00061404
3065	HDAC1	1.053	2.1039e-06				5728	PTEN	-0.78328	0.0006163
27032	ATP2C1	1.0476	2.286e-06				57132	CHMP1B	-0.78215	0.00063071
7270	TTF1	1.0472	0.0042639				54472	TOLLIP	-0.78213	0.00063838
51105	PHF20L1	1.0443	0.00018852				50649	ARHGEF4	-0.78148	0.044913
2992	GYG1	1.0432	0.013132				3036	HAS1	-0.77927	0.031917
3015	H2AFZ	1.0426	2.6849e-06				755	C21orf2	-0.77896	0.0063916
54851	ANKRD49	1.0417	0.00081543				9248	GPR50	-0.77879	0.0007463
7775	ZNF232	1.0405	2.805e-06				80232	WDR26	-0.77844	0.00071938
11013	TMSB15A	1.0388	2.9701e-06				11132	CAPN10	-0.7784	0.00070227
55635	DEPDC1	1.0368	0.00027472				1831	TSC22D3	-0.77807	0.00071938
56941	C3orf37	1.0358	3.1923e-06				79658	ARHGAP10	-0.77796	0.00068465
64222	TOR3A	1.0357	0.023989				2273	FHL1	-0.77785	0.00071938
2644	GCHFR	1.0355	0.022957				257407	C2orf72	-0.77694	0.0079466
6954	TCP11	1.0351	3.0362e-06				901	CCNG2	-0.77648	0.0007256
27258	LSM3	1.0351	3.0595e-06				23564	DDAH2	-0.77549	0.0007465
7941	PLA2G7	1.0351	3.0827e-06				54436	SH3TC1	-0.77455	0.00073701
23394	ADNP	1.0346	3.4538e-05				162	AP1B1	-0.77387	0.00601
2956	MSH6	1.0313	3.4824e-06				50509	COL5A3	-0.77311	0.00075999
6850	SYK	1.0297	0.049405				259173	ALS2CL	-0.77219	0.0008017
64422	ATG3	1.0294	0.0042255				10226	PLIN3	-0.77154	0.00076352
3838	KPNA2	1.0284	7.184e-06				23600	AMACR	-0.77022	0.00079592
55746	NUP133	1.0269	4.2256e-06				4919	ROR1	-0.7682	0.0008047
84196	USP48	1.0264	3.9272e-06				5549	PRELP	-0.76726	0.00083549
7518	XRCC4	1.0261	3.9146e-06				427	ASAH1	-0.76585	0.00083549
83480	PUS3	1.0257	0.0044396				23768	FLRT2	-0.76212	0.0030544
64761	PARP12	1.0217	0.039571				1855	DVL1	-0.76153	0.011983
22826	DNAJC8	1.0212	4.3516e-06				22891	ZNF365	-0.76134	0.00092481
5925	RB1	1.0197	4.6178e-06				4636	MYL5	-0.7607	0.00093053
55086	CXorf57	1.0197	4.6442e-06				54796	BNC2	-0.75808	0.001047
54471	SMCR7L	1.0194	0.011563				1358	CPA2	-0.75622	0.018909
79135	APOO	1.0183	0.027823				83700	JAM3	-0.75603	0.0010365
79892	MCMBP	1.0162	4.7636e-06				8844	KSR1	-0.756	0.0010408
8445	DYRK2	1.0162	0.003532				8218	CLTCL1	-0.75526	0.0010576
10426	TUBGCP3	1.0157	4.7841e-06				10826	C5orf4	-0.75376	0.021176
55035	NOL8	1.0157	9.0162e-05				5868	RAB5A	-0.75292	0.0011455
51071	DERA	1.0155	5.3169e-06				6564	SLC15A1	-0.75207	0.0010868
79672	FN3KRP	1.0153	0.041452				5339	PLEC	-0.75096	0.0011703
332	BIRC5	1.0144	6.4379e-06				57818	G6PC2	-0.75048	0.0011617
51163	DBR1	1.014	5.4801e-06				57165	GJC2	-0.74901	0.0011703
23225	NUP210	1.0138	4.972e-06				5618	PRLR	-0.74788	0.025636
79710	MORC4	1.0137	5.0605e-06				10252	SPRY1	-0.74751	0.011132
9403	42628	1.011	0.0132				2845	GPR22	-0.7437	0.0013269
5885	RAD21	1.0106	5.7373e-06				23223	RRP12	-0.74362	0.0012632
55355	HJURP	1.0102	0.0063885				10636	RGS14	-0.74325	0.01898
55125	CEP192	1.0098	5.7373e-06				10105	PPIF	-0.7424	0.0013293
284325	C19orf54	1.0097	0.011818				4993	OR2C1	-0.74238	0.0013269
79053	ALG8	1.008	0.00029258				79887	PLBD1	-0.74142	0.0067119
145389	SLC38A6	1.0079	5.7373e-06				63891	RNF123	-0.73905	0.0014037
55177	FAM82A2	1.0075	0.032924				56143	PCDHA5	-0.73834	0.0014419
3148	HMGB2	1.0065	5.7373e-06				79018	C17orf39	-0.73787	0.0014738
91860	CALML4	1.006	0.018062				6448	SGSH	-0.73685	0.0014592
55705	IPO9	1.0031	6.4379e-06				23593	HEBP2	-0.7364	0.0014849
64427	TTC31	1.0029	0.030601				462	SERPINC1	-0.73593	0.0018791
54955	C1orf109	1.002	0.028741				54978	C2orf18	-0.73566	0.018276
10772	SRSF10	1.0014	6.8413e-06				9099	USP2	-0.73518	0.0015255
54107	POLE3	1.0001	0.048652				8428	STK24	-0.73242	0.0016794
81930	KIF18A	0.99961	6.7501e-06				5064	PALM	-0.73217	0.0015529
51191	HERC5	0.99955	8.3863e-05				30	ACAA1	-0.73116	0.001589
9252	RPS6KA5	0.99784	0.00038996				56999	ADAMTS9	-0.72988	0.00169
9197	SLC33A1	0.9977	0.027188				90362	FAM110B	-0.72954	0.0098232
51340	CRNKL1	0.99749	0.0026882				79948	LPPR3	-0.72923	0.015062
5873	RAB27A	0.99707	0.0083617				23423	TMED3	-0.72917	0.0016794
5359	PLSCR1	0.99593	7.8747e-06				138050	HGSNAT	-0.72796	0.0016674
55775	TDP1	0.99564	7.5087e-06				56106	PCDHGA10	-0.72739	0.0017079
22916	NCBP2	0.99485	0.021472				11223	MST1P9	-0.72665	0.0017311
79134	TMEM185B	0.99462	0.00089007				4055	LTBR	-0.72617	0.0017427
117178	SSX2IP	0.99439	8.1542e-06				3891	KRT85	-0.72592	0.0017455
18	ABAT	0.99143	0.019144				2847	MCHR1	-0.72468	0.0033545
995	CDC25C	0.99062	0.0046768				23150	FRMD4B	-0.72364	0.0018087
10556	RPP30	0.99016	8.9342e-06				56130	PCDHB6	-0.7235	0.0017963
5610	EIF2AK2	0.99015	8.9342e-06				6327	SCN2B	-0.72236	0.0018534
79003	MIS12	0.98952	8.9342e-06				10188	TNK2	-0.7191	0.024744
51512	GTSE1	0.98918	8.9347e-06				6002	RGS12	-0.71864	0.0019513
10899	JTB	0.98874	0.0097675				80069	LINC00574	-0.7182	0.0019704
5686	PSMA5	0.98819	8.9342e-06				84818	IL17RC	-0.71662	0.0020554
115123	42432	0.9845	0.02579				64788	LMF1	-0.71635	0.0020554
25949	SYF2	0.98223	0.022335				23051	ZHX3	-0.71592	0.0038143
55010	PARPBP	0.98185	0.011978				9620	CELSR1	-0.71353	0.0022079
55706	TMEM48	0.98125	0.0036376				1464	CSPG4	-0.71352	0.0022029
1033	CDKN3	0.98123	2.7048e-05				6863	TAC1	-0.71257	0.0022029
79682	MLF1IP	0.98067	0.035				1827	RCAN1	-0.71223	0.0022176
54453	RIN2	0.98047	0.010589				90956	ADCK2	-0.71187	0.02804
9587	MAD2L1BP	0.97839	0.012093				9630	GNA14	-0.71133	0.0022601
79902	NUP85	0.97721	0.0081533				2528	FUT6	-0.71111	0.033511
55269	PSPC1	0.97696	0.00013791				6770	STAR	-0.71085	0.028785
4744	NEFH	0.97676	1.1353e-05				1675	CFD	-0.71015	0.0022806
55847	CISD1	0.97642	0.021177				9060	PAPSS2	-0.70946	0.043956
84722	PSRC1	0.97476	1.2174e-05				9422	ZNF264	-0.70911	0.0083368
9791	PTDSS1	0.9743	1.3527e-05				27254	CSDC2	-0.70901	0.0022971
4521	NUDT1	0.97365	1.2174e-05				10368	CACNG3	-0.70868	0.0073521
4711	NDUFB5	0.97353	0.0023246				23308	ICOSLG	-0.70836	0.0024251
7296	TXNRD1	0.97314	3.3638e-05				11108	PRDM4	-0.70774	0.0023496
4291	MLF1	0.97194	0.0010454				22981	NINL	-0.703	0.0026101
80723	TMEM22	0.9719	1.3101e-05				55640	FLVCR2	-0.70252	0.003859
5982	RFC2	0.97131	0.011133				9467	SH3BP5	-0.7021	0.0026184
8208	CHAF1B	0.97097	1.3341e-05				5155	PDGFB	-0.70132	0.0026093
79697	C14orf169	0.97035	1.4442e-05				6710	SPTB	-0.70132	0.0041288
8438	RAD54L	0.96906	1.3407e-05				51200	CPA4	-0.70027	0.021422
55143	CDCA8	0.96898	1.4245e-05				267	AMFR	-0.70019	0.0026591
55188	RIC8B	0.96852	9.2543e-05				5270	SERPINE2	-0.69956	0.027857
899	CCNF	0.96652	0.00080046				26330	GAPDHS	-0.69545	0.0028848
4277	MICB	0.96462	1.491e-05				51310	SLC22A17	-0.6948	0.0029746
51027	BOLA1	0.96427	0.01851				64377	CHST8	-0.69359	0.0030569
10460	TACC3	0.96376	1.5051e-05				23254	KAZN	-0.69317	0.0030712
727	C5	0.96351	1.5443e-05				10739	RFPL2	-0.69232	0.014594
3033	HADH	0.96341	0.0060658				81537	SGPP1	-0.69223	0.003749
7752	ZNF200	0.96161	0.022656				10449	ACAA2	-0.69206	0.024115
993	CDC25A	0.96151	1.6121e-05				23293	SMG6	-0.6914	0.0079503
10541	ANP32B	0.96137	1.6521e-05				374977	HEATR8	-0.68981	0.0031658
6240	RRM1	0.9608	1.6718e-05				8030	CCDC6	-0.68907	0.02312
7884	SLBP	0.9593	1.6521e-05				23464	GCAT	-0.68848	0.003328
10063	COX17	0.95776	1.8579e-05				652	BMP4	-0.68696	0.0033397
55110	MAGOHB	0.95762	1.8164e-05				2039	EPB49	-0.68671	0.0033545
56886	UGGT1	0.95525	1.9788e-05				57658	CALCOCO1	-0.68658	0.046769
29901	SAC3D1	0.95493	0.0043304				10699	CORIN	-0.68606	0.0033851
4232	MEST	0.95445	1.8818e-05				79865	TREML2	-0.68553	0.013421
8443	GNPAT	0.95413	0.04078				8601	RGS20	-0.6852	0.0034082
9765	ZFYVE16	0.95397	0.016692				23383	MAU2	-0.68455	0.0034523
54520	CCDC93	0.95291	6.3831e-05				6866	TAC3	-0.68311	0.003555
4602	MYB	0.95261	0.020332				3801	KIFC3	-0.68225	0.003618
4976	OPA1	0.95201	1.9848e-05				79144	PPDPF	-0.68114	0.024653
5433	POLR2D	0.95177	2.0868e-05				84726	PRRC2B	-0.68113	0.003732
8886	DDX18	0.95111	2.0364e-05				64506	CPEB1	-0.68027	0.0038522
25936	NSL1	0.95076	2.037e-05				11219	TREX2	-0.68021	0.0036683
84900	RNFT2	0.94551	0.017749				8735	MYH13	-0.67588	0.0039312
56259	CTNNBL1	0.94517	0.0073438				4902	NRTN	-0.67576	0.012821
5685	PSMA4	0.94429	2.4389e-05				55343	SLC35C1	-0.67458	0.004044
4436	MSH2	0.94399	2.5423e-05				29	ABR	-0.67427	0.0040857
23075	SWAP70	0.94278	0.034119				27122	DKK3	-0.67411	0.0041656
93594	WDR67	0.94059	2.5125e-05				1820	ARID3A	-0.67333	0.0041247
10274	STAG1	0.93905	0.00075249				678	ZFP36L2	-0.67301	0.0044316
5352	PLOD2	0.93724	0.00028252				2994	GYPB	-0.67272	0.0042051
55071	C9orf40	0.93639	2.7486e-05				55220	KLHDC8A	-0.67224	0.0041594
1841	DTYMK	0.9352	3.0125e-05				4485	MST1	-0.67107	0.022335
10279	PRSS16	0.93418	8.4542e-05				4330	MN1	-0.66924	0.015159
10236	HNRNPR	0.93317	2.983e-05				51533	PHF7	-0.66772	0.0044695
10657	KHDRBS1	0.93272	3.1199e-05				90485	ZNF835	-0.6675	0.0045111
51056	LAP3	0.93197	3.1199e-05				726	CAPN5	-0.6668	0.0046259
84549	MAK16	0.93187	3.0978e-05				100134713	LOC100134713	-0.66432	0.037497
9319	TRIP13	0.92884	0.021858				54463	FAM134B	-0.6628	0.0048449
79572	ATP13A3	0.92867	3.3017e-05				7275	TUB	-0.66202	0.0048986
56675	NRIP3	0.92849	3.3605e-05				93210	PGAP3	-0.66193	0.0050534
63875	MRPL17	0.92845	0.0010694				51289	RXFP3	-0.6612	0.0050713
9631	NUP155	0.92785	3.3638e-05				4625	MYH7	-0.66114	0.0050534
1062	CENPE	0.92627	0.029992				407	ARR3	-0.66111	0.0050534
2710	GK	0.92598	0.0048986				56603	CYP26B1	-0.6611	0.00508
4686	NCBP1	0.92588	0.019104				6497	SKI	-0.66079	0.015259
3052	HCCS	0.92485	0.0018087				2683	B4GALT1	-0.66036	0.0050244
178	AGL	0.92416	0.00095064				79363	RSG1	-0.66018	0.011416
51691	NAA38	0.92358	0.0048231				84162	KIAA1109	-0.659	0.0052584
9443	MED7	0.92336	0.0006081				343071	PRAMEF10	-0.65871	0.0052358
11097	NUPL2	0.92326	0.043268				23209	MLC1	-0.65813	0.005168
6646	SOAT1	0.92286	0.017023				54549	SDK2	-0.657	0.0052393
55254	TMEM39A	0.92186	0.048789				92017	SNX29	-0.65656	0.0053465
23272	FAM208A	0.92161	4.1204e-05				81854	MGC3771	-0.6555	0.0053608
57405	SPC25	0.92099	0.01298				417	ART1	-0.65474	0.022884
51182	HSPA14	0.92002	4.0603e-05				55616	ASAP3	-0.65291	0.0088499
25816	TNFAIP8	0.91937	0.0017193				57830	KRTAP5-8	-0.65288	0.0057086
4668	NAGA	0.91885	4.1202e-05				22906	TRAK1	-0.65287	0.005588
1477	CSTF1	0.91805	0.0031298				23529	CLCF1	-0.65256	0.005905
4192	MDK	0.91704	0.02555				9883	POM121	-0.6519	0.005905
79723	SUV39H2	0.91629	0.025315				57126	CD177	-0.6515	0.011637
7515	XRCC1	0.91602	0.032924				54768	HYDIN	-0.65144	0.005905
56906	THAP10	0.91163	4.97e-05				168544	ZNF467	-0.65123	0.0057213
93081	TEX30	0.9107	0.014215				9038	TAAR5	-0.65064	0.0096215
9657	IQCB1	0.9103	4.9991e-05				171392	ZNF675	-0.65057	0.0058003
8697	CDC23	0.91022	0.0026677				1634	DCN	-0.6496	0.0059458
23531	MMD	0.90803	5.8293e-05				54869	EPS8L1	-0.64912	0.0059066
5378	PMS1	0.90738	5.8097e-05				2803	GOLGA4	-0.64824	0.0062311
10439	OLFM1	0.90584	0.0095417				51168	MYO15A	-0.64782	0.0060825
9836	LCMT2	0.90526	5.989e-05				10060	ABCC9	-0.64757	0.0061597
8894	EIF2S2	0.90468	0.0013232				8890	EIF2B4	-0.64754	0.012265
54556	ING3	0.90345	6.3522e-05				5409	PNMT	-0.64737	0.0062046
29071	C1GALT1C1	0.9027	0.029091				25823	TPSG1	-0.64705	0.017754
63899	NSUN3	0.90155	6.3422e-05				9905	SGSM2	-0.64609	0.0063885
26255	PTTG3P	0.90092	0.0091353				79094	CHAC1	-0.64506	0.0063916
10042	HMGXB4	0.9008	6.1427e-05				80737	VWA7	-0.6443	0.00637
79677	SMC6	0.90021	6.1855e-05				2838	GPR15	-0.64356	0.0064939
10495	ENOX2	0.89787	6.7616e-05				10486	CAP2	-0.64352	0.0066166
55094	GPATCH1	0.89658	6.7455e-05				3508	IGHMBP2	-0.6431	0.006602
55159	RFWD3	0.89525	6.883e-05				23770	FKBP8	-0.64306	0.01912
25888	ZNF473	0.89525	6.9324e-05				55760	DHX32	-0.64288	0.006602
5827	PXMP2	0.89478	7.2722e-05				4610	MYCL1	-0.64202	0.0066946
3251	HPRT1	0.8923	7.3728e-05				5132	PDC	-0.64171	0.0065548
23310	NCAPD3	0.89216	0.00242				27077	B9D1	-0.64126	0.0066412
4734	NEDD4	0.89163	7.3604e-05				8312	AXIN1	-0.64102	0.0067072
2178	FANCE	0.89094	7.8684e-05				3263	HPX	-0.64087	0.0067119
23336	SYNM	0.8909	7.731e-05				57610	RANBP10	-0.64042	0.0068641
4321	MMP12	0.88985	7.9264e-05				729238	SFTPA2	-0.64005	0.006808
22974	TPX2	0.88935	0.020913				57573	ZNF471	-0.63933	0.0069828
124222	PAQR4	0.88785	8.3073e-05				3708	ITPR1	-0.63917	0.0070258
23528	ZNF281	0.88733	8.1392e-05				1394	CRHR1	-0.63856	0.0069457
23512	SUZ12	0.8849	8.9039e-05				3222	HOXC5	-0.63851	0.039796
55347	ABHD10	0.88374	9.2726e-05				9687	GREB1	-0.63849	0.0068783
51634	RBMX2	0.88365	9.2308e-05				1388	ATF6B	-0.63769	0.013586
6782	HSPA13	0.88327	8.7301e-05				2051	EPHB6	-0.63753	0.0071941
51124	IER3IP1	0.8811	9.2726e-05				51294	PCDH12	-0.63749	0.017875
2643	GCH1	0.87924	9.4868e-05				79097	TRIM48	-0.63697	0.0070949
2079	ERH	0.87812	0.014356				9514	GAL3ST1	-0.63663	0.007065
79596	RNF219	0.87809	9.7461e-05				2676	GFRA3	-0.6365	0.0094784
4065	LY75	0.87805	9.7461e-05				388699	LINC00302	-0.6363	0.007235
64901	RANBP17	0.87757	9.7558e-05				54039	PCBP3	-0.63594	0.0071307
55631	LRRC40	0.87737	0.0001058				1454	CSNK1E	-0.63579	0.0071983
9016	SLC25A14	0.87728	0.043636				56125	PCDHB11	-0.63536	0.016613
400506	C16orf88	0.8771	0.02111				51222	ZNF219	-0.63479	0.0073438
5316	PKNOX1	0.87625	0.00010149				2593	GAMT	-0.634	0.0073277
2796	GNRH1	0.87539	0.0023872				10540	DCTN2	-0.63365	0.0073744
1663	DDX11	0.87518	0.0030976				8933	FAM127A	-0.63199	0.0075709
55013	CCDC109B	0.87436	0.00011122				23373	CRTC1	-0.63195	0.0076523
7494	XBP1	0.87425	0.040359				27245	AHDC1	-0.63155	0.034262
9585	KIF20B	0.87361	0.0092153				22895	RPH3A	-0.63142	0.0076954
27042	DIEXF	0.87064	0.00011771				55731	C17orf63	-0.63098	0.0077764
23333	DPY19L1	0.87056	0.0099377				5583	PRKCH	-0.63005	0.0077584
5981	RFC1	0.87025	0.025361				80256	FAM214B	-0.62984	0.031061
5538	PPT1	0.87022	0.00025852				5101	PCDH9	-0.62983	0.007862
6390	SDHB	0.8701	0.001754				4543	MTNR1A	-0.62967	0.0077803
100288413	ERVMER34-1	0.86896	0.00011771				10170	DHRS9	-0.62966	0.0077764
11157	LSM6	0.8672	0.037615				8200	GDF5	-0.62907	0.012777
6839	SUV39H1	0.86606	0.00012252				8996	NOL3	-0.62891	0.0078543
4236	MFAP1	0.86589	0.00012992				2272	FHIT	-0.62863	0.0079529
79882	ZC3H14	0.86498	0.017946				9980	DOPEY2	-0.62849	0.0079466
55771	PRR11	0.86197	0.00013541				92086	GGTLC1	-0.62784	0.033133
55765	C1orf106	0.86122	0.036028				6332	SCN7A	-0.62738	0.0079529
55032	SLC35A5	0.8606	0.00032797				4886	NPY1R	-0.62735	0.024989
79621	RNASEH2B	0.85951	0.00013985				5957	RCVRN	-0.62603	0.0082357
25988	HINFP	0.85883	0.024798				367	AR	-0.6258	0.0083096
22882	ZHX2	0.85807	0.000151				758	MPPED1	-0.62538	0.0083368
55109	AGGF1	0.85776	0.00015713				8590	OR6A2	-0.62334	0.0085451
26984	SEC22A	0.85572	0.00015633				64840	PORCN	-0.62214	0.035067
6670	SP3	0.85554	0.00015742				79090	TRAPPC6A	-0.62016	0.0088936
7004	TEAD4	0.85551	0.006865				4759	NEU2	-0.61889	0.0091415
56647	BCCIP	0.85517	0.00015813				3268	AGFG2	-0.61868	0.0091716
221443	C6orf130	0.85414	0.029939				79007	DBNDD1	-0.6183	0.0094784
8969	HIST1H2AG	0.8535	0.018099				26088	GGA1	-0.61819	0.016709
5001	ORC5	0.85038	0.0041437				5027	P2RX7	-0.61753	0.0094377
56942	CMC2	0.85007	0.049894				80045	GPR157	-0.61644	0.009475
51752	ERAP1	0.84921	0.00019107				30001	ERO1L	-0.61609	0.009469
10740	RFPL1-AS1	0.84871	0.00018104				771	CA12	-0.61596	0.0094566
7175	TPR	0.84783	0.00018716				946	SIGLEC6	-0.61593	0.0097675
5584	PRKCI	0.8469	0.0001898				79955	PDZD7	-0.61504	0.0099348
5928	RBBP4	0.8468	0.00019107				8398	PLA2G6	-0.61502	0.0096781
10954	PDIA5	0.84605	0.047823				8509	NDST2	-0.61451	0.009627
220134	SKA1	0.84516	0.00019341				26986	PABPC1	-0.61431	0.0097604
3669	ISG20	0.84429	0.00020106				3163	HMOX2	-0.61309	0.0098931
54952	TRNAU1AP	0.84267	0.00019947				79643	CHMP6	-0.61172	0.010268
5631	PRPS1	0.84245	0.00020986				401	PHOX2A	-0.61156	0.02752
3146	HMGB1	0.8421	0.00021093				6508	SLC4A3	-0.61087	0.010198
9166	EBAG9	0.84125	0.014146				966	CD59	-0.61065	0.010268
51001	MTERFD1	0.84085	0.00022193				253959	RALGAPA1	-0.60988	0.010532
9937	DCLRE1A	0.84026	0.017889				6094	ROM1	-0.60926	0.010589
55604	LRRC16A	0.84013	0.00022237				3850	KRT3	-0.60866	0.010776
26292	MYCBP	0.83987	0.00022915				27125	AFF4	-0.60788	0.010615
51495	PTPLAD1	0.83788	0.00022595				25861	DFNB31	-0.60762	0.010778
80830	APOL6	0.83755	0.00023367				11093	ADAMTS13	-0.60759	0.010826
54908	CCDC99	0.83661	0.00022595				3590	IL11RA	-0.60677	0.011019
81539	SLC38A1	0.83655	0.00022924				11076	TPPP	-0.60676	0.010981
376267	RAB15	0.83536	0.013852				1149	CIDEA	-0.60652	0.033005
29102	DROSHA	0.8347	0.011566				5916	RARG	-0.60577	0.043413
11103	KRR1	0.83463	0.00025385				26959	HBP1	-0.60554	0.010916
79830	ZMYM1	0.83385	0.00023684				3000	GUCY2D	-0.60548	0.035713
865	CBFB	0.8327	0.00025065				5191	PEX7	-0.60504	0.027478
81691	LOC81691	0.83169	0.00024885				9732	DOCK4	-0.60399	0.011451
6567	SLC16A2	0.83146	0.01806				6604	SMARCD3	-0.60376	0.011266
9246	UBE2L6	0.83002	0.013468				5939	RBMS2	-0.60328	0.011668
64601	VPS16	0.82957	0.00027542				9452	ITM2A	-0.60244	0.026722
1019	CDK4	0.8282	0.00028077				9322	TRIP10	-0.60207	0.0115
4651	MYO10	0.82781	0.00028562				51560	RAB6B	-0.6017	0.011669
51296	SLC15A3	0.82748	0.0055913				7644	ZNF91	-0.60122	0.011669
746	C11orf10	0.82682	0.042654				65999	LRRC61	-0.60101	0.011873
713	C1QB	0.82679	0.00027529				29906	ST8SIA5	-0.60069	0.011802
23216	TBC1D1	0.8247	0.00030059				55652	SLC48A1	-0.60035	0.011814
4552	MTRR	0.82424	0.00030262				9244	CRLF1	-0.60012	0.011978
3066	HDAC2	0.82384	0.00029975				6609	SMPD1	-0.59967	0.012136
22976	PAXIP1	0.82125	0.0094566				6192	RPS4Y1	-0.59875	0.01215
55256	ADI1	0.81981	0.00032797				1032	CDKN2D	-0.59779	0.012557
64863	METTL4	0.81889	0.00033138				7564	ZNF16	-0.59687	0.012297
79598	CEP97	0.81886	0.00031378				4776	NFATC4	-0.59682	0.012557
7372	UMPS	0.81837	0.0070177				5296	PIK3R2	-0.59639	0.029318
55285	RBM41	0.81721	0.00035027				30820	KCNIP1	-0.59626	0.012538
57161	PELI2	0.81698	0.00035032				79034	C7orf26	-0.59609	0.012685
393	ARHGAP4	0.81667	0.00035008				51298	THEG	-0.59605	0.012879
1633	DCK	0.8159	0.00035027				84302	C9orf125	-0.59532	0.01283
55299	BRIX1	0.81503	0.00034433				64834	ELOVL1	-0.59532	0.03441
9126	SMC3	0.81459	0.00036129				26027	ACOT11	-0.59432	0.01283
699	BUB1	0.81436	0.020365				146227	BEAN1	-0.59414	0.013083
55151	TMEM38B	0.81397	0.00035032				1373	CPS1	-0.59342	0.012966
10561	IFI44	0.81169	0.021982				51085	MLXIPL	-0.59322	0.044913
9447	AIM2	0.8112	0.00036836				8912	CACNA1H	-0.59203	0.013259
10528	NOP56	0.81117	0.00037465				607	BCL9	-0.5919	0.013468
545	ATR	0.81075	0.020084				9462	RASAL2	-0.59124	0.04412
7368	UGT8	0.81064	0.0006081				23242	COBL	-0.59099	0.013508
1520	CTSS	0.81032	0.00062018				7373	COL14A1	-0.59083	0.013468
4116	MAGOH	0.80963	0.00039142				56	ACRV1	-0.5907	0.013631
9918	NCAPD2	0.80921	0.0029682				6534	SLC6A7	-0.5897	0.013665
4190	MDH1	0.80707	0.00040264				7299	TYR	-0.58837	0.013966
57472	CNOT6	0.80599	0.0030076				2785	GNG3	-0.58813	0.014031
57187	THOC2	0.8053	0.024967				1291	COL6A1	-0.588	0.01396
23137	SMC5	0.80343	0.021384				51548	SIRT6	-0.58797	0.034055
84986	ARHGAP19	0.80238	0.00044721				64598	MOSPD3	-0.58736	0.014261
64783	RBM15	0.80207	0.0066718				2904	GRIN2B	-0.58646	0.014667
22876	INPP5F	0.8018	0.00043968				11341	SCRG1	-0.58579	0.014735
55922	NKRF	0.80162	0.0020955				5817	PVR	-0.58546	0.014784
10293	TRAIP	0.80009	0.00045232				10316	NMUR1	-0.58527	0.014678
7341	SUMO1	0.80001	0.035924				4504	MT3	-0.58504	0.014779
26098	C10orf137	0.79877	0.0012188				10938	EHD1	-0.58502	0.014647
27299	ADAMDEC1	0.79671	0.0005057				55313	CPPED1	-0.58459	0.014647
10989	IMMT	0.7959	0.0005057				6586	SLIT3	-0.58416	0.014694
9879	DDX46	0.79575	0.00049045				37	ACADVL	-0.58402	0.015108
8480	RAE1	0.79497	0.00050144				56271	BEX4	-0.58399	0.014825
55755	CDK5RAP2	0.79496	0.00051926				1602	DACH1	-0.58344	0.015145
1503	CTPS	0.79495	0.0005057				60495	HPSE2	-0.58337	0.015248
51076	CUTC	0.79489	0.01435				4882	NPR2	-0.58118	0.015627
23329	TBC1D30	0.79412	0.00080685				54994	C20orf11	-0.58116	0.015526
79669	C3orf52	0.79352	0.00051926				3354	HTR1E	-0.58074	0.015631
5424	POLD1	0.79266	0.0005285				7148	TNXB	-0.58069	0.015407
3320	HSP90AA1	0.79224	0.00054084				5730	PTGDS	-0.58049	0.015516
9733	SART3	0.79176	0.00053583				7221	TRPC2	-0.57986	0.015542
11052	CPSF6	0.79081	0.00054084				11007	CCDC85B	-0.57954	0.030105
9212	AURKB	0.79021	0.027239				3077	HFE	-0.57866	0.015798
11124	FAF1	0.78805	0.0006081				7402	UTRN	-0.57844	0.016157
80218	NAA50	0.7879	0.00056822				80177	MYCT1	-0.57841	0.016028
29929	ALG6	0.78772	0.00057554				3219	HOXB9	-0.57811	0.01638
55540	IL17RB	0.78762	0.00058849				774	CACNA1B	-0.577	0.029768
55286	C4orf19	0.78689	0.04647				79758	DHRS12	-0.57607	0.016391
27445	PCLO	0.78671	0.037998				11322	TMC6	-0.57576	0.016605
11274	USP18	0.78644	0.021062				50700	RDH8	-0.57469	0.01725
10212	DDX39A	0.78582	0.00063071				5697	PYY	-0.57468	0.017241
2034	EPAS1	0.78487	0.00063838				3347	HTN3	-0.5738	0.017137
1594	CYP27B1	0.78482	0.013543				5834	PYGB	-0.57347	0.017197
56984	PSMG2	0.78342	0.0012563				440792	LOC440792	-0.57307	0.017241
10664	CTCF	0.7829	0.040064				23154	NCDN	-0.57247	0.017541
7247	TSN	0.78245	0.017809				5870	RAB6A	-0.57239	0.017511
994	CDC25B	0.78016	0.00067773				27115	PDE7B	-0.57153	0.017511
23590	PDSS1	0.77892	0.00069513				5324	PLAG1	-0.57149	0.017687
27097	TAF5L	0.77881	0.00067773				381	ARF5	-0.5713	0.017682
2713	GK3P	0.77841	0.00070343				10522	DEAF1	-0.5713	0.031213
51444	RNF138	0.77446	0.000732				50616	IL22	-0.57063	0.018128
286148	DPY19L4	0.77413	0.04574				1409	CRYAA	-0.57011	0.018015
23380	SRGAP2	0.77319	0.01803				282808	RAB40AL	-0.5699	0.017819
3978	LIG1	0.77302	0.00076199				8897	MTMR3	-0.56933	0.01806
55872	PBK	0.77278	0.00075249				80086	TUBA4B	-0.5693	0.0181
23350	U2SURP	0.77254	0.00076352				3248	HPGD	-0.56883	0.018399
10951	CBX1	0.77184	0.041655				23568	ARL2BP	-0.56873	0.018099
5902	RANBP1	0.77085	0.00079109				2850	GPR27	-0.56827	0.01812
51008	ASCC1	0.77002	0.00081543				390892	OR7A10	-0.56797	0.018201
4318	MMP9	0.76997	0.00082483				284443	ZNF493	-0.56759	0.018839
5082	PDCL	0.76985	0.012323				57140	RNPEPL1	-0.56713	0.018572
56943	ENY2	0.76983	0.035776				5430	POLR2A	-0.56699	0.018839
78988	MRP63	0.76936	0.042272				84440	RAB11FIP4	-0.56632	0.018572
55023	PHIP	0.76893	0.00079955				5338	PLD2	-0.5663	0.018613
54913	RPP25	0.76871	0.0008017				8535	CBX4	-0.56529	0.019104
55156	ARMC1	0.76807	0.016145				63970	TP53AIP1	-0.56514	0.01914
16	AARS	0.76728	0.00081725				5322	PLA2G5	-0.56177	0.01981
929	CD14	0.76641	0.0038826				8913	CACNA1G	-0.56175	0.01989
9926	LPGAT1	0.76625	0.019378				5989	RFX1	-0.5617	0.02001
5238	PGM3	0.76586	0.0008523				5396	PRRX1	-0.56141	0.020032
56936	C14orf162	0.7658	0.0029575				11261	CHP	-0.561	0.020332
4700	NDUFA6	0.76403	0.00091105				11191	PTENP1	-0.56094	0.025361
51121	RPL26L1	0.76344	0.00092015				26013	L3MBTL1	-0.56091	0.020421
2971	GTF3A	0.7631	0.032239				1142	CHRNB3	-0.5609	0.048008
80833	APOL3	0.76183	0.009362				79927	FAM110D	-0.56041	0.020423
2000	ELF4	0.76058	0.03223				38	ACAT1	-0.5592	0.020973
1678	TIMM8A	0.75732	0.0026706				10136	CELA3A	-0.55916	0.020513
52	ACP1	0.75714	0.025516				7881	KCNAB1	-0.55812	0.021071
23358	USP24	0.75691	0.0053669				1046	CDX4	-0.55792	0.021142
117246	FTSJ3	0.75653	0.03779				8935	SKAP2	-0.55778	0.021055
25941	TPGS2	0.75638	0.0010645				5139	PDE3A	-0.55752	0.021093
7738	ZNF184	0.75578	0.00107				9350	CER1	-0.55737	0.021319
11064	CNTRL	0.75551	0.0010574				23619	ZIM2	-0.55732	0.021562
9847	KIAA0528	0.75493	0.0078543				64109	CRLF2	-0.55703	0.021668
2618	GART	0.75337	0.00107				81617	CAB39L	-0.55688	0.021422
55127	HEATR1	0.75329	0.0011093				54477	PLEKHA5	-0.55683	0.021401
11051	NUDT21	0.7528	0.0011059				54963	UCKL1	-0.55639	0.045295
6632	SNRPD1	0.75268	0.001075				54538	ROBO4	-0.55616	0.021409
29995	LMCD1	0.75198	0.0011089				9127	P2RX6	-0.55561	0.021427
2483	FRG1	0.75196	0.0011488				2488	FSHB	-0.5555	0.021757
79023	NUP37	0.74992	0.0011318				9032	TM4SF5	-0.55513	0.021982
51773	RSF1	0.74958	0.04647				3667	IRS1	-0.55437	0.021886
51054	PLEKHA8P1	0.74923	0.043268				2011	MARK2	-0.55432	0.032321
10308	ZNF267	0.74874	0.0011723				1555	CYP2B6	-0.5539	0.022111
55326	AGPAT5	0.74869	0.0011703				392	ARHGAP1	-0.55346	0.022177
10512	SEMA3C	0.74858	0.0041594				3549	IHH	-0.55342	0.042525
27165	GLS2	0.74845	0.001211				5003	SLC22A18AS	-0.55314	0.022335
5747	PTK2	0.74784	0.031516				463	ZFHX3	-0.55268	0.022423
2960	GTF2E1	0.74715	0.0011889				6768	ST14	-0.55262	0.022335
51747	LUC7L3	0.74712	0.019215				2892	GRIA3	-0.55241	0.022424
112479	ERI2	0.74704	0.0011995				732	C8B	-0.55229	0.022335
55661	DDX27	0.74665	0.0012188				23061	TBC1D9B	-0.55164	0.022545
23322	RPGRIP1L	0.74489	0.0012552				2121	EVC	-0.55127	0.022585
286205	SCAI	0.74454	0.0012368				5078	PAX4	-0.55092	0.023131
5471	PPAT	0.74429	0.0012506				6462	SHBG	-0.5502	0.02285
55696	RBM22	0.74243	0.0013293				9033	PKD2L1	-0.54985	0.02339
10024	TROAP	0.74222	0.0013521				23158	TBC1D9	-0.54852	0.023532
6286	S100P	0.74099	0.0013512				25998	IBTK	-0.54797	0.023942
64785	GINS3	0.74074	0.020057				9578	CDC42BPB	-0.54793	0.023783
55119	PRPF38B	0.74036	0.0013622				10974	C10orf116	-0.54782	0.023518
2787	GNG5	0.74031	0.0013736				1770	DNAH9	-0.54748	0.023942
10257	ABCC4	0.73999	0.0014093				374395	TMEM179B	-0.54747	0.023861
6729	SRP54	0.73936	0.0014037				57597	BAHCC1	-0.54727	0.023983
5062	PAK2	0.73926	0.0014413				820	CAMP	-0.54717	0.037856
9101	USP8	0.73898	0.0014262				1238	CCBP2	-0.5466	0.023942
23404	EXOSC2	0.73836	0.0013863				9542	NRG2	-0.54623	0.02415
4828	NMB	0.73759	0.0014037				23053	KIAA0913	-0.54496	0.024978
25932	CLIC4	0.73713	0.0014413				3249	HPN	-0.54491	0.024766
92703	TMEM183A	0.73605	0.0074397				80148	PQLC1	-0.54393	0.025288
3608	ILF2	0.73485	0.036				10881	ACTL7A	-0.54377	0.024978
1806	DPYD	0.73212	0.0016056				79932	KIAA0319L	-0.54357	0.025078
6197	RPS6KA3	0.73186	0.001589				283450	C12orf51	-0.54356	0.024873
11057	ABHD2	0.73137	0.001589				2817	GPC1	-0.54345	0.024989
5687	PSMA6	0.73052	0.0016529				56180	MOSPD1	-0.54293	0.024978
6635	SNRPE	0.72999	0.0017917				9145	SYNGR1	-0.54128	0.025361
60559	SPCS3	0.72853	0.0030438				8048	CSRP3	-0.54123	0.02555
9738	CCP110	0.72695	0.0017311				9436	NCR2	-0.54087	0.025826
80263	TRIM45	0.72595	0.001754				6440	SFTPC	-0.54069	0.02601
9182	RASSF9	0.72574	0.024634				80194	TMEM134	-0.5403	0.025636
1998	ELF2	0.72499	0.0017849				4833	NME4	-0.5393	0.02659
51026	GOLT1B	0.72493	0.0017697				8396	PIP4K2B	-0.53905	0.026047
64789	DEM1	0.72486	0.001758				11255	HRH3	-0.53905	0.02655
22948	CCT5	0.72483	0.010814				1556	CYP2B7P1	-0.53869	0.026747
204	AK2	0.72445	0.011454				222642	TSPO2	-0.53824	0.030115
50999	TMED5	0.72313	0.0017853				4990	SIX6	-0.53772	0.027092
63897	HEATR6	0.72201	0.0064489				216	ALDH1A1	-0.53674	0.027092
23243	ANKRD28	0.7215	0.017244				4858	NOVA2	-0.53666	0.026815
51218	GLRX5	0.72067	0.048793				5745	PTH1R	-0.53547	0.027249
6426	SRSF1	0.71989	0.023399				590	BCHE	-0.53519	0.02745
563	AZGP1	0.71944	0.001949				8076	MFAP5	-0.535	0.027974
23636	NUP62	0.71931	0.0020193				65979	PHACTR4	-0.53469	0.027472
53904	MYO3A	0.71899	0.019005				7475	WNT6	-0.53329	0.02844
9645	MICAL2	0.71719	0.02804				54894	RNF43	-0.53312	0.02804
8760	CDS2	0.71717	0.028418				10747	MASP2	-0.53233	0.028941
6873	TAF2	0.71624	0.0020554				2896	GRN	-0.53226	0.028785
4801	NFYB	0.71618	0.0059742				4147	MATN2	-0.53189	0.029091
6728	SRP19	0.71461	0.0021135				57576	KIF17	-0.53176	0.028767
57045	TWSG1	0.71058	0.032871				51181	DCXR	-0.53133	0.029257
114034	TOE1	0.70888	0.0023652				55315	SLC29A3	-0.53107	0.029091
25801	GCA	0.70786	0.0023872				9027	NAT8	-0.53025	0.029693
79081	C11orf48	0.70766	0.0024322				2047	EPHB1	-0.53024	0.029286
9673	SLC25A44	0.70673	0.00242				920	CD4	-0.52988	0.029245
54457	TAF7L	0.70666	0.025052				83446	CCDC70	-0.5296	0.030073
55791	LRIF1	0.70608	0.045998				8659	ALDH4A1	-0.52956	0.029797
5698	PSMB9	0.70567	0.0024724				2642	GCGR	-0.52844	0.032587
51460	SFMBT1	0.70551	0.002539				94026	POM121L2	-0.52585	0.031565
22832	KIAA1009	0.70447	0.0026047				6854	SYN2	-0.52559	0.031565
813	CALU	0.70376	0.0025841				11345	GABARAPL2	-0.52472	0.03171
9873	FCHSD2	0.70365	0.0026485				57149	LYRM1	-0.52442	0.032074
10866	HCP5	0.70357	0.002588				10121	ACTR1A	-0.52402	0.032206
23198	PSME4	0.70355	0.0025938				23558	WBP2	-0.5238	0.03171
8893	EIF2B5	0.70349	0.0026047				217	ALDH2	-0.52335	0.031952
3790	KCNS3	0.70343	0.0026316				64063	PRSS22	-0.52259	0.032114
29883	CNOT7	0.70291	0.0025809				5239	PGM5	-0.52229	0.03223
55065	SLC52A1	0.70223	0.0026015				1647	GADD45A	-0.52219	0.033729
3430	IFI35	0.70197	0.025361				204851	HIPK1	-0.52213	0.032338
7707	ZNF148	0.70191	0.0026309				3690	ITGB3	-0.52132	0.033022
57088	PLSCR4	0.70176	0.0026061				27345	KCNMB4	-0.521	0.033511
65005	MRPL9	0.70158	0.0026441				26290	GALNT8	-0.52059	0.033028
8867	SYNJ1	0.70107	0.0026147				10206	TRIM13	-0.52048	0.033565
56890	MDM1	0.70062	0.0026401				10758	TRAF3IP2	-0.52	0.033501
9617	MTRF1	0.6984	0.021886				56834	GPR137	-0.51996	0.033712
10964	IFI44L	0.69817	0.0027601				9755	TBKBP1	-0.51941	0.033501
8884	SLC5A6	0.69744	0.038233				27159	CHIA	-0.51915	0.03351
9667	SAFB2	0.69744	0.049391				3753	KCNE1	-0.51887	0.033511
10154	PLXNC1	0.69639	0.0029746				7803	PTP4A1	-0.51754	0.034221
10478	SLC25A17	0.69593	0.0030054				54893	MTMR10	-0.51743	0.034119
7514	XPO1	0.69581	0.0028848				57572	DOCK6	-0.517	0.03427
9282	MED14	0.6953	0.0029746				3680	ITGA9	-0.51697	0.034731
2157	F8	0.69461	0.0029575				64096	GFRA4	-0.51631	0.046954
5202	PFDN2	0.6936	0.003022				2902	GRIN1	-0.51563	0.035183
4704	NDUFA9	0.69355	0.0029746				496	ATP4B	-0.51532	0.035477
23279	NUP160	0.69314	0.02745				4635	MYL4	-0.51441	0.040037
9662	CEP135	0.69301	0.0030438				7407	VARS	-0.51346	0.036028
80178	C16orf59	0.69202	0.0030569				27288	RBMXL2	-0.51311	0.036028
57001	ACN9	0.69163	0.0094566				7113	TMPRSS2	-0.51186	0.037244
81542	TMX1	0.69132	0.0031325				56659	KCNK13	-0.51161	0.03672
9180	OSMR	0.68971	0.0033184				8603	FAM193A	-0.51147	0.040449
23283	CSTF2T	0.68781	0.023218				4357	MPST	-0.51131	0.036792
23066	CAND2	0.6867	0.003511				4155	MBP	-0.51025	0.037856
5721	PSME2	0.68625	0.0034826				10411	RAPGEF3	-0.50986	0.037571
2745	GLRX	0.686	0.0034826				8128	ST8SIA2	-0.50972	0.03831
4528	MTIF2	0.68597	0.0034009				57191	VN1R1	-0.5093	0.038293
4548	MTR	0.68438	0.0036168				118491	TTC18	-0.50896	0.0381
54145	H2BFS	0.6842	0.0034711				79734	KCTD17	-0.50802	0.039256
5440	POLR2K	0.68379	0.0035196				5860	QDPR	-0.50794	0.03851
64135	IFIH1	0.68339	0.0035196				3381	IBSP	-0.5071	0.039553
55246	CCDC25	0.68282	0.0038522				1534	CYB561	-0.50694	0.039523
11014	KDELR2	0.68185	0.0036683				23351	KHNYN	-0.5069	0.039728
5701	PSMC2	0.68161	0.0036311				5536	PPP5C	-0.50686	0.039571
7110	TMF1	0.68152	0.005588				56112	PCDHGA3	-0.50621	0.039619
55832	CAND1	0.68144	0.003627				9177	HTR3B	-0.50605	0.040037
8847	DLEU2	0.6814	0.0036168				80700	UBXN6	-0.50568	0.03968
50810	HDGFRP3	0.68129	0.003627				5310	PKD1	-0.50547	0.040057
84296	GINS4	0.68121	0.0036311				1673	DEFB4A	-0.50496	0.039818
2295	FOXF2	0.68114	0.0036546				55001	TTC22	-0.50494	0.040436
57157	PHTF2	0.68095	0.0036311				345	APOC3	-0.50467	0.040057
3735	KARS	0.68033	0.0069828				5619	PRM1	-0.50409	0.040359
26097	CHTOP	0.68013	0.034152				27302	BMP10	-0.50345	0.04078
27316	RBMX	0.67987	0.0037223				10979	FERMT2	-0.50329	0.040449
28998	MRPL13	0.6795	0.0086107				10743	RAI1	-0.50269	0.04158
23178	PASK	0.67902	0.0037968				3906	LALBA	-0.50267	0.041352
567	B2M	0.6786	0.034152				10660	LBX1	-0.50252	0.041614
11196	SEC23IP	0.67825	0.0037945				28966	SNX24	-0.50238	0.041655
4689	NCF4	0.6782	0.0038826				83737	ITCH	-0.50235	0.041452
51733	UPB1	0.67766	0.0039676				177	AGER	-0.50223	0.041798
1104	RCC1	0.67753	0.0039748				7088	TLE1	-0.50114	0.041655
23670	TMEM2	0.67707	0.0039431				80761	UPK3B	-0.5003	0.042525
836	CASP3	0.67697	0.010887				8643	PTCH2	-0.49985	0.042382
5393	EXOSC9	0.676	0.0039676				7975	MAFK	-0.49961	0.042753
5050	PAFAH1B3	0.67537	0.0039702				9784	SNX17	-0.49959	0.042382
151230	KLHL23	0.67515	0.013326				60401	EDA2R	-0.49914	0.043303
11040	PIM2	0.67419	0.026721				80262	C16orf70	-0.49886	0.043288
10949	HNRNPA0	0.67413	0.035633				593	BCKDHA	-0.49883	0.043268
8813	DPM1	0.67363	0.0041148				1137	CHRNA4	-0.49872	0.04308
54765	TRIM44	0.67265	0.01392				29943	PADI1	-0.49833	0.043288
9221	NOLC1	0.67243	0.030551				55643	BTBD2	-0.49809	0.043413
26019	UPF2	0.67234	0.0041684				2670	GFAP	-0.49715	0.04412
23379	KIAA0947	0.67057	0.0043266				23187	PHLDB1	-0.4965	0.044149
528	ATP6V1C1	0.67051	0.0043938				7984	ARHGEF5	-0.49612	0.044717
7840	ALMS1	0.67009	0.021858				89870	TRIM15	-0.49587	0.044688
11321	GPN1	0.67003	0.0042797				2044	EPHA5	-0.49545	0.044283
1876	E2F6	0.66978	0.0043431				196483	FAM86A	-0.49509	0.04492
10328	COX4NB	0.66892	0.0044222				56123	PCDHB13	-0.4945	0.044913
5689	PSMB1	0.66866	0.02747				9826	ARHGEF11	-0.49449	0.045253
7029	TFDP2	0.66861	0.0044719				9094	UNC119	-0.49421	0.045197
65003	MRPL11	0.66814	0.004562				8482	SEMA7A	-0.49416	0.047944
55320	MIS18BP1	0.66744	0.0087025				6538	SLC6A11	-0.49382	0.045295
1871	E2F3	0.66614	0.0046504				5968	REG1B	-0.4938	0.0457
2222	FDFT1	0.66554	0.0046259				2949	GSTM5	-0.49347	0.045727
2717	GLA	0.6653	0.0048564				3597	IL13RA1	-0.493	0.045727
55093	WDYHV1	0.66468	0.0079466				55176	SEC61A2	-0.4929	0.045984
23190	UBXN4	0.66461	0.0047638				2587	GALR1	-0.49231	0.046795
55341	LSG1	0.66277	0.0048342				643314	KIAA0754	-0.49188	0.046329
64710	NUCKS1	0.66277	0.0049829				80022	MYO15B	-0.49174	0.04647
7411	VBP1	0.66233	0.0049829				4653	MYOC	-0.49144	0.046846
22909	FAN1	0.6618	0.022335				9058	SLC13A2	-0.49105	0.046769
23347	SMCHD1	0.66143	0.0049922				7750	ZMYM2	-0.49059	0.047983
57645	POGK	0.65949	0.0051158				7827	NPHS2	-0.4901	0.047851
6832	SUPV3L1	0.6594	0.0050712				9679	FAM53B	-0.49007	0.04748
8458	TTF2	0.6593	0.005082				5173	PDYN	-0.48986	0.047932
26589	MRPL46	0.65907	0.033961				9400	RECQL5	-0.48982	0.04738
1736	DKC1	0.65842	0.0053526				51236	FAM203A	-0.48947	0.048114
51507	C20orf43	0.65809	0.010126				1674	DES	-0.4894	0.048194
719	C3AR1	0.65808	0.0052194				4985	OPRD1	-0.48934	0.047944
51029	PPPDE1	0.65763	0.0052577				4661	MYT1	-0.48907	0.048641
10606	PAICS	0.65751	0.005199				2249	FGF4	-0.48879	0.047944
6009	RHEB	0.65654	0.0052753				25806	VAX2	-0.48854	0.048699
10137	RBM12	0.65522	0.0056				54852	PAQR5	-0.4885	0.04903
79871	RPAP2	0.6552	0.020421				2641	GCG	-0.48842	0.048434
23261	CAMTA1	0.65451	0.0055656				64780	MICAL1	-0.48799	0.049153
5796	PTPRK	0.65451	0.0056431				22996	TTC39A	-0.48765	0.048625
51729	WBP11	0.65351	0.0055496				22821	RASA3	-0.48669	0.049681
55916	NXT2	0.65222	0.005798				932	MS4A3	-0.4861	0.04926
80204	FBXO11	0.6515	0.011566				64405	CDH22	-0.4861	0.049604
26872	STEAP1	0.65063	0.005798				30008	EFEMP2	-0.48558	0.049884
1999	ELF3	0.64992	0.005905				202	AIM1	-0.4854	0.049967
7156	TOP3A	0.64951	0.005905						1
3281	HSBP1	0.64908	0.0061865
6772	STAT1	0.6489	0.0059566
26039	SS18L1	0.64887	0.0061597
55322	C5orf22	0.64772	0.0060825
2026	ENO2	0.64768	0.012569
8345	HIST1H2BH	0.64713	0.006091
79577	CDC73	0.64634	0.0062444
54969	C4orf27	0.64603	0.0062644
24144	TFIP11	0.64569	0.0063885
11311	VPS45	0.64558	0.0084702
8872	CDC123	0.64545	0.0064489
11062	DUS4L	0.64461	0.0063885
5426	POLE	0.64404	0.0063916
158	ADSL	0.64397	0.0064456
6428	SRSF3	0.64396	0.0064489
55601	DDX60	0.64375	0.0064489
196441	ZFC3H1	0.64322	0.0064489
25926	NOL11	0.64255	0.006545
92595	ZNF764	0.64238	0.0065602
79070	KDELC1	0.6422	0.0065548
10483	SEC23B	0.64198	0.0067054
2963	GTF2F2	0.63984	0.0067926
55830	GLT8D1	0.63917	0.041655
8533	COPS3	0.63897	0.0068506
26009	ZZZ3	0.63889	0.0070177
51567	TDP2	0.63856	0.04574
203197	C9orf91	0.63732	0.0070177
23211	ZC3H4	0.63694	0.0071459
4677	NARS	0.63666	0.0070252
55559	HAUS7	0.63615	0.0071824
79691	QTRTD1	0.63539	0.0072962
8087	FXR1	0.63535	0.0074539
4939	OAS2	0.63499	0.0072342
10440	TIMM17A	0.6349	0.007203
63967	CLSPN	0.63452	0.044206
9015	TAF1A	0.6333	0.0074409
83941	TM2D1	0.63238	0.0077292
54535	CCHCR1	0.63194	0.0076229
55831	TMEM111	0.63107	0.007715
55722	CEP72	0.6308	0.0077267
90806	ANGEL2	0.63069	0.0078062
192669	EIF2C3	0.62948	0.0079503
79632	FAM184A	0.62864	0.0079529
7013	TERF1	0.62849	0.0078653
1001	CDH3	0.62838	0.0079746
9984	THOC1	0.62803	0.0079503
6322	SCML1	0.62778	0.03171
5501	PPP1CC	0.62674	0.0081122
29093	MRPL22	0.62598	0.023399
64895	PAPOLG	0.62506	0.0085026
8577	TMEFF1	0.62487	0.0084991
3665	IRF7	0.62462	0.0085026
56339	METTL3	0.62394	0.0085163
54739	XAF1	0.62377	0.0094575
10200	MPHOSPH6	0.62352	0.0084397
7095	SEC62	0.62331	0.0086244
55063	ZCWPW1	0.6232	0.0085451
51755	CDK12	0.62283	0.008514
1951	CELSR3	0.62232	0.026784
64172	OSGEPL1	0.62174	0.023518
23398	PPWD1	0.62074	0.015623
79441	HAUS3	0.62012	0.03941
51651	PTRH2	0.61898	0.0090511
26036	ZNF451	0.61849	0.009475
1147	CHUK	0.61762	0.0094566
1479	CSTF3	0.61708	0.0094566
54939	COMMD4	0.61625	0.039523
23197	FAF2	0.61616	0.0094566
8936	WASF1	0.61605	0.009475
27297	CRCP	0.61587	0.0097604
10018	BCL2L11	0.61515	0.0097208
7036	TFR2	0.61411	0.010593
10479	SLC9A6	0.61396	0.0098744
7453	WARS	0.61382	0.0098744
4688	NCF2	0.61362	0.0098931
8563	THOC5	0.6125	0.010157
5877	RABIF	0.61244	0.0099348
10240	MRPS31	0.61169	0.010268
5771	PTPN2	0.61104	0.010536
4247	MGAT2	0.61064	0.010419
10675	CSPG5	0.60986	0.010413
4603	MYBL1	0.60974	0.010458
10153	CEBPZ	0.60963	0.010337
8346	HIST1H2BI	0.60962	0.010448
2537	IFI6	0.60957	0.010337
9401	RECQL4	0.60881	0.010589
80135	RPF1	0.60863	0.010532
51022	GLRX2	0.60849	0.010532
9326	ZNHIT3	0.60824	0.03966
5994	RFXAP	0.60787	0.010593
6627	SNRPA1	0.60703	0.010887
9110	MTMR4	0.6063	0.011133
7268	TTC4	0.6061	0.011136
63926	ANKRD5	0.60528	0.025017
83452	RAB33B	0.60526	0.035607
3833	KIFC1	0.60408	0.011257
5683	PSMA2	0.60384	0.0115
4595	MUTYH	0.60283	0.011566
9917	FAM20B	0.60241	0.011563
308	ANXA5	0.6015	0.04647
1478	CSTF2	0.60133	0.02224
56833	SLAMF8	0.60114	0.011718
55425	KIAA1704	0.5997	0.012201
10776	ARPP19	0.59962	0.012115
4683	NBN	0.59957	0.011928
6814	STXBP3	0.59731	0.012736
91782	CHMP7	0.5972	0.037315
4869	NPM1	0.597	0.012477
10190	TXNDC9	0.59461	0.01283
25974	MMACHC	0.59433	0.01298
7027	TFDP1	0.59385	0.012966
2961	GTF2E2	0.59385	0.013269
10572	SIVA1	0.59291	0.013422
7371	UCK2	0.59287	0.03171
64897	C12orf43	0.59285	0.047384
79042	TSEN34	0.59225	0.013436
60489	APOBEC3G	0.59211	0.013468
10237	SLC35B1	0.59177	0.013547
6447	SCG5	0.59145	0.013468
64778	FNDC3B	0.5913	0.013468
51637	C14orf166	0.59091	0.023253
3141	HLCS	0.59053	0.048524
1759	DNM1	0.59025	0.013513
55233	MOB1A	0.58976	0.013777
26135	SERBP1	0.58914	0.013929
23093	TTLL5	0.5884	0.014031
23287	AGTPBP1	0.58766	0.014031
9690	UBE3C	0.58763	0.014261
57117	INTS12	0.58573	0.014779
8790	FPGT	0.58499	0.014818
349152	DPY19L2P2	0.58428	0.015099
79665	DHX40	0.58405	0.014818
5290	PIK3CA	0.58375	0.014987
9910	RABGAP1L	0.58211	0.015932
54487	DGCR8	0.58141	0.015516
85459	KIAA1731	0.58124	0.015494
23369	PUM2	0.58105	0.015409
10261	IGSF6	0.58017	0.040037
22797	TFEC	0.58012	0.015722
10213	PSMD14	0.57998	0.040111
24140	FTSJ1	0.57911	0.016145
2965	GTF2H1	0.57776	0.01638
114885	OSBPL11	0.57763	0.016278
8607	RUVBL1	0.57723	0.016262
79184	BRCC3	0.57705	0.01668
55000	TUG1	0.57685	0.016365
2842	GPR19	0.57636	0.037315
54482	CCDC76	0.576	0.016394
10734	STAG3	0.57578	0.029754
6418	SET	0.57536	0.016998
54801	HAUS6	0.57521	0.036994
1116	CHI3L1	0.57451	0.016904
6472	SHMT2	0.57351	0.017322
10623	POLR3C	0.57331	0.017322
8600	TNFSF11	0.57237	0.017684
27336	HTATSF1	0.57236	0.017684
3017	HIST1H2BD	0.57174	0.0369
128872	HMGB3P1	0.57159	0.017592
79573	TTC13	0.57097	0.017845
9650	MTFR1	0.57057	0.031662
51290	ERGIC2	0.56995	0.017946
79685	SAP30L	0.56968	0.0181
55737	VPS35	0.56919	0.01803
55798	METTL2B	0.56898	0.018446
7528	YY1	0.56828	0.018128
4673	NAP1L1	0.56769	0.018463
10691	GMEB1	0.56732	0.018517
79912	PYROXD1	0.56672	0.019104
51002	TPRKB	0.56546	0.018882
7014	TERF2	0.56489	0.019104
9295	SRSF11	0.56468	0.019378
29015	SLC43A3	0.56439	0.019324
8034	SLC25A16	0.56427	0.019231
55745	MUDENG	0.56344	0.019721
3454	IFNAR1	0.56309	0.0197
9877	ZC3H11A	0.56308	0.01981
5591	PRKDC	0.56295	0.019906
5021	OXTR	0.56269	0.019809
23503	ZFYVE26	0.56059	0.020541
10269	ZMPSTE24	0.56027	0.020232
84223	IQCG	0.56019	0.020365
10885	WDR3	0.56009	0.020382
9355	LHX2	0.56008	0.020257
10248	POP7	0.55936	0.020913
50855	PARD6A	0.55888	0.020913
55768	NGLY1	0.55816	0.025427
55837	EAPP	0.55765	0.021142
4128	MAOA	0.55724	0.021591
56474	CTPS2	0.55667	0.021489
10781	ZNF266	0.5566	0.021389
10921	RNPS1	0.55542	0.021665
7818	DAP3	0.55457	0.021916
10456	HAX1	0.55451	0.02204
29110	TBK1	0.55375	0.022179
26065	LSM14A	0.55339	0.022046
81839	VANGL1	0.55334	0.022335
54465	ETAA1	0.55189	0.022709
60481	ELOVL5	0.55163	0.022824
6421	SFPQ	0.55158	0.022424
8453	CUL2	0.55155	0.022576
5718	PSMD12	0.55052	0.023011
8624	PSMG1	0.5499	0.023218
26037	SIPA1L1	0.54982	0.023157
55656	INTS8	0.54905	0.023172
56267	CCBL2	0.54836	0.023518
11243	PMF1	0.54809	0.02392
8031	NCOA4	0.5477	0.027864
3187	HNRNPH1	0.54738	0.023783
56950	SMYD2	0.54696	0.024358
10694	CCT8	0.54674	0.024127
8336	HIST1H2AM	0.54641	0.023981
57698	KIAA1598	0.54522	0.024945
8970	HIST1H2BJ	0.54496	0.024766
80254	CEP63	0.54363	0.025017
3560	IL2RB	0.54324	0.024989
219333	USP12	0.54323	0.025361
79005	SCNM1	0.54318	0.025052
79736	TEFM	0.54305	0.024967
9057	SLC7A6	0.54298	0.02509
54922	RASIP1	0.5429	0.025232
9491	PSMF1	0.54237	0.025361
56983	POGLUT1	0.54134	0.025484
8364	HIST1H4C	0.54094	0.02579
55719	FAM178A	0.54043	0.02579
608	TNFRSF17	0.54039	0.025932
5824	PEX19	0.54016	0.025785
7188	TRAF5	0.54014	0.039619
8202	NCOA3	0.53951	0.025826
3842	TNPO1	0.53787	0.027275
60485	SAV1	0.53761	0.027256
54834	GDAP2	0.53747	0.026784
31	ACACA	0.53649	0.027024
79848	CSPP1	0.53517	0.027974
51088	KLHL5	0.53497	0.028161
6890	TAP1	0.53473	0.027472
3437	IFIT3	0.53463	0.027478
5147	PDE6D	0.53437	0.034319
64976	MRPL40	0.53385	0.028113
29121	CLEC2D	0.53336	0.047078
55676	SLC30A6	0.53115	0.028769
6882	TAF11	0.53091	0.029286
55603	FAM46A	0.53084	0.028969
79725	THAP9	0.53064	0.029286
1386	ATF2	0.52969	0.036824
27229	TUBGCP4	0.52841	0.029801
4600	MX2	0.52803	0.042788
10952	SEC61B	0.52761	0.030921
56616	DIABLO	0.52711	0.030463
55149	MTPAP	0.52706	0.030551
989	42620	0.52663	0.030921
55026	FAM70A	0.52575	0.031338
317	APAF1	0.52545	0.031571
8573	CASK	0.52538	0.031192
100507436	MICA	0.525	0.03142
6883	TAF12	0.52445	0.031755
10054	UBA2	0.52384	0.03171
740	MRPL49	0.52244	0.032817
11222	MRPL3	0.52233	0.03223
91316	GUSBP11	0.52223	0.033093
10605	PAIP1	0.52219	0.033082
10199	MPHOSPH10	0.52193	0.032868
5509	PPP1R3D	0.52139	0.033022
1230	CCR1	0.52033	0.03332
25874	BRP44	0.51947	0.033511
1385	CREB1	0.51929	0.033928
4201	MEA1	0.51913	0.033511
23660	ZKSCAN5	0.51865	0.033928
3730	KAL1	0.51794	0.033961
8343	HIST1H2BF	0.51732	0.034183
79666	PLEKHF2	0.51638	0.034981
1994	ELAVL1	0.51603	0.035067
27000	DNAJC2	0.51595	0.034666
22796	COG2	0.51578	0.035183
2207	FCER1G	0.51387	0.035633
5880	RAC2	0.51356	0.036028
1536	CYBB	0.51307	0.03622
3267	AGFG1	0.51209	0.036447
56257	MEPCE	0.51182	0.037341
6045	RNF2	0.51094	0.037019
10800	CYSLTR1	0.51074	0.037141
65057	ACD	0.5102	0.0381
26003	GORASP2	0.50746	0.039523
10728	PTGES3	0.506	0.039772
116496	FAM129A	0.50481	0.040111
2328	FMO3	0.50479	0.040449
1404	HAPLN1	0.50425	0.040233
10390	CEPT1	0.50403	0.040127
10260	DENND4A	0.50261	0.04078
10969	EBNA1BP2	0.50239	0.041135
54881	TEX10	0.50232	0.040925
3037	HAS2	0.50223	0.041602
4069	LYZ	0.50177	0.041779
55750	AGK	0.50176	0.041421
1399	CRKL	0.50083	0.042197
54980	C2orf42	0.49955	0.043244
55704	CCDC88A	0.49932	0.043268
4151	MB	0.49868	0.04367
64216	TFB2M	0.49787	0.043302
11017	SNRNP27	0.49785	0.043636
4931	NVL	0.49706	0.044149
29099	COMMD9	0.49673	0.043771
51759	C9orf78	0.49661	0.043981
4802	NFYC	0.49399	0.046329
9276	COPB2	0.49396	0.045295
29079	MED4	0.49355	0.04571
56987	BBX	0.49301	0.046558
55186	SLC25A36	0.49182	0.046885
952	CD38	0.49171	0.047078
4026	LPP	0.49032	0.047944
7353	UFD1L	0.48987	0.048008
9988	DMTF1	0.48973	0.048524
51018	RRP15	0.48815	0.048407
57062	DDX24	0.48715	0.049745
622	BDH1	0.48674	0.048881
27332	ZNF638	0.48656	0.049922
7559	ZNF12	0.48505	0.049967
		2

## Sheet: Cancer vs CIN
EntrezID	Name	CombinedES	Pval				EntrezID	Name	CombinedES	Pval
7130	TNFAIP6	1.909	0.013973				79875	THSD4	-2.0558	7.622e-06
2054	STX2	1.7487	6.4864e-11				6338	SCNN1B	-2.0217	0
23306	TMEM194A	1.6531	0.001161				22802	CLCA4	-1.7417	4.0574e-08
23350	U2SURP	1.6317	0.023151				11005	SPINK5	-1.6946	1.4171e-10
10299	2016-03-06	1.5872	1.5189e-09				9145	SYNGR1	-1.6905	1.4171e-10
3624	INHBA	1.54	3.1283e-05				6590	SLPI	-1.6692	1.5189e-09
64778	FNDC3B	1.5161	4.8239e-09				1675	CFD	-1.6399	0.037318
26585	GREM1	1.5157	0.029958				53905	DUOX1	-1.6201	0.0078544
9859	CEP170	1.488	8.3989e-09				7263	TST	-1.6056	1.0982e-09
8087	FXR1	1.4238	0.0018097				49860	CRNN	-1.5896	0.00059829
23213	SULF1	1.4199	6.6515e-06				28958	CCDC56	-1.575	1.6064e-09
1894	ECT2	1.4022	0.011332				1508	CTSB	-1.5676	0.034859
1871	E2F3	1.4009	0.023888				1672	DEFB1	-1.5491	2.6939e-09
3836	KPNA1	1.365	0.00027103				51090	PLLP	-1.5427	2.8662e-09
10954	PDIA5	1.3597	1.1905e-07				7851	MALL	-1.5186	4.8239e-09
65108	MARCKSL1	1.3575	1.203e-07				84302	C9orf125	-1.5139	4.9726e-09
6574	SLC20A1	1.3538	1.2343e-07				1329	COX5B	-1.4988	6.6055e-09
55573	CDV3	1.352	0.035423				11012	KLK11	-1.493	7.7369e-09
9332	CD163	1.3396	1.6395e-07				373156	GSTK1	-1.4892	0.0059617
8723	SNX4	1.327	2.025e-07				5076	PAX2	-1.4885	0.021446
55186	SLC25A36	1.3256	0.010066				4948	OCA2	-1.4825	0.029648
341	APOC1	1.3235	2.0886e-07				3752	KCND3	-1.4819	1.115e-07
57018	CCNL1	1.3217	0.0045226				1577	CYP3A5	-1.4768	9.5347e-09
11044	PAPD7	1.3198	2.1388e-07				53832	IL20RA	-1.463	0.0028763
6477	SIAH1	1.3196	2.1388e-07				3851	KRT4	-1.4615	1.3389e-08
29887	SNX10	1.3166	4.977e-05				3934	LCN2	-1.4552	1.5281e-08
27	ABL2	1.313	2.6146e-07				7850	IL1R2	-1.4455	0.033782
50863	NTM	1.2997	0.012395				10321	CRISP3	-1.4438	2.1854e-05
490	ATP2B1	1.2953	3.6134e-07				727897	MUC5B	-1.441	0.0060424
10921	RNPS1	1.2856	4.1736e-07				22996	TTC39A	-1.4234	3.3777e-08
5437	POLR2H	1.2824	0.0005707				55343	SLC35C1	-1.4153	3.8639e-08
9319	TRIP13	1.2701	5.661e-07				10840	ALDH1L1	-1.4103	0.0078544
9833	MELK	1.2621	0.021631				29997	GLTSCR2	-1.4083	4.1718e-08
84079	ANKRD27	1.2599	7.0195e-07				3860	KRT13	-1.3885	0.00066777
6885	MAP3K7	1.2575	7.1698e-07				6181	RPLP2	-1.3882	6.7384e-08
23603	CORO1C	1.2553	7.2781e-07				9413	FAM189A2	-1.3878	6.889e-08
27161	EIF2C2	1.2487	8.2607e-07				54797	MED18	-1.3827	0.0014568
10468	FST	1.2397	1.0052e-06				8424	BBOX1	-1.3701	9.813e-08
1295	COL8A1	1.2345	0.005331				6302	TSPAN31	-1.3695	0.0016203
2922	GRP	1.2278	0.00011389				3579	CXCR2	-1.3687	9.813e-08
11073	TOPBP1	1.2265	0.012924				5569	PKIA	-1.3608	1.115e-07
5984	RFC4	1.2261	0.0071409				4258	MGST2	-1.3555	0.01575
55704	CCDC88A	1.222	1.4757e-06				51084	CRYL1	-1.3475	1.4533e-07
1301	COL11A1	1.2198	1.5092e-06				6144	RPL21	-1.3475	1.7859e-06
25948	KBTBD2	1.2187	1.5092e-06				25873	RPL36	-1.3424	1.6062e-07
51026	GOLT1B	1.2156	1.5915e-06				10819	OR7E14P	-1.341	0.0011021
2553	GABPB1	1.2149	1.6683e-06				6143	RPL19	-1.3376	1.7492e-07
7204	TRIO	1.2145	1.6695e-06				51079	NDUFA13	-1.3373	0.0047474
55844	PPP2R2D	1.2109	0.00036174				6157	RPL27A	-1.3277	2.025e-07
87	ACTN1	1.2103	0.011692				1933	EEF1B2	-1.3262	2.025e-07
7690	ZNF131	1.21	1.742e-06				10205	MPZL2	-1.3243	2.1388e-07
3688	ITGB1	1.2037	0.025209				23474	ETHE1	-1.318	6.5578e-05
3298	HSF2	1.1979	9.5676e-05				51228	GLTP	-1.3169	2.2747e-07
11009	IL24	1.1957	0.027454				2099	ESR1	-1.3141	0.024001
57466	SCAF4	1.1951	0.014859				2281	FKBP1B	-1.3036	0.0040513
2305	FOXM1	1.1924	0.045358				2053	EPHX2	-1.2974	3.5439e-07
58155	PTBP2	1.1794	3.1873e-06				6161	RPL32	-1.2962	3.5439e-07
5033	P4HA1	1.1725	3.7775e-06				7311	UBA52	-1.2945	3.6134e-07
7037	TFRC	1.1671	4.0218e-06				63898	SH2D4A	-1.2908	4.0091e-07
6355	CCL8	1.1634	0.002014				3248	HPGD	-1.2877	4.0091e-07
2210	FCGR1B	1.1631	0.001708				1580	CYP4B1	-1.2859	4.1885e-07
7941	PLA2G7	1.1593	4.9609e-06				3606	IL18	-1.2817	4.52e-07
2078	ERG	1.1592	4.8518e-06				521	ATP5I	-1.2723	5.5276e-07
23318	ZCCHC11	1.1579	4.9028e-06				51450	PRRX2	-1.2701	5.661e-07
5359	PLSCR1	1.1566	5.1325e-06				26112	CCDC69	-1.2596	0.022751
4360	MRC1	1.1526	5.5512e-06				51386	EIF3L	-1.2594	7.1456e-07
8975	USP13	1.1509	5.7044e-06				26521	TIMM8B	-1.2593	7.1153e-07
196441	ZFC3H1	1.1459	6.0774e-06				6138	RPL15	-1.2578	7.1698e-07
8930	MBD4	1.1455	6.3018e-06				9120	SLC16A6	-1.2534	8.0795e-07
79876	UBA5	1.141	6.6515e-06				55620	STAP2	-1.2494	0.010625
47	ACLY	1.1409	6.6515e-06				30851	TAX1BP3	-1.2437	9.3179e-07
440270	GOLGA8B	1.1401	6.6515e-06				1010	CDH12	-1.2419	0.031322
7057	THBS1	1.1382	0.022249				5362	PLXNA2	-1.2398	1.0118e-06
9972	NUP153	1.1362	7.1326e-06				367	AR	-1.2394	1.0118e-06
8833	GMPS	1.1341	0.012746				1101	CHAD	-1.2366	1.0529e-06
5062	PAK2	1.1327	7.622e-06				80258	EFHC2	-1.2316	0.017521
6873	TAF2	1.13	8.2129e-06				5349	FXYD3	-1.2224	1.4719e-06
79869	CPSF7	1.1261	8.8076e-06				9349	RPL23	-1.2184	1.5092e-06
59343	SENP2	1.1255	9.0375e-06				29925	GMPPB	-1.2124	1.6981e-06
7292	TNFSF4	1.1231	9.4879e-06				4636	MYL5	-1.2096	1.742e-06
55787	TXLNG	1.1212	9.4879e-06				6135	RPL11	-1.2095	1.7859e-06
5747	PTK2	1.1154	3.3182e-05				6414	SEPP1	-1.2067	1.7859e-06
6184	RPN1	1.1145	0.028226				78988	MRP63	-1.2061	1.8113e-06
6733	SRPK2	1.1135	0.00060013				4357	MPST	-1.2044	1.8433e-06
6832	SUPV3L1	1.1128	1.1102e-05				744	MPPED2	-1.2011	0.049271
55341	LSG1	1.1084	4.3101e-05				27089	UQCRQ	-1.1993	2.0643e-06
6738	TROVE2	1.1071	1.2506e-05				6230	RPS25	-1.1962	2.1989e-06
5290	PIK3CA	1.1054	1.2836e-05				3784	KCNQ1	-1.1933	4.8429e-05
1296	COL8A2	1.1054	1.3356e-05				7867	MAPKAPK3	-1.1877	0.00027368
171023	ASXL1	1.1027	1.3438e-05				23593	HEBP2	-1.1834	2.9626e-06
27107	ZBTB11	1.0909	0.0057952				4118	MAL	-1.1829	3.0614e-06
54165	DCUN1D1	1.0875	0.030699				23635	SSBP2	-1.1828	0.0079806
1974	EIF4A2	1.0831	2.1041e-05				10647	SCGB1D2	-1.181	0.0017312
1763	DNA2	1.0802	2.1156e-05				57228	SMAGP	-1.1763	0.00011552
23512	SUZ12	1.0786	0.017194				706	TSPO	-1.1754	3.4994e-06
56623	INPP5E	1.0783	2.1854e-05				25796	PGLS	-1.1751	3.5667e-06
83440	ADPGK	1.0776	2.1984e-05				3615	IMPDH2	-1.1751	0.00061626
7128	TNFAIP3	1.077	2.2314e-05				513	ATP5D	-1.174	0.00036352
11259	FILIP1L	1.0769	2.228e-05				6137	RPL13	-1.1706	3.7775e-06
2026	ENO2	1.0742	2.2752e-05				54836	BSPRY	-1.1692	3.8583e-06
285	ANGPT2	1.0686	0.001452				8909	ENDOU	-1.1647	4.3336e-06
25852	ARMC8	1.0669	2.5573e-05				51693	TRAPPC2L	-1.1582	0.024652
23252	OTUD3	1.0668	2.5573e-05				54682	MANSC1	-1.1549	5.2523e-06
7852	CXCR4	1.0621	2.8437e-05				10975	UQCR11	-1.1548	0.00045421
6596	HLTF	1.0615	0.00015522				3921	RPSA	-1.1436	6.3018e-06
51365	PLA1A	1.0582	3.1283e-05				4713	NDUFB7	-1.1399	6.7614e-06
7159	TP53BP2	1.0558	3.1283e-05				7739	ZNF185	-1.1357	0.0027095
9928	KIF14	1.0525	3.3041e-05				3240	HP	-1.1328	0.031245
1522	CTSZ	1.0521	3.3131e-05				6317	SERPINB3	-1.1297	0.00065173
84223	IQCG	1.0517	3.3182e-05				624	BDKRB2	-1.1288	0.0054689
27032	ATP2C1	1.049	0.01914				6280	S100A9	-1.1282	0.022536
22823	MTF2	1.0469	0.024992				539	ATP5O	-1.1229	0.0055657
54800	KLHL24	1.0452	3.8872e-05				4211	MEIS1	-1.1227	0.0019882
7345	UCHL1	1.0427	3.899e-05				55715	DOK4	-1.1216	9.4879e-06
9557	CHD1L	1.0401	4.1474e-05				9045	RPL14	-1.1199	9.6765e-06
8295	TRRAP	1.0396	4.066e-05				3295	HSD17B4	-1.1189	9.8786e-06
1594	CYP27B1	1.0372	4.3101e-05				5753	PTK6	-1.1159	1.0778e-05
55257	C20orf20	1.0363	4.3101e-05				54546	RNF186	-1.1142	1.0778e-05
6474	SHOX2	1.0357	4.3299e-05				374291	NDUFS7	-1.1118	1.15e-05
9129	PRPF3	1.0349	0.031767				202	AIM1	-1.1073	1.249e-05
2888	GRB14	1.0311	0.0056929				8721	EDF1	-1.1063	1.2773e-05
27094	KCNMB3	1.031	4.7311e-05				4128	MAOA	-1.0979	1.4989e-05
5591	PRKDC	1.0267	5.0963e-05				5859	QARS	-1.0925	1.6559e-05
114088	TRIM9	1.0254	5.2715e-05				55751	TMEM184C	-1.0891	1.7827e-05
3189	HNRNPH3	1.0229	5.3869e-05				9796	PHYHIP	-1.0891	1.8064e-05
9735	KNTC1	1.0218	0.0030522				8409	UXT	-1.0883	1.855e-05
2744	GLS	1.0178	6.1013e-05				25828	TXN2	-1.0837	1.9806e-05
3797	KIF3C	1.0171	6.1752e-05				51435	SCARA3	-1.0792	2.1854e-05
55689	YEATS2	1.0151	6.3237e-05				11224	RPL35	-1.079	2.1854e-05
55785	FGD6	1.015	6.4285e-05				8644	AKR1C3	-1.0758	2.2401e-05
60561	RINT1	1.0134	6.5578e-05				6169	RPL38	-1.0746	2.2752e-05
54801	HAUS6	1.0131	0.024992				81563	C1orf21	-1.0743	0.01996
6876	TAGLN	1.009	7.0073e-05				23150	FRMD4B	-1.0712	2.4112e-05
26054	SENP6	1.0088	0.028458				79095	C9orf16	-1.0709	2.4112e-05
7181	NR2C1	1.0085	7.0073e-05				10158	PDZK1IP1	-1.0701	2.4678e-05
55454	CSGALNACT2	1.0071	7.0073e-05				66002	CYP4F12	-1.0699	0.00061276
205564	SENP5	1.0065	7.0073e-05				2524	FUT2	-1.0683	2.5173e-05
29110	TBK1	1.0055	7.1975e-05				6150	MRPL23	-1.0673	2.5573e-05
2590	GALNT2	1.0052	7.1975e-05				6159	RPL29	-1.0665	2.5788e-05
9962	SLC23A2	1.0019	7.5837e-05				100287590	LOC100287590	-1.0619	2.8437e-05
528	ATP6V1C1	0.99868	8.2216e-05				79582	SPAG16	-1.0611	2.8437e-05
22850	ADNP2	0.99734	8.3929e-05				644068	RPS14P3	-1.0574	3.1063e-05
5128	CDK17	0.99371	9.0055e-05				9538	EI24	-1.057	3.1063e-05
84859	LRCH3	0.9932	0.0023658				2805	GOT1	-1.0554	3.1283e-05
55023	PHIP	0.99159	0.022007				51372	CCDC72	-1.0535	3.2555e-05
2956	MSH6	0.98906	0.00049462				79818	ZNF552	-1.0493	3.621e-05
52	ACP1	0.98853	0.010225				6318	SERPINB4	-1.0484	3.6829e-05
1464	CSPG4	0.98798	0.00010126				2272	FHIT	-1.0461	3.6829e-05
9057	SLC7A6	0.98689	0.00010126				2647	BLOC1S1	-1.0438	3.9402e-05
6526	SLC5A3	0.98679	0.00010352				1908	EDN3	-1.0432	3.8872e-05
145389	SLC38A6	0.9853	0.0022701				79671	NLRX1	-1.0411	4.0411e-05
2020	EN2	0.98385	0.00010623				8509	NDST2	-1.0405	4.0411e-05
79854	LINC00115	0.98289	0.037645				4482	MSRA	-1.0401	4.0468e-05
22847	ZNF507	0.98182	0.00011389				3216	HOXB6	-1.0383	0.013126
6259	RYK	0.98166	0.00011306				2286	FKBP2	-1.0383	0.028825
5073	PARN	0.98023	0.013333				79443	FYCO1	-1.0373	4.2326e-05
9969	MED13	0.97824	0.00011787				64834	ELOVL1	-1.0368	4.3101e-05
3149	HMGB3	0.97823	0.0001166				4586	MUC5AC	-1.0367	4.3269e-05
5194	PEX13	0.97697	0.00011874				29	ABR	-1.034	0.01329
1017	CDK2	0.97623	0.00012004				3268	AGFG2	-1.0329	6.6925e-05
55347	ABHD10	0.97456	0.00012625				738	C11orf2	-1.0311	0.014363
25907	TMEM158	0.97401	0.016608				4736	RPL10A	-1.0308	4.8429e-05
51495	PTPLAD1	0.9734	0.00012785				79961	DENND2D	-1.0272	5.016e-05
5892	RAD51D	0.97323	0.00012679				2760	GM2A	-1.0266	0.0026822
1906	EDN1	0.97034	0.00013163				51078	THAP4	-1.0264	0.014283
10915	TCERG1	0.96779	0.01902				5803	PTPRZ1	-1.0259	5.1147e-05
23141	ANKLE2	0.96751	0.00013561				29986	SLC39A2	-1.0258	5.2715e-05
8840	WISP1	0.96747	0.00013622				416	ARSF	-1.0222	5.4639e-05
1829	DSG2	0.96723	0.028135				655	BMP7	-1.0208	0.0062522
29966	STRN3	0.96579	0.00013932				1471	CST3	-1.0204	0.026215
868	CBLB	0.96572	0.00013914				79991	OBFC1	-1.0198	5.8561e-05
3241	HPCAL1	0.96077	0.00015225				64097	EPB41L4A	-1.0196	0.0089379
9945	GFPT2	0.95858	0.00015856				51333	ZNF771	-1.0164	0.014283
6788	STK3	0.95822	0.0007125				7100	TLR5	-1.0156	0.0003429
27252	KLHL20	0.95652	0.00022294				400961	PAIP2B	-1.0151	0.0045048
79902	NUP85	0.95309	0.01538				9249	DHRS3	-1.0147	6.4136e-05
86	ACTL6A	0.95185	0.0066548				6193	RPS5	-1.0105	6.8239e-05
996	CDC27	0.95105	0.00018228				8495	PPFIBP2	-1.0098	6.9126e-05
9447	AIM2	0.94934	0.00018807				259173	ALS2CL	-1.0097	6.824e-05
8877	SPHK1	0.94884	0.00019441				2261	FGFR3	-1.0095	0.027272
5584	PRKCI	0.9483	0.0084593				11045	UPK1A	-1.0094	0.0023658
9657	IQCB1	0.94722	0.012571				9445	ITM2B	-1.0086	7.0073e-05
1833	EPYC	0.94678	0.00019625				8574	AKR7A2	-1.0082	7.0073e-05
8408	ULK1	0.94636	0.00019625				196743	PAOX	-1.0082	7.0073e-05
22916	NCBP2	0.946	0.00019625				51195	RAPGEFL1	-1.0081	0.0084385
5329	PLAUR	0.94529	0.00019855				29842	TFCP2L1	-1.0073	7.0073e-05
55183	RIF1	0.94503	0.0002015				10893	MMP24	-1.0069	7.0073e-05
57157	PHTF2	0.93729	0.00023241				6147	RPL23A	-1.0062	7.1975e-05
50804	MYEF2	0.93666	0.00023241				6130	RPL7A	-1.0058	7.1975e-05
9331	B4GALT6	0.93527	0.00023853				7018	TF	-1.0012	7.671e-05
6566	SLC16A1	0.93427	0.00052513				9545	RAB3D	-1.001	8.0724e-05
6772	STAT1	0.93319	0.00024546				80772	GLTPD1	-0.99462	9.0804e-05
55299	BRIX1	0.933	0.0002455				8665	EIF3F	-0.9937	8.9577e-05
55905	RNF114	0.933	0.0002514				3212	HOXB2	-0.98873	9.8809e-05
25897	RNF19A	0.93175	0.00024873				25928	SOSTDC1	-0.98541	0.00010612
29998	GLTSCR1	0.93054	0.0027192				2769	GNA15	-0.98195	0.016058
800	CALD1	0.9276	0.0002697				379	ARL4D	-0.98015	0.00011389
4162	MCAM	0.92502	0.00028139				11261	CHP	-0.97962	0.00011389
4683	NBN	0.924	0.00028541				10749	KIF1C	-0.97639	0.00012004
8487	GEMIN2	0.9233	0.00029286				686	BTD	-0.97496	0.00012314
9733	SART3	0.92241	0.00029084				10161	LPAR6	-0.97494	0.00012314
10797	MTHFD2	0.91971	0.00030451				10400	PEMT	-0.97418	0.0068333
1387	CREBBP	0.91863	0.00077291				3709	ITPR2	-0.97356	0.00012539
5996	RGS1	0.91588	0.021643				2021	ENDOG	-0.9733	0.00012618
9697	TRAM2	0.91507	0.003323				6139	RPL17	-0.97239	0.00012679
22887	FOXJ3	0.91462	0.00033925				384	ARG2	-0.97239	0.00012846
10631	POSTN	0.91445	0.019787				2116	ETV2	-0.97091	0.00012926
8076	MFAP5	0.91287	0.0066548				6207	RPS13	-0.97052	0.00013148
5387	PMS2P3	0.91283	0.0003416				2101	ESRRA	-0.96916	0.0001341
8412	BCAR3	0.91226	0.00034315				4680	CEACAM6	-0.96855	0.00013417
9054	NFS1	0.91182	0.00035233				55823	VPS11	-0.96847	0.00013417
54971	BANP	0.91046	0.00036016				3670	ISL1	-0.96818	0.00013417
79736	TEFM	0.91024	0.00035411				81617	CAB39L	-0.96791	0.00013622
64761	PARP12	0.90935	0.00036174				2205	FCER1A	-0.9668	0.00013624
871	SERPINH1	0.90892	0.029427				79071	ELOVL6	-0.96231	0.002839
23304	UBR2	0.90861	0.00036174				23767	FLRT3	-0.96225	0.00015125
10926	DBF4	0.90818	0.00036174				572	BAD	-0.96214	0.00015001
7092	TLL1	0.90798	0.033762				239	ALOX12	-0.95952	0.00015535
56950	SMYD2	0.90681	0.00037311				9194	SLC16A7	-0.95927	0.00015819
728	C5AR1	0.90626	0.00037311				3131	HLF	-0.95919	0.025574
79573	TTC13	0.90578	0.00037347				240	ALOX5	-0.95912	0.00027625
6498	SKIL	0.90423	0.00038834				29108	PYCARD	-0.95907	0.00015682
2079	ERH	0.90361	0.00039286				2528	FUT6	-0.9584	0.00015811
994	CDC25B	0.9031	0.00039132				250	ALPP	-0.95725	0.00016029
2887	GRB10	0.9024	0.00039747				360	AQP3	-0.95387	0.00017336
4237	MFAP2	0.90195	0.0012525				79873	NUDT18	-0.95372	0.00017227
3101	HK3	0.90192	0.000406				6290	SAA3P	-0.95144	0.0082459
27333	GOLIM4	0.90185	0.00039821				10087	COL4A3BP	-0.95007	0.0019811
10059	DNM1L	0.90178	0.00040841				4588	MUC6	-0.94952	0.00018855
9663	LPIN2	0.90077	0.000406				29907	SNX15	-0.94761	0.00019494
55000	TUG1	0.90067	0.00040981				10451	VAV3	-0.94713	0.00019625
55015	PRPF39	0.90022	0.00040841				2709	GJB5	-0.94526	0.0002015
55722	CEP72	0.89925	0.00041356				7923	HSD17B8	-0.94243	0.00021124
9631	NUP155	0.89909	0.00041517				50853	VILL	-0.94076	0.019942
23636	NUP62	0.89901	0.00041449				63970	TP53AIP1	-0.9392	0.00022493
23258	DENND5A	0.89901	0.048673				9296	ATP6V1F	-0.93875	0.00022501
8936	WASF1	0.8988	0.00041562				79891	ZNF671	-0.9382	0.00023151
5054	SERPINE1	0.89869	0.00041679				80194	TMEM134	-0.93786	0.0002272
9727	RAB11FIP3	0.89657	0.00043422				79842	ZBTB3	-0.93654	0.0014478
7746	ZNF193	0.89341	0.0032121				100133941	CD24	-0.9352	0.039282
11232	POLG2	0.89316	0.0018818				4051	CYP4F3	-0.9338	0.00024452
54545	MTMR12	0.89256	0.00046308				7001	PRDX2	-0.93354	0.00024546
9197	SLC33A1	0.89244	0.00046159				5306	PITPNA	-0.93299	0.000249
5074	PAWR	0.89223	0.020723				55192	DNAJC17	-0.93257	0.00024708
10724	MGEA5	0.89197	0.00046739				23521	RPL13A	-0.93253	0.00024786
23518	R3HDM1	0.89155	0.00048261				6146	RPL22	-0.9319	0.00024873
8880	FUBP1	0.89123	0.0034676				23171	GPD1L	-0.93073	0.00025519
7109	TRAPPC10	0.89027	0.00047606				2036	EPB41L1	-0.93017	0.0043743
11052	CPSF6	0.88881	0.00048775				25906	C11orf51	-0.92767	0.00026782
6646	SOAT1	0.88871	0.001399				55686	MREG	-0.92703	0.0002697
51366	UBR5	0.88869	0.00049423				23107	MRPS27	-0.92307	0.00029084
22797	TFEC	0.88838	0.0013362				54508	FLJ11235	-0.92276	0.00029084
94104	GCFC1	0.88634	0.00050761				3398	ID2	-0.92257	0.020091
3676	ITGA4	0.88617	0.00051117				2348	FOLR1	-0.92199	0.00029381
51729	WBP11	0.88476	0.012012				79774	GRTP1	-0.92168	0.00029286
55156	ARMC1	0.88421	0.00053225				762	CA4	-0.92103	0.00057498
5829	PXN	0.88329	0.00053225				542767	C1QTNF9B-AS1	-0.92095	0.0003015
51105	PHF20L1	0.88242	0.01442				7447	VSNL1	-0.9209	0.00030347
16	AARS	0.88241	0.00053981				54472	TOLLIP	-0.9209	0.043138
26118	WSB1	0.88184	0.00054436				9687	GREB1	-0.92086	0.00030347
79075	DSCC1	0.88149	0.00054576				6881	TAF10	-0.91951	0.00030347
9355	LHX2	0.88088	0.00054624				7584	ZNF35	-0.91947	0.032101
23327	NEDD4L	0.87988	0.00055461				55702	CCDC94	-0.91904	0.026671
55669	MFN1	0.87877	0.00056372				1939	EIF2D	-0.91701	0.00031548
3475	IFRD1	0.87873	0.00058084				7180	CRISP2	-0.91697	0.00031548
7291	TWIST1	0.87632	0.00059921				29937	NENF	-0.91424	0.00033744
27246	RNF115	0.87631	0.00059829				6204	RPS10	-0.91259	0.00035039
9276	COPB2	0.87615	0.00059423				79056	PRRG4	-0.91219	0.033073
4172	MCM3	0.87588	0.023367				56649	TMPRSS4	-0.91128	0.00035233
79091	METTL22	0.87585	0.00059529				83451	ABHD11	-0.90959	0.00035841
8518	IKBKAP	0.87567	0.00059921				51092	SIDT2	-0.90908	0.00036016
10776	ARPP19	0.87442	0.00059921				29796	UQCR10	-0.90856	0.00036174
23514	KIAA0146	0.87216	0.00062471				11092	C9orf9	-0.90781	0.00036499
54554	WDR5B	0.87168	0.00063863				1265	CNN2	-0.90737	0.01918
253782	CERS6	0.87149	0.00062684				54998	AURKAIP1	-0.90687	0.00037311
9619	ABCG1	0.87112	0.00062713				55793	FAM63A	-0.90545	0.00037713
83439	TCF7L1	0.87111	0.00063824				54785	C17orf59	-0.90346	0.018414
11325	DDX42	0.86995	0.00064759				55286	C4orf19	-0.89756	0.042177
206358	SLC36A1	0.86854	0.001519				5745	PTH1R	-0.89686	0.00043719
54210	TREM1	0.86824	0.00065173				5510	PPP1R7	-0.89567	0.00043744
5965	RECQL	0.86792	0.00065248				57447	NDRG2	-0.89532	0.0068105
22890	ZBTB1	0.8673	0.00066391				2263	FGFR2	-0.89451	0.00044744
23507	LRRC8B	0.86671	0.049385				303	ANXA2P1	-0.8945	0.00044744
60625	DHX35	0.86584	0.00067431				11277	TREX1	-0.89442	0.00045781
51134	CCDC41	0.86484	0.00069465				7802	DNALI1	-0.89387	0.033223
1185	CLCN6	0.8646	0.00068854				9124	PDLIM1	-0.89345	0.00045624
79888	LPCAT1	0.86304	0.0010207				116285	ACSM1	-0.89259	0.00046296
4026	LPP	0.8619	0.00071969				10284	SAP18	-0.88974	0.00048775
6362	CCL18	0.86171	0.00073073				9547	CXCL14	-0.88876	0.00049423
3631	INPP4A	0.86171	0.026404				55160	ARHGEF10L	-0.88871	0.00071752
102	ADAM10	0.86136	0.00073881				956	ENTPD3	-0.88723	0.00049882
3552	IL1A	0.85911	0.00075171				65018	PINK1	-0.88705	0.00050737
25879	DCAF13	0.85741	0.00077291				978	CDA	-0.88687	0.00050761
9988	DMTF1	0.85723	0.00077291				55163	PNPO	-0.88525	0.00051233
9994	CASP8AP2	0.8566	0.00077291				1048	CEACAM5	-0.88422	0.00053225
10561	IFI44	0.85539	0.0007941				2954	GSTZ1	-0.88344	0.00053383
6627	SNRPA1	0.85517	0.0095564				518	ATP5G3	-0.88243	0.00054592
10054	UBA2	0.85469	0.00079649				79641	ROGDI	-0.88107	0.00055193
79966	SCD5	0.8542	0.00080422				64777	RMND5B	-0.88039	0.00055506
55034	MOCOS	0.85297	0.00084174				28971	C11orf67	-0.8803	0.00055247
7465	WEE1	0.85238	0.00084973				79644	SRD5A3	-0.87886	0.00056372
26036	ZNF451	0.85173	0.0012432				80086	TUBA4B	-0.87787	0.016608
56603	CYP26B1	0.85164	0.00084845				1646	AKR1C2	-0.8778	0.014515
11137	PWP1	0.85031	0.00085737				4700	NDUFA6	-0.87724	0.00057582
8767	RIPK2	0.84918	0.0008676				5047	PAEP	-0.8745	0.00059921
8725	URI1	0.84863	0.0017075				54344	DPM3	-0.87435	0.044363
1491	CTH	0.84828	0.0052066				6470	SHMT1	-0.87373	0.019989
151230	KLHL23	0.84734	0.00090829				57140	RNPEPL1	-0.87356	0.00061523
7803	PTP4A1	0.84677	0.016741				4025	LPO	-0.87309	0.00061418
5922	RASA2	0.84506	0.011162				10240	MRPS31	-0.8717	0.0013607
8500	PPFIA1	0.84386	0.00094782				7474	WNT5A	-0.87156	0.03772
23023	TMCC1	0.8424	0.00097953				8744	TNFSF9	-0.87134	0.044383
2151	F2RL2	0.84162	0.00098611				59347	FKSG2	-0.87109	0.00062713
56252	YLPM1	0.84075	0.0009983				5915	RARB	-0.87029	0.00064144
23347	SMCHD1	0.84055	0.0010202				55266	TMEM19	-0.87005	0.00063863
545	ATR	0.83958	0.0010339				3858	KRT10	-0.86947	0.00064144
55198	APPL2	0.83779	0.0010503				522	ATP5J	-0.86933	0.00064144
57612	ERV3-2	0.83773	0.0010509				6202	RPS8	-0.86844	0.00065258
54520	CCDC93	0.83719	0.0010648				9610	RIN1	-0.86682	0.00066791
6996	TDG	0.83713	0.048015				55831	TMEM111	-0.86607	0.00067431
29028	ATAD2	0.83592	0.014098				57804	POLD4	-0.86444	0.00069029
7453	WARS	0.83525	0.0010926				5681	PSKH1	-0.86156	0.00072543
3927	LASP1	0.83487	0.0011021				1576	CYP3A4	-0.8608	0.00073073
55839	CENPN	0.83241	0.036609				3213	HOXB3	-0.86055	0.00073098
2768	GNA12	0.83149	0.0011767				50506	DUOX2	-0.85909	0.00075502
192669	EIF2C3	0.8312	0.0011696				2774	GNAL	-0.85842	0.00076353
4321	MMP12	0.83054	0.0011717				9830	TRIM14	-0.8584	0.00075683
8312	AXIN1	0.8304	0.0011734				57446	NDRG3	-0.85834	0.00076603
11198	SUPT16H	0.82881	0.0012276				7314	UBB	-0.8582	0.00076048
171586	ABHD3	0.82834	0.0012158				6835	SURF2	-0.85803	0.00076048
9821	RB1CC1	0.82828	0.0012153				9023	CH25H	-0.85715	0.00077291
26039	SS18L1	0.82789	0.0012341				9629	CLCA3P	-0.85415	0.00080422
114885	OSBPL11	0.82768	0.0012308				3954	LETM1	-0.85414	0.00080422
9738	CCP110	0.8276	0.0012449				9172	MYOM2	-0.85399	0.00080578
4999	ORC2	0.82701	0.0012449				435	ASL	-0.85224	0.031701
9493	KIF23	0.82676	0.0012525				6978	TRGV5	-0.85177	0.00084334
2297	FOXD1	0.82606	0.0012525				23650	TRIM29	-0.85153	0.00085819
1407	CRY1	0.82596	0.001251				5639	PRRG2	-0.85032	0.00087225
8324	FZD7	0.82521	0.0012633				25915	NDUFAF3	-0.84984	0.00086446
9330	GTF3C3	0.82468	0.0012636				5087	PBX1	-0.8487	0.00087225
11222	MRPL3	0.822	0.0013362				5338	PLD2	-0.84792	0.00089321
1434	CSE1L	0.82182	0.0013337				6154	RPL26	-0.84789	0.00089988
1287	COL4A5	0.82171	0.0013747				64816	CYP3A43	-0.84676	0.00090376
55818	KDM3A	0.81985	0.0013747				152	ADRA2C	-0.8459	0.00093207
4781	NFIB	0.81957	0.001382				5605	MAP2K2	-0.84581	0.0009174
1951	CELSR3	0.81892	0.0014122				6222	RPS18	-0.84513	0.00094782
79848	CSPP1	0.81882	0.001434				408	ARRB1	-0.84401	0.00094635
79893	GGNBP2	0.81827	0.0014107				6164	RPL34	-0.83929	0.012565
23064	SETX	0.81657	0.001442				7089	TLE2	-0.83723	0.001076
55761	TTC17	0.81652	0.001442				2806	GOT2	-0.83667	0.0010868
29080	CCDC59	0.81631	0.0014568				27352	SGSM3	-0.83531	0.0010996
5529	PPP2R5E	0.816	0.001442				2232	FDXR	-0.8346	0.0011194
9043	SPAG9	0.81549	0.0014511				51043	ZBTB7B	-0.83459	0.0011258
5884	RAD17	0.81533	0.0014537				3315	HSPB1	-0.83451	0.0011194
5891	MOK	0.81502	0.0014861				6923	TCEB2	-0.8345	0.0011285
80184	CEP290	0.81488	0.0014568				874	CBR3	-0.83437	0.033223
9909	DENND4B	0.81445	0.001468				140801	RPL10L	-0.83427	0.0011194
10016	PDCD6	0.8139	0.0015952				5204	PFDN5	-0.83347	0.0011194
10114	HIPK3	0.81328	0.0014855				51657	STYXL1	-0.83195	0.0025261
23332	CLASP1	0.81101	0.0015487				58528	RRAGD	-0.82967	0.0011931
23067	SETD1B	0.81011	0.0015698				6609	SMPD1	-0.8286	0.0012286
29967	LRP12	0.80897	0.0015992				2051	EPHB6	-0.82733	0.0012341
6666	SOX12	0.80858	0.0088989				30	ACAA1	-0.82655	0.0012449
81034	SLC25A32	0.80812	0.015644				6309	SC5DL	-0.82648	0.0012432
1311	COMP	0.80654	0.0016556				5097	PCDH1	-0.82615	0.0037162
2764	GMFB	0.80466	0.0016988				79917	MAGIX	-0.82454	0.042689
11342	RNF13	0.80433	0.0017249				6282	S100A11	-0.82104	0.033112
7543	ZFX	0.80345	0.0017545				80157	CWH43	-0.8201	0.001399
29066	ZC3H7A	0.80284	0.0017531				57415	C3orf14	-0.8183	0.0014107
9913	SUPT7L	0.80244	0.0017844				771	CA12	-0.81679	0.0014373
10782	ZNF274	0.80139	0.0017868				54716	SLC6A20	-0.81651	0.001442
23597	ACOT9	0.79993	0.014421				79087	ALG12	-0.81632	0.001442
4976	OPA1	0.79921	0.0018818				7053	TGM3	-0.81622	0.001442
26065	LSM14A	0.7989	0.0018541				8705	B3GALT4	-0.81622	0.001452
51193	ZNF639	0.7987	0.0018818				1349	COX7B	-0.81597	0.001442
6894	TARBP1	0.79558	0.010872				4808	NHLH2	-0.81555	0.0014511
81611	ANP32E	0.79555	0.0019838				7644	ZNF91	-0.81536	0.0014704
10962	MLLT11	0.7947	0.0019971				1340	COX6B1	-0.81394	0.0014727
8438	RAD54L	0.79462	0.0020028				23423	TMED3	-0.81235	0.0015238
3431	SP110	0.79415	0.0019926				146542	ZNF688	-0.81188	0.0015403
2135	EXTL2	0.7939	0.0020028				3848	KRT1	-0.81142	0.0015403
23360	FNBP4	0.79316	0.0020282				1428	CRYM	-0.81084	0.025538
5708	PSMD2	0.79291	0.002037				26583	DUX2	-0.81011	0.0015793
79139	DERL1	0.79233	0.002037				3020	H3F3A	-0.80943	0.0016141
5328	PLAU	0.79147	0.0020695				7915	ALDH5A1	-0.80894	0.0016067
348	APOE	0.79107	0.0020788				740	MRPL49	-0.80846	0.034448
9877	ZC3H11A	0.79075	0.0020802				23038	WDTC1	-0.80828	0.0016371
25909	AHCTF1	0.79037	0.0020905				256364	EML3	-0.80783	0.0016446
1809	DPYSL3	0.78987	0.0021165				10121	ACTR1A	-0.80715	0.0016371
10221	TRIB1	0.78957	0.0021165				64976	MRPL40	-0.80613	0.0016679
93487	MAPK1IP1L	0.78878	0.0021719				56242	ZNF253	-0.80426	0.0017136
57136	C20orf3	0.78847	0.020178				55908	C19orf80	-0.80286	0.0054169
9816	URB2	0.78805	0.0021637				10002	NR2E3	-0.80165	0.0017844
93594	WDR67	0.78675	0.0022417				81577	GFOD2	-0.8005	0.0018512
23592	LEMD3	0.78477	0.0022701				6610	SMPD2	-0.80034	0.0018097
8847	DLEU2	0.78465	0.0022701				84818	IL17RC	-0.79904	0.0018818
4638	MYLK	0.78457	0.0023363				7873	MANF	-0.79786	0.001883
11274	USP18	0.78389	0.0022965				6926	TBX3	-0.79781	0.0019013
55320	MIS18BP1	0.78349	0.0023106				2936	GSR	-0.79762	0.0078187
26750	RPS6KC1	0.78222	0.0023529				83743	GRWD1	-0.79635	0.0019438
23165	NUP205	0.78205	0.0023658				7031	TFF1	-0.79619	0.041589
55125	CEP192	0.78156	0.002391				27335	EIF3K	-0.79582	0.0019466
317	APAF1	0.7811	0.0023935				1182	CLCN3	-0.79563	0.0019838
10643	IGF2BP3	0.78108	0.0023907				1298	COL9A2	-0.79518	0.0019674
54704	PDP1	0.78013	0.0024247				10239	AP3S2	-0.79511	0.0019651
9063	PIAS2	0.77988	0.0024529				223	ALDH9A1	-0.79302	0.002014
5471	PPAT	0.77965	0.0024576				79695	GALNT12	-0.79217	0.0099147
80723	TMEM22	0.77926	0.0024696				57099	AVEN	-0.79036	0.006615
9984	THOC1	0.77903	0.0024529				6201	RPS7	-0.78989	0.0021496
23545	ATP6V0A2	0.77771	0.0025091				10125	RASGRP1	-0.78987	0.0021392
22828	SCAF8	0.7773	0.0025179				10980	COPS6	-0.78888	0.0021481
699	BUB1	0.777	0.0025255				10109	ARPC2	-0.78836	0.0021524
2000	ELF4	0.77667	0.002535				100130449	PP14571	-0.78689	0.002203
5744	PTHLH	0.77658	0.002535				10632	ATP5L	-0.78668	0.021244
23355	VPS8	0.77454	0.0026246				51304	ZDHHC3	-0.78599	0.002237
54934	KANSL2	0.77435	0.0026467				10411	RAPGEF3	-0.7859	0.0022408
5378	PMS1	0.77428	0.0091331				135138	PACRG	-0.78529	0.0022567
9636	ISG15	0.77397	0.0026471				8986	RPS6KA4	-0.78516	0.0022583
55813	UTP6	0.77394	0.0026705				55268	ECHDC2	-0.78501	0.0023106
10001	MED6	0.77361	0.0026925				27445	PCLO	-0.78483	0.0022703
9015	TAF1A	0.77356	0.0026763				10791	VAMP5	-0.78455	0.0022977
10658	CELF1	0.77246	0.0026925				79589	RNF128	-0.78424	0.044687
57862	ZNF410	0.77186	0.0027455				343990	C2orf55	-0.7842	0.042632
113251	LARP4	0.77179	0.0027521				23265	EXOC7	-0.78239	0.0023436
80010	RMI1	0.77177	0.0027521				51257	2016-03-02	-0.78123	0.0024247
10486	CAP2	0.77159	0.0027455				7476	WNT7A	-0.78112	0.0023843
58497	PRUNE	0.77133	0.0027536				911	CD1C	-0.78006	0.0024364
9889	ZBED4	0.77082	0.0027455				79230	ZNF557	-0.77835	0.0024756
5562	PRKAA1	0.76915	0.0028218				9470	EIF4E2	-0.77769	0.049084
56987	BBX	0.76909	0.0028218				84436	ZNF528	-0.777	0.023415
79657	RPAP3	0.76879	0.0028218				6545	SLC7A4	-0.77482	0.0026589
55832	CAND1	0.76869	0.0055017				55906	ZC4H2	-0.77459	0.0026246
3329	HSPD1	0.76863	0.0028468				81876	RAB1B	-0.77412	0.0026772
5217	PFN2	0.76823	0.0028836				1180	CLCN1	-0.77398	0.0026533
9527	GOSR1	0.76822	0.0028399				4771	NF2	-0.77259	0.0026925
55635	DEPDC1	0.76779	0.0028812				11258	DCTN3	-0.77214	0.0027061
55208	DCUN1D2	0.76769	0.0028773				53373	TPCN1	-0.77094	0.0027839
55144	LRRC8D	0.76709	0.0028812				56413	LTB4R2	-0.77048	0.0027536
84830	ADTRP	0.76685	0.0028812				84124	ZNF394	-0.76954	0.0027955
9958	USP15	0.76659	0.0028836				10098	TSPAN5	-0.76946	0.0028468
8562	DENR	0.76612	0.0029539				55616	ASAP3	-0.76778	0.0029843
23036	ZNF292	0.76481	0.0029715				6231	RPS26	-0.76773	0.0028519
30817	EMR2	0.76404	0.0030422				8045	RASSF7	-0.76684	0.0028836
9656	MDC1	0.76376	0.0030626				9901	SRGAP3	-0.76674	0.025724
7913	DEK	0.76356	0.025598				51207	DUSP13	-0.76497	0.0062641
65264	UBE2Z	0.76329	0.0030503				81926	FAM108A1	-0.76461	0.0029969
51068	NMD3	0.76322	0.0030626				729991	MEF2BNB	-0.76301	0.0030503
56941	C3orf37	0.76188	0.0031381				164656	TMPRSS6	-0.76286	0.0030585
8732	RNGTT	0.76165	0.0031092				8751	ADAM15	-0.76255	0.0031248
2633	GBP1	0.76101	0.0031621				305	ANXA2P3	-0.7603	0.0031915
8473	OGT	0.76094	0.0098516				7098	TLR3	-0.75886	0.0032637
10152	ABI2	0.76022	0.0032539				3759	KCNJ2	-0.75855	0.0033091
1761	DMRT1	0.75969	0.0032086				2139	EYA2	-0.7585	0.0033091
5991	RFX3	0.75917	0.0032486				10813	UTP14A	-0.75829	0.0032649
10055	SAE1	0.7591	0.0032651				64981	MRPL34	-0.75734	0.0033225
9095	TBX19	0.75879	0.0033091				10327	AKR1A1	-0.75701	0.0033179
4232	MEST	0.75859	0.0032729				745	C11orf9	-0.75686	0.0033179
10478	SLC25A17	0.75812	0.003293				1652	DDT	-0.75632	0.0033256
79664	NARG2	0.75752	0.0033256				8636	SSNA1	-0.75631	0.0033256
11221	DUSP10	0.75718	0.012311				1376	CPT2	-0.75631	0.0033338
54883	CWC25	0.75611	0.0033338				4925	NUCB2	-0.75591	0.0033409
5610	EIF2AK2	0.75568	0.0033937				55152	DALRD3	-0.7551	0.0033937
83937	RASSF4	0.75505	0.0033889				79363	RSG1	-0.7535	0.0034676
51559	NT5DC3	0.7549	0.0033905				831	CAST	-0.75234	0.0036165
54906	FAM208B	0.75482	0.0034186				29903	CCDC106	-0.75234	0.029611
60	ACTB	0.75398	0.0034929				55503	TRPV6	-0.7514	0.0035958
4141	MARS	0.75362	0.0044911				54869	EPS8L1	-0.75087	0.040312
3237	HOXD11	0.75261	0.0035115				2584	GALK1	-0.74824	0.0038279
253461	ZBTB38	0.75107	0.0036461				120227	CYP2R1	-0.74759	0.0037993
26271	FBXO5	0.75065	0.0036681				113791	PIK3IP1	-0.74629	0.0038804
5379	PMS2P1	0.75049	0.0036461				8645	KCNK5	-0.74628	0.0098919
11266	DUSP12	0.75015	0.0036461				25776	CBY1	-0.74442	0.0040037
8357	HIST1H3H	0.74925	0.0037215				1814	DRD3	-0.74425	0.004011
6789	STK4	0.74827	0.0037796				56953	NT5M	-0.74418	0.003984
157562	LOC157562	0.74818	0.0037993				808	CALM3	-0.74411	0.0077802
5326	PLAGL2	0.74685	0.0076234				11079	RER1	-0.74407	0.0040359
54881	TEX10	0.74612	0.0039426				25818	KLK5	-0.744	0.0040246
9097	USP14	0.74612	0.0039697				9228	DLGAP2	-0.7433	0.0040359
9308	CD83	0.74609	0.0038896				4708	NDUFB2	-0.74217	0.0041227
6891	TAP2	0.74555	0.0054907				1087	CEACAM7	-0.74206	0.004105
8886	DDX18	0.74544	0.0039313				10093	ARPC4	-0.74023	0.0042193
57602	USP36	0.74474	0.0039828				63928	CHP2	-0.73907	0.0042722
11103	KRR1	0.74455	0.0039697				162	AP1B1	-0.73877	0.0043092
388796	LOC388796	0.7445	0.0039697				4696	NDUFA3	-0.73823	0.0043581
55322	C5orf22	0.74448	0.037318				8340	HIST1H2BL	-0.73809	0.0043581
81537	SGPP1	0.74278	0.0041054				6633	SNRPD2	-0.73808	0.0043757
23329	TBC1D30	0.74229	0.004105				6171	RPL41	-0.73762	0.0044134
57148	RALGAPB	0.74209	0.004105				29798	C2orf27A	-0.73754	0.0043743
3344	FOXN2	0.74176	0.027639				6176	RPLP1	-0.73669	0.0044358
5782	PTPN12	0.74173	0.0041469				7691	ZNF132	-0.73587	0.004466
54892	NCAPG2	0.74104	0.0041469				2671	GFER	-0.73498	0.0045058
9263	STK17A	0.74086	0.0041564				4248	MGAT3	-0.73436	0.0045735
2664	GDI1	0.74048	0.0041887				79083	MLPH	-0.73409	0.039009
80745	THUMPD2	0.74022	0.0042222				2134	EXTL1	-0.73318	0.0046161
5451	POU2F1	0.73985	0.019602				7164	TPD52L1	-0.73281	0.0046322
23586	DDX58	0.73913	0.0043072				55577	NAGK	-0.73264	0.0046395
389677	RBM12B	0.73781	0.0097492				79088	ZNF426	-0.73205	0.038152
728093	LOC728093	0.73765	0.0043757				55650	PIGV	-0.73165	0.0047546
6840	SVIL	0.73657	0.0044188				9209	LRRFIP2	-0.73148	0.0047676
641	BLM	0.73642	0.0044984				6754	SSTR4	-0.73141	0.0047281
83468	GLT8D2	0.73557	0.0045058				566	AZU1	-0.73111	0.0047453
7133	TNFRSF1B	0.73456	0.0045871				5524	PPP2R4	-0.73079	0.0047546
3931	LCAT	0.73438	0.0045448				64218	SEMA4A	-0.73059	0.0047676
6696	SPP1	0.73431	0.0045536				100861554	LINC00563	-0.73058	0.0047676
90957	DHX57	0.73402	0.0045955				219699	UNC5B	-0.73026	0.0047714
80204	FBXO11	0.73359	0.0046188				27134	TJP3	-0.72934	0.004858
55795	PCID2	0.73321	0.00462				7639	ZNF85	-0.72871	0.0049292
9645	MICAL2	0.73271	0.004649				6712	SPTBN2	-0.72807	0.0050288
23411	SIRT1	0.73263	0.0046987				26584	DUX1	-0.72748	0.004981
10625	IVNS1ABP	0.73227	0.0047449				217	ALDH2	-0.72695	0.0050389
4659	PPP1R12A	0.7316	0.0047546				8738	CRADD	-0.72674	0.0050682
3576	IL8	0.73081	0.0048119				11126	CD160	-0.72644	0.0050459
9489	PGS1	0.72951	0.0048409				7123	CLEC3B	-0.72542	0.0051213
78999	LRFN4	0.72873	0.0049226				873	CBR1	-0.72436	0.0052031
3482	IGF2R	0.72855	0.030165				5300	PIN1	-0.72204	0.0082459
5151	PDE8A	0.72801	0.0049444				6141	RPL18	-0.72131	0.0054512
51322	WAC	0.72796	0.0049586				113177	IZUMO4	-0.72126	0.0054512
55601	DDX60	0.72779	0.0049586				91120	ZNF682	-0.72123	0.0054512
10285	SMNDC1	0.72717	0.0049927				4728	NDUFS8	-0.72062	0.046354
8630	HSD17B6	0.72642	0.0050695				51104	FAM108B1	-0.72059	0.0055138
8491	MAP4K3	0.72482	0.0052017				51297	BPIFA1	-0.72059	0.0055261
1789	DNMT3B	0.72321	0.00532				200316	APOBEC3F	-0.72045	0.015102
10772	SRSF10	0.72216	0.0076939				2678	GGT1	-0.72021	0.0055728
4953	ODC1	0.72212	0.0084778				23086	EXPH5	-0.71893	0.0057251
10052	GJC1	0.72199	0.0054406				210	ALAD	-0.71745	0.0057251
23076	RRP1B	0.71997	0.0055335				23504	RIMBP2	-0.71725	0.0057814
9013	TAF1C	0.71956	0.0078187				29974	A1CF	-0.71711	0.0057533
6654	SOS1	0.71949	0.0056284				2197	FAU	-0.71688	0.0058761
27332	ZNF638	0.71926	0.0056284				2901	GRIK5	-0.71558	0.0059666
9184	BUB3	0.71904	0.0056011				10826	C5orf4	-0.71499	0.0059701
3799	KIF5B	0.71871	0.0056284				374977	HEATR8	-0.71474	0.0060378
10964	IFI44L	0.71783	0.0056989				25994	HIGD1A	-0.71387	0.0060089
9887	SMG7	0.71759	0.0057251				5576	PRKAR2A	-0.7138	0.0060113
5361	PLXNA1	0.71749	0.0057674				6182	MRPL12	-0.71339	0.0060424
1119	CHKA	0.71708	0.049585				56967	C14orf132	-0.71287	0.0061445
29902	FAM216A	0.71692	0.038145				55652	SLC48A1	-0.71224	0.0061662
131566	DCBLD2	0.71656	0.0058237				6224	RPS20	-0.71223	0.0061301
6782	HSPA13	0.71608	0.0058237				2877	GPX2	-0.71173	0.0062386
5885	RAD21	0.71536	0.025724				5602	MAPK10	-0.71084	0.0062595
26115	TANC2	0.71411	0.0060089				9283	GPR37L1	-0.71009	0.0063857
55892	MYNN	0.71373	0.0060089				51389	RWDD1	-0.7096	0.032101
56890	MDM1	0.71372	0.0060089				2815	GP9	-0.70904	0.006382
3790	KCNS3	0.71366	0.006015				2948	GSTM4	-0.70866	0.0064346
3251	HPRT1	0.71356	0.006015				80736	SLC44A4	-0.70796	0.0065287
23	ABCF1	0.71243	0.0061205				9651	PLCH2	-0.7077	0.0065746
23358	USP24	0.71129	0.01169				5309	PITX3	-0.70719	0.0066548
3190	HNRNPK	0.71129	0.021738				1757	SARDH	-0.70718	0.0065822
55010	PARPBP	0.71096	0.0062943				57419	SLC24A3	-0.7062	0.0066587
4922	NTS	0.7106	0.0062595				192286	HIGD2A	-0.70611	0.0066548
2212	FCGR2A	0.71053	0.0062595				4018	LPA	-0.70414	0.006806
54878	DPP8	0.71002	0.0062943				3338	DNAJC4	-0.7041	0.006806
7776	ZNF236	0.70953	0.006382				6272	SORT1	-0.70356	0.0068423
6427	SRSF2	0.70905	0.006382				79840	NHEJ1	-0.70334	0.0068679
94134	ARHGAP12	0.70903	0.0064589				8802	SUCLG1	-0.70289	0.0068959
57698	KIAA1598	0.7077	0.0065769				10169	SERF2	-0.70265	0.0069174
5080	PAX6	0.70704	0.0066375				8659	ALDH4A1	-0.70246	0.006973
81698	C15orf5	0.70668	0.0066649				6128	RPL6	-0.7024	0.0093544
81848	SPRY4	0.70524	0.0067676				9743	ARHGAP32	-0.70127	0.0097215
23054	NCOA6	0.70522	0.006806				65979	PHACTR4	-0.7009	0.0071183
140609	NEK7	0.70496	0.0067676				6564	SLC15A1	-0.70077	0.0071224
6857	SYT1	0.70475	0.0067716				9685	CLINT1	-0.7005	0.0071409
54454	ATAD2B	0.70453	0.006806				6194	RPS6	-0.6999	0.0072349
203197	C9orf91	0.70411	0.0069174				80230	RUFY1	-0.69983	0.018646
9650	MTFR1	0.70335	0.0068742				4842	NOS1	-0.69977	0.0072349
8148	TAF15	0.70314	0.0068742				5099	PCDH7	-0.69796	0.0074231
1869	E2F1	0.70184	0.0070027				25984	KRT23	-0.69795	0.0073809
5927	KDM5A	0.70176	0.0070636				7295	TXN	-0.69695	0.0074544
54517	PUS7	0.70138	0.007145				57213	SPRYD7	-0.69668	0.007491
25782	RAB3GAP2	0.70089	0.0071181				5459	POU4F3	-0.69663	0.0074956
55500	ETNK1	0.7005	0.007129				29949	IL19	-0.69641	0.007519
79598	CEP97	0.70031	0.0072349				9552	SPAG7	-0.69633	0.0075145
55791	LRIF1	0.70023	0.0071409				2035	EPB41	-0.69498	0.0076939
81542	TMX1	0.70009	0.007145				4861	NPAS1	-0.69356	0.0077991
9586	CREB5	0.69963	0.0073201				79096	C11orf49	-0.69293	0.0078803
79872	CBLL1	0.6994	0.0072424				50814	NSDHL	-0.6927	0.028783
51575	ESF1	0.6993	0.0072696				6304	SATB1	-0.69236	0.00791
26091	HERC4	0.69796	0.0074534				54558	SPATA6	-0.69142	0.0080578
10127	ZNF263	0.6976	0.0073987				54187	NANS	-0.69026	0.0081704
103	ADAR	0.69694	0.007483				4613	MYCN	-0.69002	0.008254
1490	CTGF	0.69684	0.007483				100506603	LOC100506603	-0.68895	0.008309
5746	PTH2R	0.69595	0.0075415				143	PARP4	-0.68806	0.043514
60487	TRMT11	0.69525	0.0076234				9344	TAOK2	-0.68799	0.0084593
10198	MPHOSPH9	0.6951	0.0076939				10744	PTTG2	-0.68797	0.0084384
6629	SNRPB2	0.69461	0.0078187				9073	CLDN8	-0.68721	0.0084926
3383	ICAM1	0.69427	0.0077093				29118	DDX25	-0.68665	0.0085843
604	BCL6	0.69383	0.029611				57604	KIAA1456	-0.6857	0.0086959
146057	TTBK2	0.69169	0.048015				81033	KCNH6	-0.68536	0.0087334
23683	PRKD3	0.69098	0.044956				51744	CD244	-0.68524	0.0087543
9411	ARHGAP29	0.69089	0.0082016				80045	GPR157	-0.68488	0.008828
51634	RBMX2	0.68936	0.0082557				9091	PIGQ	-0.68458	0.0088989
221037	JMJD1C	0.68884	0.0084385				140467	ZNF358	-0.68445	0.0088962
64149	C17orf75	0.68768	0.0084926				51287	CHCHD8	-0.68411	0.0089056
29058	C20orf30	0.68739	0.033762				4437	MSH3	-0.68397	0.0089655
8034	SLC25A16	0.68616	0.0086629				5192	PEX10	-0.68365	0.0089146
26999	CYFIP2	0.68427	0.0089146				26517	TIMM13	-0.6836	0.0090205
23080	AVL9	0.68424	0.0089797				23430	TPSD1	-0.68255	0.0091751
3376	IARS	0.68395	0.0089146				5058	PAK1	-0.68252	0.0090502
6780	STAU1	0.68342	0.0089773				25770	C22orf31	-0.68244	0.013288
9425	CDYL	0.68325	0.031245				1444	CSHL1	-0.68181	0.0091331
8728	ADAM19	0.6832	0.009114				29099	COMMD9	-0.68154	0.0092216
7718	ZNF165	0.68311	0.026215				2998	GYS2	-0.6813	0.0091751
5687	PSMA6	0.68214	0.01914				3094	HINT1	-0.68118	0.0093227
793	CALB1	0.68208	0.0091751				342538	NACA2	-0.68115	0.0091923
23271	CAMSAP2	0.68164	0.0091751				57017	COQ9	-0.68114	0.0092253
55206	SBNO1	0.68091	0.021214				5648	MASP1	-0.68027	0.0093227
64430	C14orf135	0.68039	0.009388				6228	RPS23	-0.68026	0.0093903
51299	NRN1	0.67942	0.0094622				10201	NME6	-0.67989	0.041647
5565	PRKAB2	0.67907	0.0094481				65988	ZNF747	-0.67949	0.0094009
6877	TAF5	0.67906	0.0094622				80724	ACAD10	-0.67904	0.0094481
57116	ZNF695	0.67787	0.0096086				9423	NTN1	-0.67887	0.0094526
4331	MNAT1	0.67783	0.0095889				7347	UCHL3	-0.67712	0.0097603
55120	FANCL	0.67673	0.0097731				5507	PPP1R3C	-0.67675	0.0098501
5604	MAP2K1	0.67647	0.0097644				9322	TRIP10	-0.67666	0.020091
23035	PHLPP2	0.67626	0.0098264				79831	JMJD5	-0.67636	0.0098588
3187	HNRNPH1	0.67572	0.0098553				23633	KPNA6	-0.67632	0.0098553
6373	CXCL11	0.67522	0.0098981				339	APOBEC1	-0.67612	0.0098239
81831	NETO2	0.675	0.017709				2705	GJB1	-0.67526	0.0098864
26019	UPF2	0.67435	0.010034				525	ATP6V1B1	-0.67506	0.0099645
687	KLF9	0.67431	0.010056				55366	LGR4	-0.6745	0.010056
9295	SRSF11	0.67405	0.010056				57118	CAMK1D	-0.67431	0.009998
91543	RSAD2	0.67396	0.010046				84869	CBR4	-0.67367	0.010056
23032	USP33	0.67373	0.010066				10058	ABCB6	-0.67364	0.010151
51191	HERC5	0.67367	0.010151				9542	NRG2	-0.67256	0.010188
27000	DNAJC2	0.67366	0.010056				3421	IDH3G	-0.67189	0.010327
25926	NOL11	0.67258	0.010242				374395	TMEM179B	-0.67151	0.010319
65980	BRD9	0.67228	0.010242				29943	PADI1	-0.67128	0.046496
9710	KIAA0355	0.67207	0.010242				27071	DAPP1	-0.67111	0.010572
10940	POP1	0.672	0.010337				136	ADORA2B	-0.67047	0.011274
80196	RNF34	0.67188	0.010291				58190	CTDSP1	-0.66937	0.010628
140578	CHODL	0.67114	0.019639				6691	SPINK2	-0.66875	0.010924
6936	GCFC2	0.67113	0.010352				2825	GPR1	-0.66836	0.010798
23041	MON2	0.671	0.010379				7200	TRH	-0.66761	0.011017
4629	MYH11	0.66908	0.010751				64080	RBKS	-0.66729	0.01094
25820	ARIH1	0.66898	0.016257				6339	SCNN1D	-0.66594	0.011148
6430	SRSF5	0.6684	0.010853				79879	CCDC134	-0.66578	0.011152
597	BCL2A1	0.66817	0.010853				2987	GUK1	-0.66566	0.011274
10732	TCFL5	0.66776	0.011016				10226	PLIN3	-0.66544	0.011189
57645	POGK	0.66722	0.010954				6173	RPL36A	-0.66532	0.011274
11335	CBX3	0.66682	0.011007				51160	VPS28	-0.66531	0.031767
51083	GAL	0.66667	0.011123				23078	KIAA0564	-0.66526	0.01125
55656	INTS8	0.66589	0.042201				51741	WWOX	-0.66509	0.011225
56946	C11orf30	0.66588	0.01117				90480	GADD45GIP1	-0.66473	0.011356
23499	MACF1	0.66576	0.011164				8735	MYH13	-0.66465	0.025209
93643	TJAP1	0.6655	0.011225				51619	UBE2D4	-0.66442	0.011291
4110	MAGEA11	0.66544	0.011189				3026	HABP2	-0.66407	0.011561
4686	NCBP1	0.66491	0.011356				8379	MAD1L1	-0.66308	0.01152
79677	SMC6	0.6641	0.011332				23092	ARHGAP26	-0.66306	0.01538
54796	BNC2	0.66354	0.038944				6327	SCN2B	-0.66292	0.01169
6668	SP2	0.66344	0.011484				6586	SLIT3	-0.66203	0.011664
4205	MEF2A	0.66317	0.011561				55651	NHP2	-0.66165	0.011744
7486	WRN	0.66253	0.011572				64137	ABCG4	-0.66161	0.01169
29953	TRHDE	0.66241	0.034069				54621	VSIG10	-0.66124	0.011744
51202	DDX47	0.66216	0.017182				166	AES	-0.6607	0.011899
10437	IFI30	0.66214	0.017138				595	CCND1	-0.66016	0.012012
9388	LIPG	0.66184	0.011679				347853	TBX10	-0.65987	0.011985
672	BRCA1	0.6618	0.01168				25988	HINFP	-0.65949	0.012019
29780	PARVB	0.66169	0.038043				6001	RGS10	-0.65934	0.012037
7050	TGIF1	0.66001	0.011951				7054	TH	-0.65887	0.012092
5771	PTPN2	0.65987	0.011967				10045	SH2D3A	-0.6584	0.016509
5787	PTPRB	0.65956	0.012037				563	AZGP1	-0.6582	0.012301
7298	TYMS	0.6595	0.012037				1673	DEFB4A	-0.65775	0.012376
6426	SRSF1	0.65927	0.012048				6175	RPLP0	-0.65729	0.012476
7024	TFCP2	0.65834	0.012311				11027	LILRA2	-0.65722	0.012395
10325	RRAGB	0.65831	0.012301				4285	MIPEP	-0.65627	0.036487
51760	SYT17	0.65817	0.019989				59348	ZNF350	-0.65573	0.012637
5997	RGS2	0.65723	0.012451				7475	WNT6	-0.65547	0.012746
4931	NVL	0.65661	0.012481				79574	EPS8L3	-0.65545	0.012628
5549	PRELP	0.65648	0.01254				55748	CNDP2	-0.65534	0.012795
79672	FN3KRP	0.6562	0.012527				5241	PGR	-0.6548	0.012842
9473	C1orf38	0.65533	0.012709				651	BMP3	-0.65359	0.012892
6448	SGSH	0.65494	0.012728				392	ARHGAP1	-0.65355	0.012994
867	CBL	0.65471	0.012782				83696	TRAPPC9	-0.6532	0.013012
55660	PRPF40A	0.65469	0.012746				440515	ZNF506	-0.65299	0.013012
22863	ATG14	0.65417	0.0128				103910	MYL12B	-0.65266	0.013038
5599	MAPK8	0.65382	0.012862				64960	MRPS15	-0.65259	0.013027
3073	HEXA	0.65337	0.013012				80145	THOC7	-0.65249	0.013093
23435	TARDBP	0.65319	0.012967				4259	MGST3	-0.65061	0.013478
1514	CTSL1	0.65296	0.01312				256987	SERINC5	-0.64969	0.013495
100129482	ZNF37BP	0.65267	0.01312				51763	INPP5K	-0.64947	0.013652
54469	ZFAND6	0.65264	0.013027				8938	BAIAP3	-0.64908	0.013779
4124	MAN2A1	0.65235	0.01308				79763	ISOC2	-0.64804	0.013793
9929	JOSD1	0.65127	0.013406				826	CAPNS1	-0.6476	0.013964
1994	ELAVL1	0.65101	0.013476				5949	RBP3	-0.64723	0.013943
64110	MAGEF1	0.65009	0.013476				6124	RPL4	-0.64704	0.014147
3678	ITGA5	0.65	0.013519				7287	TULP1	-0.6466	0.014072
983	CDK1	0.64991	0.018467				5724	PTAFR	-0.64638	0.01409
26973	CHORDC1	0.64977	0.01349				56139	PCDHA10	-0.64627	0.014098
440	ASNS	0.64971	0.013527				6166	RPL36AL	-0.64551	0.014283
6400	SEL1L	0.64949	0.013664				4695	NDUFA2	-0.6444	0.014971
80183	KIAA0226L	0.64932	0.013789				8882	ZNF259	-0.64421	0.014468
4841	NONO	0.64866	0.013724				6331	SCN5A	-0.64254	0.014781
8883	NAE1	0.64854	0.027083				517	ATP5G2	-0.64217	0.014987
8899	PRPF4B	0.64777	0.03691				6623	SNCG	-0.64155	0.015009
2935	GSPT1	0.64775	0.014002				11317	RBPJL	-0.64147	0.014987
54407	SLC38A2	0.64761	0.013868				56934	CA10	-0.64126	0.015102
1743	DLST	0.64729	0.014098				6469	SHH	-0.64087	0.015094
55779	WDR52	0.6465	0.014137				9647	PPM1F	-0.63907	0.015471
23279	NUP160	0.6461	0.014137				442421	LOC442421	-0.63893	0.015484
4100	MAGEA1	0.64511	0.014283				54205	CYCS	-0.63772	0.01575
10564	ARFGEF2	0.64333	0.01462				5813	PURA	-0.63703	0.015851
29109	FHOD1	0.64289	0.01473				64428	NARFL	-0.63673	0.015939
25936	NSL1	0.64268	0.014765				2274	FHL2	-0.6366	0.031245
56339	METTL3	0.64248	0.014935				3163	HMOX2	-0.63622	0.016016
10385	BTN2A2	0.64115	0.015034				6715	SRD5A1	-0.63547	0.016313
55521	TRIM36	0.64095	0.015327				6517	SLC2A4	-0.63504	0.016509
7637	ZNF84	0.64059	0.015289				731	C8A	-0.63482	0.01633
3192	HNRNPU	0.63861	0.015668				327	APEH	-0.63427	0.016509
2908	NR3C1	0.63786	0.015755				92689	FAM114A1	-0.63425	0.016509
27097	TAF5L	0.63768	0.01575				1669	DEFA4	-0.63407	0.016552
3434	IFIT1	0.6376	0.015798				5283	PIGH	-0.63396	0.016509
55671	SMEK1	0.6373	0.016022				3425	IDUA	-0.6337	0.016509
941	CD80	0.63721	0.015819				2696	GIPR	-0.63359	0.01651
6674	SPAG1	0.63716	0.015819				79400	NOX5	-0.63326	0.016555
51307	FAM53C	0.63634	0.016016				8538	BARX2	-0.63321	0.01657
23065	KIAA0090	0.63511	0.016296				9966	TNFSF15	-0.6331	0.016608
730092	RRN3P1	0.63483	0.01635				412	STS	-0.6328	0.016608
6322	SCML1	0.6341	0.016576				27243	CHMP2A	-0.63275	0.016608
2550	GABBR1	0.63388	0.016509				23742	C15orf2	-0.63272	0.016703
1399	CRKL	0.63377	0.016509				5369	PMCHL1	-0.63255	0.016703
11120	BTN2A1	0.63369	0.016555				516	ATP5G1	-0.63214	0.016723
2802	GOLGA3	0.6336	0.016509				26275	HIBCH	-0.63173	0.016805
64121	RRAGC	0.63324	0.016608				79591	C10orf76	-0.63148	0.016855
8289	ARID1A	0.63226	0.018414				64319	FBRS	-0.63065	0.017129
60485	SAV1	0.63132	0.017125				326	AIRE	-0.63012	0.017225
730101	LOC730101	0.63112	0.016995				6888	TALDO1	-0.63011	0.017206
11329	STK38	0.63056	0.017129				51506	UFC1	-0.63005	0.017194
5896	RAG1	0.63026	0.017132				55009	C19orf24	-0.6298	0.03113
11083	DIDO1	0.62982	0.017194				64114	TMBIM1	-0.62765	0.017691
25932	CLIC4	0.62935	0.017491				6041	RNASEL	-0.62701	0.017876
10884	MRPS30	0.62933	0.017328				4729	NDUFV2	-0.62672	0.017876
1230	CCR1	0.62895	0.017521				64776	C11orf1	-0.62652	0.017926
10746	MAP3K2	0.62871	0.017616				9037	SEMA5A	-0.62632	0.01807
55297	CCDC91	0.62846	0.030842				9726	ZNF646	-0.62507	0.018367
10993	SDS	0.62798	0.017876				1535	CYBA	-0.625	0.018414
6402	SELL	0.62794	0.017876				1593	CYP27A1	-0.62488	0.018414
6489	ST8SIA1	0.62729	0.017787				5539	PPY	-0.62471	0.018414
1663	DDX11	0.62701	0.017876				54819	ZCCHC10	-0.62436	0.018474
8874	ARHGEF7	0.62667	0.017905				28584	TRBV10-2	-0.62433	0.018474
375248	ANKRD36	0.62623	0.0181				51196	PLCE1	-0.62376	0.0185
546	ATRX	0.62583	0.018414				8711	TNK1	-0.62151	0.019044
27042	DIEXF	0.62569	0.0181				4701	NDUFA7	-0.62106	0.01914
152559	PAQR3	0.62524	0.018241				128553	TSHZ2	-0.62076	0.019218
10737	RFPL3-AS1	0.62456	0.018414				8673	VAMP8	-0.62009	0.019541
5930	RBBP6	0.62441	0.018414				4255	MGMT	-0.61979	0.019602
56954	NIT2	0.62419	0.018414				1629	DBT	-0.61965	0.019483
3433	IFIT2	0.62273	0.018861				4704	NDUFA9	-0.61833	0.019896
27345	KCNMB4	0.62267	0.018807				23368	PPP1R13B	-0.618	0.0199
4283	CXCL9	0.62261	0.018807				55317	AP5S1	-0.61784	0.019896
6428	SRSF3	0.62236	0.018834				59272	ACE2	-0.61774	0.019941
8453	CUL2	0.62215	0.018871				653808	ZG16	-0.61702	0.020096
8607	RUVBL1	0.62124	0.019105				64943	NT5DC2	-0.61658	0.020091
5457	POU4F1	0.62066	0.019222				5439	POLR2J	-0.61657	0.020096
54739	XAF1	0.62061	0.019381				6091	ROBO1	-0.61576	0.020273
6522	SLC4A2	0.62043	0.019376				689	BTF3	-0.61543	0.020306
51567	TDP2	0.62017	0.01938				9501	RPH3AL	-0.61487	0.020633
730	C7	0.61951	0.019541				399665	FAM102A	-0.61479	0.020592
55102	ATG2B	0.61939	0.019575				1259	CNGA1	-0.61432	0.020592
1479	CSTF3	0.61937	0.019579				8350	HIST1H3A	-0.61253	0.021031
10261	IGSF6	0.61867	0.019754				56882	CDC42SE1	-0.61242	0.021232
10432	RBM14	0.61866	0.019673				6206	RPS12	-0.61238	0.021057
1416	CRYBB2P1	0.61797	0.019968				1511	CTSG	-0.61197	0.021214
57187	THOC2	0.61741	0.019944				64220	STRA6	-0.61174	0.021214
6493	SIM2	0.61739	0.019942				100507009	LOC100507009	-0.61171	0.021214
11171	STRAP	0.61694	0.020217				6620	SNCB	-0.61164	0.021472
22995	CEP152	0.61691	0.020062				318	NUDT2	-0.61132	0.021294
51747	LUC7L3	0.61687	0.020091				6422	SFRP1	-0.61077	0.021636
55711	FAR2	0.61632	0.020169				6002	RGS12	-0.61067	0.021527
64772	ENGASE	0.61592	0.020273				51205	ACP6	-0.60939	0.021815
7733	ZNF180	0.61577	0.020238				3033	HADH	-0.60849	0.022051
4753	NELL2	0.61566	0.020519				27232	GNMT	-0.6082	0.02214
2201	FBN2	0.61536	0.048322				8824	CES2	-0.60719	0.045878
25888	ZNF473	0.61522	0.020425				8942	KYNU	-0.60646	0.022844
1193	CLIC2	0.61516	0.020628				23138	N4BP3	-0.60616	0.023024
6905	TBCE	0.61515	0.020399				10164	CHST4	-0.6059	0.023052
6908	TBP	0.6148	0.020622				1040	CDS1	-0.60555	0.023086
9672	SDC3	0.61448	0.020756				10424	PGRMC2	-0.60542	0.023018
19	ABCA1	0.61422	0.020833				65094	JMJD4	-0.60507	0.023018
92595	ZNF764	0.61397	0.020965				5502	PPP1R1A	-0.60409	0.023256
22889	KIAA0907	0.61395	0.020909				4795	NFKBIL1	-0.60409	0.023415
28968	SLC6A16	0.61363	0.020903				23052	ENDOD1	-0.60405	0.023345
55740	ENAH	0.61288	0.020962				4034	LRCH4	-0.60367	0.023493
55037	PTCD3	0.6117	0.021214				755	C21orf2	-0.6034	0.023415
23594	ORC6	0.61127	0.021426				29924	EPN1	-0.60275	0.023576
23049	SMG1	0.6111	0.021357				5768	QSOX1	-0.60225	0.023888
79728	PALB2	0.6108	0.021446				79575	ABHD8	-0.60183	0.024094
55110	MAGOHB	0.61034	0.021528				8997	KALRN	-0.60178	0.023994
4848	CNOT2	0.61017	0.021581				54842	MFSD6	-0.60158	0.023961
56886	UGGT1	0.61015	0.021785				8822	FGF17	-0.60071	0.024165
26278	SACS	0.6097	0.021851				84164	ASCC2	-0.60048	0.024634
83759	RBM4B	0.60738	0.022414				1945	EFNA4	-0.59992	0.024524
463	ZFHX3	0.60726	0.022416				634	CEACAM1	-0.59952	0.024634
5706	PSMC6	0.60707	0.022732				23566	LPAR3	-0.59922	0.024634
55351	STK32B	0.60697	0.022515				25837	RAB26	-0.5991	0.02465
4356	MPP3	0.60692	0.022732				6205	RPS11	-0.5988	0.025011
54103	PION	0.60688	0.029872				4724	NDUFS4	-0.59734	0.025209
55681	SCYL2	0.60669	0.028707				63934	ZNF667	-0.59679	0.025369
2571	GAD1	0.60577	0.022844				2561	GABRB2	-0.59627	0.025594
10735	STAG2	0.60565	0.022844				57338	JPH3	-0.59612	0.025774
23142	DCUN1D4	0.60446	0.023376				54502	RBM47	-0.5951	0.026036
57680	CHD8	0.60428	0.023245				55937	APOM	-0.59475	0.026036
7556	ZNF10	0.60424	0.023242				4615	MYD88	-0.59464	0.026036
6311	ATXN2	0.60373	0.02336				63827	BCAN	-0.59464	0.026386
3707	ITPKB	0.60324	0.023493				5617	PRL	-0.59362	0.026425
1736	DKC1	0.60323	0.023484				3695	ITGB7	-0.59245	0.026751
22919	MAPRE1	0.60238	0.023778				573	BAG1	-0.59239	0.026781
56125	PCDHB11	0.60187	0.023888				6189	RPS3A	-0.59231	0.026992
10644	IGF2BP2	0.60185	0.024122				23051	ZHX3	-0.59229	0.02678
51776	ZAK	0.60136	0.024168				51690	LSM7	-0.59204	0.026889
10203	CALCRL	0.60103	0.024165				251	ALPPL2	-0.59201	0.026853
3842	TNPO1	0.60048	0.024558				4329	ALDH6A1	-0.59184	0.026958
29946	SERTAD3	0.6003	0.02465				51454	GULP1	-0.59165	0.026932
60312	AFAP1	0.59964	0.024879				51295	ECSIT	-0.59111	0.027083
10209	EIF1	0.59906	0.024652				54549	SDK2	-0.59091	0.027376
6263	RYR3	0.59736	0.025222				11178	LZTS1	-0.59067	0.027454
10988	METAP2	0.59671	0.02546				6869	TACR1	-0.59026	0.02748
3592	IL12A	0.5952	0.026036				23498	HAAO	-0.59024	0.027376
29968	PSAT1	0.59406	0.026386				9479	MAPK8IP1	-0.59007	0.027376
55754	TMEM30A	0.59384	0.026308				43847	KLK14	-0.58948	0.027596
10484	SEC23A	0.59379	0.026386				51754	TMEM8B	-0.58946	0.027518
50809	HP1BP3	0.59331	0.026482				55515	ASIC4	-0.58902	0.027632
3918	LAMC2	0.59331	0.026583				64689	GORASP1	-0.58892	0.027639
6664	SOX11	0.59275	0.026895				2630	GBAP1	-0.58845	0.02821
83461	CDCA3	0.59268	0.026921				5438	POLR2I	-0.58773	0.028107
8349	HIST2H2BE	0.59192	0.026895				353	APRT	-0.58749	0.028242
64208	POPDC3	0.59135	0.027376				140461	ASB8	-0.58746	0.02821
6929	TCF3	0.59118	0.027075				79140	CCDC28B	-0.58732	0.028226
9847	KIAA0528	0.59056	0.027272				5519	PPP2R1B	-0.58697	0.028249
56983	POGLUT1	0.59032	0.027338				26471	NUPR1	-0.58676	0.028304
51001	MTERFD1	0.59021	0.029611				6721	SREBF2	-0.5866	0.045707
8050	PDHX	0.59017	0.027454				29926	GMPPA	-0.58603	0.028698
9435	CHST2	0.59013	0.027454				3692	EIF6	-0.58587	0.028847
22796	COG2	0.59009	0.027521				8537	BCAS1	-0.58576	0.028707
55035	NOL8	0.59002	0.02748				93210	PGAP3	-0.58572	0.028783
3326	HSP90AB1	0.5893	0.027596				51491	NOP16	-0.58556	0.028701
8028	MLLT10	0.58926	0.027566				22997	IGSF9B	-0.58548	0.028749
5105	PCK1	0.58854	0.027814				55313	CPPED1	-0.58476	0.028888
2491	CENPI	0.588	0.027984				2066	ERBB4	-0.5847	0.028888
7818	DAP3	0.58722	0.028242				51042	ZNF593	-0.58469	0.028888
3320	HSP90AA1	0.58706	0.028242				55626	AMBRA1	-0.58469	0.029071
3642	INSM1	0.58686	0.028304				6441	SFTPD	-0.58453	0.029284
286148	DPY19L4	0.58681	0.028435				4902	NRTN	-0.58422	0.029324
51320	MEX3C	0.58651	0.028404				5972	REN	-0.58371	0.029258
1453	CSNK1D	0.58635	0.028482				3269	HRH1	-0.58357	0.029364
10563	CXCL13	0.58629	0.028783				29093	MRPL22	-0.58334	0.029611
5550	PREP	0.58599	0.0286				54681	P4HTM	-0.58317	0.029427
64708	COPS7B	0.58513	0.028788				9049	AIP	-0.58296	0.029611
29980	DONSON	0.58484	0.028988				10476	ATP5H	-0.58246	0.029611
55131	RBM28	0.58432	0.02907				27163	NAAA	-0.58237	0.029611
2170	FABP3	0.58357	0.029462				3792	KEL	-0.5814	0.029917
2113	ETS1	0.5834	0.029611				9764	KIAA0513	-0.5814	0.030003
11183	MAP4K5	0.58289	0.029611				2065	ERBB3	-0.5812	0.030191
57142	RTN4	0.58281	0.029605				54859	C3orf75	-0.58105	0.030374
220988	HNRNPA3	0.58253	0.029611				11344	TWF2	-0.58025	0.030322
2030	SLC29A1	0.58221	0.029832				8992	ATP6V0E1	-0.58021	0.030639
11278	KLF12	0.58188	0.030126				987	LRBA	-0.58014	0.03036
55056	FLJ10038	0.5815	0.029917				2697	GJA1	-0.57959	0.030543
51275	C12orf47	0.58063	0.030543				100130741	LOC100130741	-0.57918	0.030661
81669	CCNL2	0.57997	0.030639				79690	GAL3ST4	-0.5788	0.03113
23028	KDM1A	0.57991	0.030489				1874	E2F4	-0.5786	0.030842
9110	MTMR4	0.57941	0.030699				9153	SLC28A2	-0.5786	0.030931
64754	SMYD3	0.57916	0.030842				126070	ZNF440	-0.57843	0.030933
55617	TASP1	0.57886	0.030933				10245	TIMM17B	-0.57809	0.031011
5122	PCSK1	0.57759	0.031245				10206	TRIM13	-0.57799	0.031241
619505	SNORA21	0.57699	0.031663				4881	NPR1	-0.5777	0.031158
10180	RBM6	0.576	0.031857				64856	VWA1	-0.57762	0.031252
5933	RBL1	0.57579	0.031767				79152	FA2H	-0.5768	0.031767
7046	TGFBR1	0.57571	0.031767				9855	FARP2	-0.57679	0.031701
10213	PSMD14	0.57556	0.031767				79871	RPAP2	-0.57656	0.031563
3002	GZMB	0.57532	0.0319				10682	EBP	-0.57653	0.031761
5026	P2RX5	0.57515	0.031956				4853	NOTCH2	-0.57598	0.031767
8894	EIF2S2	0.57431	0.032256				1553	CYP2A13	-0.57572	0.031767
3569	IL6	0.57407	0.032577				51181	DCXR	-0.57564	0.031767
63901	FAM111A	0.57339	0.032577				79747	ADGB	-0.57528	0.031996
7398	USP1	0.57313	0.032784				84263	HSDL2	-0.5751	0.032101
7511	XPNPEP1	0.57259	0.032903				3382	ICA1	-0.57499	0.03226
6421	SFPQ	0.57208	0.033291				9351	SLC9A3R2	-0.57472	0.032101
4277	MICB	0.57204	0.033291				81888	HYI	-0.5742	0.032604
5893	RAD52	0.57197	0.033144				10004	NAALADL1	-0.57386	0.032426
7095	SEC62	0.57174	0.033287				29095	ORMDL2	-0.57313	0.033101
10989	IMMT	0.57106	0.046991				1113	CHGA	-0.57303	0.032771
8925	HERC1	0.571	0.033593				29895	MYLPF	-0.5728	0.032859
25	ABL1	0.57083	0.033498				6094	ROM1	-0.57228	0.033223
130074	FAM168B	0.57034	0.033782				6195	RPS6KA1	-0.57178	0.033173
10097	ACTR2	0.56991	0.033988				79924	ADM2	-0.57156	0.033651
51290	ERGIC2	0.56848	0.034327				9027	NAT8	-0.571	0.033459
55066	PDPR	0.5684	0.034396				26292	MYCBP	-0.57054	0.033762
23424	TDRD7	0.56825	0.034559				10610	ST6GALNAC2	-0.57011	0.033762
56942	CMC2	0.56798	0.034559				51021	MRPS16	-0.57005	0.033762
79811	SLTM	0.56786	0.034559				3737	KCNA2	-0.5699	0.033939
23081	KDM4C	0.56776	0.034705				9751	SNPH	-0.56974	0.033911
91860	CALML4	0.56739	0.034705				6284	S100A13	-0.56951	0.033939
65055	REEP1	0.56709	0.034798				11250	GPR45	-0.56947	0.033941
55421	C17orf85	0.5665	0.035149				357	SHROOM2	-0.569	0.034301
3556	IL1RAP	0.56571	0.035781				8470	SORBS2	-0.56882	0.034233
8526	DGKE	0.56544	0.035499				10444	ZER1	-0.56871	0.03432
5781	PTPN11	0.56481	0.035781				203069	R3HCC1	-0.5685	0.034559
6672	SP100	0.56473	0.036158				5453	POU3F1	-0.56795	0.034613
64328	XPO4	0.56432	0.036325				55567	DNAH3	-0.56784	0.034705
51029	PPPDE1	0.56427	0.036085				10747	MASP2	-0.56776	0.034568
7481	WNT11	0.56426	0.036451				2055	CLN8	-0.56722	0.03479
22852	ANKRD26	0.56401	0.036275				90199	WFDC8	-0.56638	0.035131
29044	C9orf38	0.56174	0.037295				100507249	C8orf17	-0.56605	0.035299
6612	SUMO3	0.56171	0.037295				55282	LRRC36	-0.56605	0.035303
7071	KLF10	0.56157	0.037318				26011	ODZ4	-0.56601	0.035378
7045	TGFBI	0.5615	0.037318				690	BTF3P11	-0.56557	0.03564
9640	ZNF592	0.56133	0.037466				28960	DCPS	-0.56547	0.035667
9169	SCAF11	0.56132	0.037295				79600	TCTN1	-0.56522	0.035954
4085	MAD2L1	0.56112	0.037318				3787	KCNS1	-0.56466	0.035953
2534	FYN	0.56088	0.037591				55187	VPS13D	-0.5646	0.036016
23325	KIAA1033	0.56075	0.03745				79887	PLBD1	-0.56354	0.036656
2730	GCLM	0.56053	0.037527				1770	DNAH9	-0.56323	0.03691
2512	FTL	0.56047	0.03772				51101	ZC2HC1A	-0.56316	0.036558
23126	POGZ	0.56036	0.037591				554	AVPR2	-0.56241	0.037229
64863	METTL4	0.56029	0.037645				3880	KRT19	-0.56229	0.037127
221078	NSUN6	0.55968	0.038043				7737	RNF113A	-0.56219	0.03701
57718	PPP4R4	0.55932	0.038236				9482	STX8	-0.56058	0.03772
114883	OSBPL9	0.5592	0.03827				10595	ERN2	-0.5597	0.037904
91754	NEK9	0.55822	0.038491				80335	WDR82	-0.55948	0.038236
64710	NUCKS1	0.55783	0.038591				54854	FAM83E	-0.55921	0.038093
7349	UCN	0.55783	0.038876				55815	TSNAXIP1	-0.55902	0.038296
23287	AGTPBP1	0.55746	0.038738				1154	CISH	-0.55901	0.038127
9674	KIAA0040	0.55715	0.03912				8544	PIR	-0.55898	0.038145
55093	WDYHV1	0.55694	0.039372				60490	PPCDC	-0.55874	0.043676
80263	TRIM45	0.55679	0.03912				9679	FAM53B	-0.55806	0.038527
26190	FBXW2	0.55643	0.039372				10301	DLEU1	-0.55796	0.038546
23528	ZNF281	0.55628	0.039372				2222	FDFT1	-0.55791	0.038901
56999	ADAMTS9	0.55625	0.039372				2822	GPLD1	-0.55784	0.038944
8846	ALKBH1	0.55624	0.039238				79640	C22orf46	-0.5575	0.038738
9499	MYOT	0.55613	0.039348				8664	EIF3D	-0.55703	0.039111
1264	CNN1	0.55613	0.039372				150160	CCT8L2	-0.55689	0.039052
51460	SFMBT1	0.55607	0.039576				4818	NKG7	-0.55687	0.039111
23506	KIAA0240	0.55597	0.039348				60489	APOBEC3G	-0.55581	0.039741
9175	MAP3K13	0.55596	0.03939				259197	NCR3	-0.55546	0.03991
1307	COL16A1	0.55568	0.039372				304	ANXA2P2	-0.55541	0.039839
1027	CDKN1B	0.55564	0.03939				90861	HN1L	-0.55538	0.039839
23560	GTPBP4	0.55494	0.040059				2694	GIF	-0.55478	0.039792
7112	TMPO	0.55484	0.03991				140465	MYL6B	-0.55468	0.039799
1105	CHD1	0.55443	0.03991				2122	MECOM	-0.55404	0.040059
65084	TMEM135	0.55434	0.040059				25978	CHMP2B	-0.55329	0.04042
81545	FBXO38	0.55393	0.040059				1394	CRHR1	-0.55316	0.04042
6747	SSR3	0.55347	0.040316				5990	RFX2	-0.55284	0.040973
3110	MNX1	0.55336	0.040316				4155	MBP	-0.55245	0.040874
64324	NSD1	0.55333	0.040539				6279	S100A8	-0.55229	0.040905
3612	IMPA1	0.55293	0.047186				6136	RPL12	-0.55216	0.040905
9698	PUM1	0.55249	0.040983				54752	FNDC8	-0.55174	0.041115
5929	RBBP5	0.55195	0.041193				5757	PTMA	-0.55174	0.041647
200576	PIKFYVE	0.55172	0.041478				6007	RHD	-0.55138	0.041315
127703	C1orf216	0.55122	0.041341				1740	DLG2	-0.55064	0.041674
55176	SEC61A2	0.55087	0.041706				79971	WLS	-0.55021	0.041733
57706	DENND1A	0.55078	0.041674				55909	BIN3	-0.5499	0.042397
7290	HIRA	0.55045	0.041674				5018	OXA1L	-0.5497	0.042012
10018	BCL2L11	0.55043	0.041674				221	ALDH3B1	-0.54949	0.042177
6637	SNRPG	0.55042	0.042012				9087	TMSB4Y	-0.54945	0.042397
219333	USP12	0.54967	0.042177				22977	AKR7A3	-0.54895	0.042397
25956	SEC31B	0.54927	0.042607				2542	SLC37A4	-0.54714	0.043321
84901	NFATC2IP	0.54903	0.042309				926	CD8B	-0.54702	0.043321
23204	ARL6IP1	0.54792	0.042884				54784	ALKBH4	-0.547	0.044956
56943	ENY2	0.54741	0.043138				51337	C8orf55	-0.54477	0.044877
4644	MYO5A	0.54581	0.044036				2168	FABP1	-0.54465	0.044857
11059	WWP1	0.54569	0.044157				5881	RAC3	-0.54453	0.044689
8683	SRSF9	0.54552	0.044221				3300	DNAJB2	-0.54416	0.044877
5635	PRPSAP1	0.54524	0.044467				93408	MYL10	-0.54399	0.044956
51335	NGRN	0.5441	0.044956				6598	SMARCB1	-0.54368	0.045175
79581	SLC52A2	0.54402	0.045147				9670	IPO13	-0.54332	0.045223
23379	KIAA0947	0.54375	0.04515				54788	DNAJB12	-0.54273	0.045715
22884	WDR37	0.54306	0.045358				5970	RELA	-0.54262	0.045627
2186	BPTF	0.5429	0.045491				10481	HOXB13	-0.54257	0.045627
23245	ASTN2	0.54279	0.045617				4762	NEUROG1	-0.54226	0.04593
4126	MANBA	0.54272	0.045668				8717	TRADD	-0.54155	0.046074
8697	CDC23	0.54272	0.045696				7384	UQCRC1	-0.54147	0.046366
23515	MORC3	0.54246	0.045867				6484	ST3GAL4	-0.54071	0.04675
5810	RAD1	0.54231	0.046178				60598	KCNK15	-0.54048	0.047061
8726	EED	0.54201	0.045867				51710	ZNF44	-0.54022	0.046722
55810	FOXJ2	0.54178	0.045923				4975	OMP	-0.54002	0.046965
51497	TH1L	0.54148	0.046135				79035	OBFC2B	-0.53994	0.046785
4772	NFATC1	0.5413	0.046496				6750	SST	-0.53963	0.046965
9791	PTDSS1	0.54085	0.046722				3749	KCNC4	-0.53923	0.047567
80853	JHDM1D	0.54045	0.046781				7343	UBTF	-0.53907	0.047567
8703	B4GALT3	0.54044	0.046665				64211	LHX5	-0.53881	0.047567
3313	HSPA9	0.54018	0.04675				4917	NTN3	-0.53816	0.047775
283638	KIAA0284	0.54009	0.046785				55357	TBC1D2	-0.53782	0.048484
6464	SHC1	0.53918	0.047567				2063	NR2F6	-0.53775	0.048015
7596	ZNF45	0.53857	0.047599				338	APOB	-0.53773	0.048015
8609	KLF7	0.53735	0.048484				22874	PLEKHA6	-0.5377	0.048431
9869	SETDB1	0.53705	0.048381				2259	FGF14	-0.53724	0.048373
79844	ZDHHC11	0.53653	0.048572				10263	CDK2AP2	-0.53684	0.048699
10272	FSTL3	0.53637	0.048766				81492	RSPH6A	-0.53659	0.04855
11320	MGAT4A	0.53618	0.048794				64106	NPFFR1	-0.53635	0.048673
79101	TAF1D	0.53592	0.049005				79777	ACBD4	-0.53512	0.049312
55803	ADAP2	0.53585	0.048892				6237	RRAS	-0.5349	0.049471
64745	METTL17	0.53558	0.049182				79081	C11orf48	-0.53479	0.049452
7371	UCK2	0.53541	0.049236				6375	XCL1	-0.53455	0.049611
781	CACNA2D1	0.53487	0.049671						2
140462	ASB9	0.53458	0.049544
		0

## Sheet: LSIL - HSIL
EntrezID	Name	CombinedES	Pval				EntrezID	Name	CombinedES	Pval
26150	RIBC2	1.3382	0.0013399				80157	CWH43	-1.2749	0.02277
1029	CDKN2A	1.2992	0.023888				375449	MAST4	-1.2016	0.0027586
4171	MCM2	1.2828	0.0018773				595	CCND1	-1.1945	0.0091022
10954	PDIA5	1.2581	0.0019959				10769	PLK2	-1.183	0.0032682
4678	NASP	1.2517	0.046823				7850	IL1R2	-1.1724	0.0068829
8630	HSD17B6	1.2377	0.044014				5507	PPP1R3C	-1.1699	0.0032682
8612	PPAP2C	1.2123	0.0027586				65125	WNK1	-1.1522	0.0034294
4291	MLF1	1.2075	0.033685				1828	DSG1	-1.1412	0.0034294
10388	SYCP2	1.2065	0.0027586				64838	FNDC4	-1.1069	0.0034294
7351	UCP2	1.1789	0.0040687				55906	ZC4H2	-1.0659	0.0040687
6117	RPA1	1.1625	0.0034294				79744	ZNF419	-1.0645	0.0040687
55286	C4orf19	1.1617	0.0034294				2241	FER	-1.0596	0.036312
4176	MCM7	1.1501	0.01824				25928	SOSTDC1	-1.0564	0.0044561
54913	RPP25	1.1422	0.0034294				374	AREG	-1.0514	0.022502
8208	CHAF1B	1.1399	0.0039797				2327	FMO2	-1.0366	0.04148
6596	HLTF	1.1309	0.0058719				223	ALDH9A1	-1.033	0.0066562
2805	GOT1	1.1308	0.0034294				51384	WNT16	-1.0242	0.0068829
1663	DDX11	1.1305	0.0034294				6281	S100A10	-1.0049	0.036312
2644	GCHFR	1.1254	0.0034294				1620	DBC1	-0.99968	0.0088257
1019	CDK4	1.1223	0.0034294				54507	ADAMTSL4	-0.97865	0.0098025
51729	WBP11	1.1214	0.0034294				8838	WISP3	-0.9673	0.01015
80011	FAM192A	1.1126	0.0034294				8745	ADAM23	-0.96611	0.010911
5984	RFC4	1.1117	0.0034294				23150	FRMD4B	-0.96382	0.010911
2237	FEN1	1.1105	0.0034294				4163	MCC	-0.95986	0.022502
727	C5	1.1101	0.0034294				57419	SLC24A3	-0.95564	0.011309
81620	CDT1	1.1056	0.0034294				54861	SNRK	-0.95106	0.011635
8479	HIRIP3	1.1042	0.022502				3597	IL13RA1	-0.95068	0.011939
2175	FANCA	1.0958	0.0037915				1949	EFNB3	-0.94753	0.011894
51514	DTL	1.0948	0.0037915				3579	CXCR2	-0.94096	0.027984
79161	C7orf23	1.0918	0.0039797				55686	MREG	-0.93881	0.01382
4072	EPCAM	1.0889	0.0040687				9990	SLC12A6	-0.93336	0.045003
4232	MEST	1.0827	0.0040687				22936	ELL2	-0.92324	0.041497
55930	MYO5C	1.077	0.047152				55008	HERC6	-0.91284	0.023888
142	PARP1	1.0769	0.0040687				92211	CDHR1	-0.90926	0.017586
23580	CDC42EP4	1.0759	0.0040687				79919	C2orf54	-0.90621	0.018487
79622	SNRNP25	1.0724	0.0040687				6532	SLC6A4	-0.90422	0.019108
112869	CCDC101	1.071	0.0040687				961	CD47	-0.90094	0.01993
4174	MCM5	1.0701	0.0040687				7280	TUBB2A	-0.8976	0.020575
54930	HAUS4	1.069	0.0040687				6581	SLC22A3	-0.89194	0.022132
9143	SYNGR3	1.0662	0.0043238				4886	NPY1R	-0.89153	0.020795
10535	RNASEH2A	1.0638	0.0040687				26353	HSPB8	-0.88844	0.022502
23310	NCAPD3	1.0628	0.0040687				56107	PCDHGA9	-0.86965	0.024931
4173	MCM4	1.0625	0.0040687				55176	SEC61A2	-0.86025	0.027014
55705	IPO9	1.0577	0.019401				1573	CYP2J2	-0.85772	0.027068
3925	STMN1	1.0513	0.0045554				79768	C15orf29	-0.85437	0.029229
55840	EAF2	1.0485	0.029011				57016	AKR1B10	-0.85189	0.029011
51374	C2orf28	1.0484	0.0053423				80014	WWC2	-0.84763	0.029789
9656	MDC1	1.0396	0.0058719				978	CDA	-0.84318	0.031382
10713	USP39	1.0294	0.0064776				7227	TRPS1	-0.84254	0.031701
9735	KNTC1	1.016	0.0071191				7369	UMOD	-0.84232	0.031746
51280	GOLM1	1.0116	0.047152				10752	CHL1	-0.84097	0.031382
10023	FRAT1	1.0104	0.0075363				758	MPPED1	-0.83749	0.031746
29028	ATAD2	1.0101	0.0098025				9687	GREB1	-0.83573	0.032221
8914	TIMELESS	1.0068	0.0079323				23255	SOGA2	-0.83565	0.031916
4998	ORC1	1.0056	0.0079323				9861	PSMD6	-0.83524	0.032221
7468	WHSC1	1.0026	0.0081076				5728	PTEN	-0.83284	0.032303
1786	DNMT1	1	0.009007				3709	ITPR2	-0.8318	0.033685
10038	PARP2	0.99899	0.0090176				4983	OPHN1	-0.82914	0.033899
27165	GLS2	0.99635	0.0088257				2012	EMP1	-0.82585	0.034309
3608	ILF2	0.99628	0.032523				10161	LPAR6	-0.82428	0.034598
9675	TTI1	0.99313	0.0094141				5270	SERPINE2	-0.82342	0.034296
11013	TMSB15A	0.99062	0.0093149				55680	RUFY2	-0.81811	0.034803
9657	IQCB1	0.9862	0.0094141				9420	CYP7B1	-0.81664	0.036625
55215	FANCI	0.98598	0.0094141				80117	ARL14	-0.81203	0.03757
79968	WDR76	0.98477	0.032468				10622	POLR3G	-0.81169	0.037043
23677	SH3BP4	0.98376	0.0098025				10133	OPTN	-0.80972	0.037976
94239	H2AFV	0.98374	0.009644				4808	NHLH2	-0.80896	0.037698
10695	CNPY3	0.98287	0.0098025				79746	ECHDC3	-0.80758	0.038047
91860	CALML4	0.981	0.0098025				6239	RREB1	-0.80584	0.038047
4175	MCM6	0.97888	0.0098025				5988	RFPL1	-0.80444	0.037976
3070	HELLS	0.97789	0.0098025				80045	GPR157	-0.80159	0.04039
2026	ENO2	0.97706	0.0098025				3854	KRT6B	-0.80106	0.040145
55086	CXorf57	0.9747	0.0098025				4284	MIP	-0.80072	0.040145
79019	CENPM	0.97311	0.0098025				7694	ZNF135	-0.79918	0.040145
7298	TYMS	0.97245	0.0098025				1021	CDK6	-0.7948	0.040957
1031	CDKN2C	0.96955	0.01015				57144	PAK7	-0.79413	0.041497
6944	VPS72	0.96757	0.01015				63970	TP53AIP1	-0.79251	0.04195
29086	BABAM1	0.96533	0.010911				3861	KRT14	-0.78949	0.044014
2189	FANCG	0.96338	0.010668				55612	FERMT1	-0.78666	0.044014
5557	PRIM1	0.96212	0.01094				28673	TRAV12-2	-0.78466	0.044014
79980	DSN1	0.96043	0.011381				54207	KCNK10	-0.78438	0.044014
27293	SMPDL3B	0.95745	0.011487				1241	LTB4R	-0.78309	0.044667
7083	TK1	0.95656	0.024299				9796	PHYHIP	-0.78008	0.045467
11073	TOPBP1	0.95609	0.011309				84981	MIR22HG	-0.77882	0.046337
7368	UGT8	0.95404	0.011487				220965	FAM13C	-0.77579	0.046871
990	CDC6	0.95377	0.011381				404672	GTF2H5	-0.77426	0.047152
23216	TBC1D1	0.94955	0.01232				6523	SLC5A1	-0.77406	0.047449
56941	C3orf37	0.94802	0.011894				55239	OGFOD1	-0.77367	0.047241
23649	POLA2	0.9475	0.01232				441024	MTHFD2L	-0.7709	0.049031
79001	VKORC1	0.94686	0.01232				2941	GSTA4	-0.76954	0.049312
4605	MYBL2	0.94457	0.012246				2646	GCKR	-0.76746	0.049804
23598	PATZ1	0.94221	0.012661				4107	MAGEA8	-0.76721	0.049031
7078	TIMP3	0.93931	0.012894				3693	ITGB5	-0.76611	0.049312
5426	POLE	0.93723	0.013033
79152	FA2H	0.93067	0.014311
10726	NUDC	0.9285	0.015033
51203	NUSAP1	0.92725	0.014659
81611	ANP32E	0.92661	0.014663
9134	CCNE2	0.92605	0.014786
5931	RBBP7	0.92579	0.015033
7112	TMPO	0.92453	0.015576
29980	DONSON	0.92156	0.015395
4001	LMNB1	0.91922	0.016236
4522	MTHFD1	0.91283	0.017643
55374	TMCO6	0.91246	0.017586
11130	ZWINT	0.91139	0.017478
9791	PTDSS1	0.91025	0.017586
1719	DHFR	0.90958	0.017586
27346	TMEM97	0.90788	0.018543
8318	CDC45	0.90523	0.034309
11163	NUDT4	0.90502	0.01824
8317	CDC7	0.90391	0.018487
55723	ASF1B	0.89424	0.020359
54892	NCAPG2	0.89376	0.034296
9055	PRC1	0.88936	0.021413
2717	GLA	0.88787	0.021813
22994	AZI1	0.88731	0.022502
10635	RAD51AP1	0.88518	0.022234
26286	ARFGAP3	0.88386	0.02277
1632	ECI1	0.88341	0.022502
10313	RTN3	0.88188	0.023365
9918	NCAPD2	0.87973	0.023365
641	BLM	0.87902	0.022951
875	CBS	0.8781	0.032857
9929	JOSD1	0.87789	0.023365
7515	XRCC1	0.87751	0.023365
10073	SNUPN	0.87649	0.033404
3486	IGFBP3	0.87601	0.023674
4744	NEFH	0.87591	0.023888
57819	LSM2	0.87577	0.023377
30850	CDR2L	0.87464	0.023739
23787	MTCH1	0.87349	0.023888
51497	TH1L	0.87038	0.024241
10736	SIX2	0.86969	0.024299
55755	CDK5RAP2	0.86962	0.039612
5985	RFC5	0.86882	0.024299
11339	OIP5	0.86697	0.024773
3151	HMGN2	0.86548	0.026742
11200	CHEK2	0.86242	0.026109
3787	KCNS1	0.86176	0.026344
5983	RFC3	0.86171	0.026344
5902	RANBP1	0.85852	0.027014
9275	BCL7B	0.85826	0.027014
5827	PXMP2	0.85426	0.028035
283	ANG	0.85365	0.028625
3033	HADH	0.85074	0.029011
11252	PACSIN2	0.85024	0.030697
5424	POLD1	0.84693	0.030697
6746	SSR2	0.84599	0.030731
2956	MSH6	0.8451	0.030731
1854	DUT	0.84435	0.030731
55240	STEAP3	0.84261	0.031382
10857	PGRMC1	0.84217	0.031746
10036	CHAF1A	0.84101	0.031382
23306	TMEM194A	0.84082	0.031382
27102	EIF2AK1	0.84032	0.031729
79003	MIS12	0.83985	0.031746
151230	KLHL23	0.83846	0.032221
11243	PMF1	0.83707	0.031746
5591	PRKDC	0.83674	0.031746
672	BRCA1	0.83641	0.031746
10212	DDX39A	0.835	0.032303
9184	BUB3	0.83389	0.032656
4841	NONO	0.8336	0.032221
5977	DPF2	0.8336	0.0333
4172	MCM3	0.83335	0.032468
3978	LIG1	0.83311	0.032303
80010	RMI1	0.83216	0.032411
51596	CUTA	0.83069	0.033899
9582	APOBEC3B	0.82804	0.048398
56616	DIABLO	0.82799	0.0333
5422	POLA1	0.82645	0.034296
23468	CBX5	0.82569	0.033685
10426	TUBGCP3	0.82477	0.034141
4627	MYH9	0.8242	0.034141
3217	HOXB7	0.82195	0.034296
10460	TACC3	0.82176	0.034296
1111	CHEK1	0.82058	0.034309
10055	SAE1	0.82057	0.034309
376267	RAB15	0.82016	0.034803
86	ACTL6A	0.82001	0.034309
3835	KIF22	0.81926	0.03453
8930	MBD4	0.81881	0.035014
23421	ITGB3BP	0.81784	0.035979
91782	CHMP7	0.81758	0.036322
6185	RPN2	0.81719	0.035979
11004	KIF2C	0.81631	0.035272
64766	S100PBP	0.81565	0.036312
1611	DAP	0.81237	0.03757
26005	C2CD3	0.81232	0.0375
7913	DEK	0.81208	0.036472
5050	PAFAH1B3	0.81191	0.036625
29893	PSMC3IP	0.81094	0.036625
7494	XBP1	0.81092	0.03748
10263	CDK2AP2	0.81064	0.036761
55143	CDCA8	0.80855	0.03742
445	ASS1	0.80672	0.037976
1894	ECT2	0.80656	0.037698
51593	SRRT	0.80535	0.037976
2305	FOXM1	0.805	0.037976
6261	RYR1	0.8035	0.038047
375056	MIA3	0.79974	0.04039
6472	SHMT2	0.79921	0.040145
8270	LAGE3	0.79911	0.040198
23636	NUP62	0.79873	0.04085
54821	ERCC6L	0.79847	0.040145
64222	TOR3A	0.79829	0.041057
54535	CCHCR1	0.7979	0.040741
991	CDC20	0.79785	0.040145
23397	NCAPH	0.79781	0.040145
4288	MKI67	0.79696	0.049536
55026	FAM70A	0.79641	0.041354
10525	HYOU1	0.79551	0.040857
26119	LDLRAP1	0.79435	0.040962
22880	MORC2	0.79411	0.041497
983	CDK1	0.79347	0.041057
23710	GABARAPL1	0.79344	0.041057
79077	DCTPP1	0.79284	0.041497
24137	KIF4A	0.7909	0.041497
60686	C14orf93	0.79021	0.041669
55080	TAPBPL	0.7897	0.043891
26502	NARF	0.78892	0.042932
5111	PCNA	0.787	0.043855
27436	EML4	0.78678	0.043736
26574	AATF	0.78604	0.044014
4682	NUBP1	0.78483	0.045003
4751	NEK2	0.78237	0.044667
8702	B4GALT4	0.78132	0.045171
79022	TMEM106C	0.7812	0.045584
9577	BRE	0.77998	0.046337
6626	SNRPA	0.77927	0.045633
54478	FAM64A	0.77892	0.045806
4904	YBX1	0.77839	0.046337
79075	DSCC1	0.7781	0.046227
29098	RANGRF	0.7772	0.047152
10042	HMGXB4	0.77603	0.047449
65265	C8orf33	0.7755	0.046871
81691	LOC81691	0.77515	0.047152
9976	CLEC2B	0.77439	0.047152
23530	NNT	0.77323	0.049031
79672	FN3KRP	0.77316	0.047449
55775	TDP1	0.77233	0.047449
64901	RANBP17	0.77223	0.048789
50855	PARD6A	0.77195	0.047449
56948	SDR39U1	0.7712	0.049031
8761	PABPC4	0.77117	0.049031
10488	CREB3	0.77112	0.049031
80263	TRIM45	0.76932	0.048789
10432	RBM14	0.76879	0.049312
54946	SLC41A3	0.76875	0.049312
79894	ZNF672	0.76828	0.049031
5427	POLE2	0.76778	0.049031
22974	TPX2	0.76768	0.049031
3710	ITPR3	0.76736	0.049031
64427	TTC31	0.76487	0.049536
22913	RALY	0.7646	0.049847
50	ACO2	0.76414	0.049807
1951	CELSR3	0.76392	0.049916
3693	ITGB5	-0.76611	0.049312
4107	MAGEA8	-0.76721	0.049031
2646	GCKR	-0.76746	0.049804
2941	GSTA4	-0.76954	0.049312
441024	MTHFD2L	-0.7709	0.049031
55239	OGFOD1	-0.77367	0.047241
6523	SLC5A1	-0.77406	0.047449
404672	GTF2H5	-0.77426	0.047152
220965	FAM13C	-0.77579	0.046871
84981	MIR22HG	-0.77882	0.046337
9796	PHYHIP	-0.78008	0.045467
1241	LTB4R	-0.78309	0.044667
54207	KCNK10	-0.78438	0.044014
28673	TRAV12-2	-0.78466	0.044014
55612	FERMT1	-0.78666	0.044014
3861	KRT14	-0.78949	0.044014
63970	TP53AIP1	-0.79251	0.04195
57144	PAK7	-0.79413	0.041497
1021	CDK6	-0.7948	0.040957
7694	ZNF135	-0.79918	0.040145
4284	MIP	-0.80072	0.040145
3854	KRT6B	-0.80106	0.040145
80045	GPR157	-0.80159	0.04039
5988	RFPL1	-0.80444	0.037976
6239	RREB1	-0.80584	0.038047
79746	ECHDC3	-0.80758	0.038047
4808	NHLH2	-0.80896	0.037698
10133	OPTN	-0.80972	0.037976
10622	POLR3G	-0.81169	0.037043
80117	ARL14	-0.81203	0.03757
9420	CYP7B1	-0.81664	0.036625
55680	RUFY2	-0.81811	0.034803
5270	SERPINE2	-0.82342	0.034296
10161	LPAR6	-0.82428	0.034598
2012	EMP1	-0.82585	0.034309
4983	OPHN1	-0.82914	0.033899
3709	ITPR2	-0.8318	0.033685
5728	PTEN	-0.83284	0.032303
9861	PSMD6	-0.83524	0.032221
23255	SOGA2	-0.83565	0.031916
9687	GREB1	-0.83573	0.032221
758	MPPED1	-0.83749	0.031746
10752	CHL1	-0.84097	0.031382
7369	UMOD	-0.84232	0.031746
7227	TRPS1	-0.84254	0.031701
978	CDA	-0.84318	0.031382
80014	WWC2	-0.84763	0.029789
57016	AKR1B10	-0.85189	0.029011
79768	C15orf29	-0.85437	0.029229
1573	CYP2J2	-0.85772	0.027068
55176	SEC61A2	-0.86025	0.027014
56107	PCDHGA9	-0.86965	0.024931
26353	HSPB8	-0.88844	0.022502
4886	NPY1R	-0.89153	0.020795
6581	SLC22A3	-0.89194	0.022132
7280	TUBB2A	-0.8976	0.020575
961	CD47	-0.90094	0.01993
6532	SLC6A4	-0.90422	0.019108
79919	C2orf54	-0.90621	0.018487
92211	CDHR1	-0.90926	0.017586
55008	HERC6	-0.91284	0.023888
22936	ELL2	-0.92324	0.041497
9990	SLC12A6	-0.93336	0.045003
55686	MREG	-0.93881	0.01382
3579	CXCR2	-0.94096	0.027984
1949	EFNB3	-0.94753	0.011894
3597	IL13RA1	-0.95068	0.011939
54861	SNRK	-0.95106	0.011635
57419	SLC24A3	-0.95564	0.011309
4163	MCC	-0.95986	0.022502
23150	FRMD4B	-0.96382	0.010911
8745	ADAM23	-0.96611	0.010911
8838	WISP3	-0.9673	0.01015
54507	ADAMTSL4	-0.97865	0.0098025
1620	DBC1	-0.99968	0.0088257
6281	S100A10	-1.0049	0.036312
51384	WNT16	-1.0242	0.0068829
223	ALDH9A1	-1.033	0.0066562
2327	FMO2	-1.0366	0.04148
374	AREG	-1.0514	0.022502
25928	SOSTDC1	-1.0564	0.0044561
2241	FER	-1.0596	0.036312
79744	ZNF419	-1.0645	0.0040687
55906	ZC4H2	-1.0659	0.0040687
64838	FNDC4	-1.1069	0.0034294
1828	DSG1	-1.1412	0.0034294
65125	WNK1	-1.1522	0.0034294
5507	PPP1R3C	-1.1699	0.0032682
7850	IL1R2	-1.1724	0.0068829
10769	PLK2	-1.183	0.0032682
595	CCND1	-1.1945	0.0091022
375449	MAST4	-1.2016	0.0027586
80157	CWH43	-1.2749	0.02277
