# Supplementary material for: Systematic assessment of cervical cancer initiation and progression uncovers genetic panels for deep learning-based early diagnosis and proposes novel diagnostic and prognostic biomarkers
Source: Oncotarget. 2017 Nov 25;8(65):109436–56. doi: 10.18632/oncotarget.22689 (PMC5752532; doi:10.18632/oncotarget.22689)
Supplement: Supplementary file 3 [file oncotarget-08-109436-s003.xlsx]

## Sheet: Cancer vs Normal
Id	Label	Degree	Betweenness
ENSP00000344818	UBC	417	8.77426e+06
ENSP00000362649	HDAC1	209	582340
ENSP00000263253	EP300	184	748498
ENSP00000266970	CDK2	170	374919
ENSP00000360525	MAGOH	168	533498
ENSP00000430432	HDAC2	135	255741
ENSP00000363822	AR	134	567544
ENSP00000368438	PCNA	134	404105
ENSP00000360266	JUN	129	443316
ENSP00000263754	KAT2B	121	294279
ENSP00000346015	RPL27A	114	109541
ENSP00000354739	RPL12	114	104478
ENSP00000263025	MAPK3	113	524870
ENSP00000364320	MRTO4	113	50222.2
ENSP00000296674	RPS23	110	127342
ENSP00000337825	LCK	108	348852
ENSP00000298283	RPL10L	107	82715.4
ENSP00000307889	RPL13	104	89888.5
ENSP00000363019	UBE2D1	100	210353
ENSP00000345156	RPL14	95	62031.9
ENSP00000418082	RPL37A	94	56623.6
ENSP00000428924	LYN	91	370951
ENSP00000249071	RAC2	91	200698
ENSP00000256442	CCNB1	91	125718
ENSP00000262160	SMAD2	86	280186
ENSP00000257904	CDK4	85	131427
ENSP00000357879	PSMD4	85	52733.8
ENSP00000364289	NCBP1	84	178876
ENSP00000215829	SNRPD3	84	152359
ENSP00000322419	RPLP2	83	45618.5
ENSP00000431040	MRPL22	83	15457.5
ENSP00000250784	RPS4Y1	82	57491
ENSP00000300413	SNRPD1	81	23991.2
ENSP00000346037	RPLP1	81	6769.31
ENSP00000306245	FOS	79	165344
ENSP00000229390	SRSF9	78	81549.4
ENSP00000313199	HNRNPD	77	67796.1
ENSP00000370589	NOP56	76	192009
ENSP00000271308	PSMA5	75	38305.8
ENSP00000268712	NCOR1	74	163835
ENSP00000264995	MRPL3	74	52956.8
ENSP00000272233	RHOB	73	157028
ENSP00000362334	PSMB2	73	28307.6
ENSP00000300151	MRPL16	73	25192.6
ENSP00000386541	PSMD14	73	24660
ENSP00000254193	SNRPA1	72	56428.2
ENSP00000359206	BTRC	71	172558
ENSP00000219313	PSMD7	71	28320
ENSP00000384863	XPO1	70	221662
ENSP00000227507	CCND1	70	129545
ENSP00000284981	APP	69	482593
ENSP00000356520	DHX9	69	87220.6
ENSP00000310129	PSMD2	69	33945.2
ENSP00000288986	NCK1	68	118761
ENSP00000272317	RPS27A	68	109331
ENSP00000209728	CDC6	68	55812
ENSP00000308897	MRPL11	67	24749.1
ENSP00000378699	CDK1	66	134601
ENSP00000308450	CDC20	66	72213.9
ENSP00000216455	PSMA3	66	70294.4
ENSP00000314067	PAK2	65	196158
ENSP00000388107	UBA52	65	136936
ENSP00000376309	HNRNPA3	64	28429.7
ENSP00000266735	SNRPF	64	21094.5
ENSP00000261799	PDGFRB	63	145712
ENSP00000324804	PPP2R1A	62	215229
ENSP00000217958	PSMD10	62	42350.4
ENSP00000351314	PSMB10	61	15170
ENSP00000365807	GNA14	60	218804
ENSP00000269305	TP53	60	186649
ENSP00000261712	PSMD11	60	16437
ENSP00000005340	DVL2	59	197128
ENSP00000286758	CXCL13	59	184978
ENSP00000304895	IRS1	59	113439
ENSP00000227524	PRPF19	59	108967
ENSP00000366563	PIK3CD	59	95420.8
ENSP00000363021	RPA2	59	68797.8
ENSP00000348442	PSMD12	59	17744.5
ENSP00000341208	STAT5A	58	107394
ENSP00000303709	UBE2E1	58	56941.3
ENSP00000317123	SNRNP200	58	36273.5
ENSP00000265056	MCM2	57	45272.8
ENSP00000359424	CHUK	56	161562
ENSP00000345571	E2F1	56	57580.6
ENSP00000290541	PSMB4	56	18884.2
ENSP00000263923	KDR	55	215330
ENSP00000288937	MRPL17	55	9889.82
ENSP00000339191	CAV1	54	235301
ENSP00000262158	SMAD7	54	130286
ENSP00000354040	GTPBP4	54	112664
ENSP00000301071	TUBA1A	54	98306.5
ENSP00000419038	GFM1	54	12109.9
ENSP00000350941	SRC	53	206929
ENSP00000356425	UCHL5	53	35191.2
ENSP00000325863	MRE11A	53	34235
ENSP00000314214	VAMP2	52	218691
ENSP00000230340	BYSL	52	46968.8
ENSP00000362110	SF3A3	52	20514.7
ENSP00000303351	ITGB1	51	325779
ENSP00000351777	VCP	51	198436
ENSP00000397552	ACTL6A	51	147690
ENSP00000296509	MAD2L1	51	58515.3
ENSP00000262493	GNAO1	50	342402
ENSP00000262367	CREBBP	50	87176.7
ENSP00000323720	MED14	50	75954.3
ENSP00000225983	HDAC5	50	40111.3
ENSP00000308576	RHOD	50	13258.5
ENSP00000357858	BUB3	49	46538.7
ENSP00000248975	YWHAH	48	73696.5
ENSP00000347232	BLM	48	54766
ENSP00000223321	PSMA2	48	36082.1
ENSP00000270202	AKT1	47	272041
ENSP00000245451	BMP4	47	110941
ENSP00000261531	SNW1	47	88573.7
ENSP00000229854	MCM3	47	32857.3
ENSP00000335153	HSP90AA1	46	195011
ENSP00000304697	UBB	46	38401.1
ENSP00000384211	PSME4	46	9445.88
ENSP00000355537	ACTN2	45	164976
ENSP00000300935	RAB8A	45	143562
ENSP00000335084	PPP1CC	45	109107
ENSP00000262077	NUP153	45	92538.6
ENSP00000356480	RNF2	44	129549
ENSP00000316054	DVL3	44	80971.6
ENSP00000361626	YBX1	44	78640.6
ENSP00000354720	SMC3	44	51043
ENSP00000299300	CCT2	44	40836.9
ENSP00000216122	MCM5	44	23847.1
ENSP00000348461	RAC1	43	188388
ENSP00000296328	UBXN7	43	95322.6
ENSP00000233146	MSH2	43	91502.3
ENSP00000317334	TCP1	43	38782.5
ENSP00000274026	CCNA2	43	30969.5
ENSP00000272645	POLR2D	43	25933.7
ENSP00000338862	BRIX1	43	4211.76
ENSP00000251413	TUBG1	42	160542
ENSP00000342235	ERBB4	42	160152
ENSP00000348965	DYNC1H1	42	148510
ENSP00000377958	CCT4	42	117489
ENSP00000007516	NDUFAB1	41	197634
ENSP00000351908	MAP3K5	41	121909
ENSP00000300093	PLK1	41	109954
ENSP00000291576	PWP2	41	63537.7
ENSP00000303706	CDC25A	41	39347.9
ENSP00000280326	CCT5	41	31620.3
ENSP00000262643	CCNE1	41	23091.4
ENSP00000360828	DDX27	41	7006.82
ENSP00000299421	ILK	40	135395
ENSP00000326031	PPP1CA	40	128327
ENSP00000256383	EIF2S1	40	84981.4
ENSP00000262803	UPF1	40	81409.6
ENSP00000377969	GTF2F1	40	63892.4
ENSP00000362063	CSTF2	40	47188.8
ENSP00000302486	MAP2K1	40	46964.4
ENSP00000264156	MCM6	40	28045.2
ENSP00000295688	CCT3	40	25194.5
ENSP00000362208	MRPS15	40	20321.6
ENSP00000254940	NIP7	40	14665.3
ENSP00000345731	DLG1	39	397012
ENSP00000346300	CRKL	39	64428.6
ENSP00000432768	CKAP5	39	62476.3
ENSP00000246792	RRAS	39	48728.7
ENSP00000378350	CDC23	39	39594.6
ENSP00000362768	RBL1	39	17776.7
ENSP00000215832	MAPK1	38	64250.3
ENSP00000297338	RAD21	38	55488.9
ENSP00000325905	SRSF7	38	27547.1
ENSP00000234170	CEBPZ	38	7807.64
ENSP00000288207	CCNB2	38	4910.66
ENSP00000396673	FTSJ3	37	80596.6
ENSP00000402515	SMG1	37	67756.8
ENSP00000239938	EGR1	37	63311.5
ENSP00000364721	MAPRE1	37	32172.4
ENSP00000348838	UBE2C	37	31479.1
ENSP00000263331	POLR1B	36	97741.6
ENSP00000339992	MYB	36	66963.4
ENSP00000342889	POLR2K	36	17629.5
ENSP00000223073	RBM28	36	12831
ENSP00000409581	ARRB1	35	204874
ENSP00000400175	RHOA	35	117559
ENSP00000271751	KCNH1	35	96159.6
ENSP00000261900	CCNT1	35	90636.9
ENSP00000356832	SGK1	35	74640.4
ENSP00000261597	NDC80	35	53986.1
ENSP00000264606	HDAC4	35	16906
ENSP00000380888	MED13	35	7603.83
ENSP00000355541	HEATR1	34	46543.8
ENSP00000206249	ESR1	33	102398
ENSP00000228347	POLR3B	33	95824.5
ENSP00000355865	PARK2	33	67226.8
ENSP00000355759	PARP1	33	64652.7
ENSP00000369411	RFC3	33	36022.6
ENSP00000342952	ADCY2	33	21484.4
ENSP00000301019	CDT1	33	21113.9
ENSP00000253108	EIF3G	33	16737
ENSP00000261708	UTP6	33	5668.52
ENSP00000349960	ACTB	32	175826
ENSP00000338345	SNCA	32	114015
ENSP00000355890	EPRS	32	85357.7
ENSP00000418447	PPP2CA	32	56698.1
ENSP00000260600	ADCY3	32	46091.2
ENSP00000364119	EIF2S2	32	40086.4
ENSP00000305422	CEBPB	32	38258.3
ENSP00000358854	TAF5	32	16388.7
ENSP00000234296	ORC2	32	13449.2
ENSP00000262995	GAB1	32	12019
ENSP00000360412	NOC3L	32	5048.8
ENSP00000344456	CTNNB1	31	113705
ENSP00000301838	FADD	31	102495
ENSP00000434034	FZD4	31	90323.3
ENSP00000258301	STX6	31	84009.3
ENSP00000265354	SRF	31	75997
ENSP00000332973	SMAD3	31	49733.6
ENSP00000265350	MED20	31	31853.3
ENSP00000301788	POLR2G	31	20817.2
ENSP00000229214	KRR1	31	13943.9
ENSP00000440485	PSMD9	31	13677.3
ENSP00000263181	KIF18A	31	10068.8
ENSP00000264657	STAT3	30	99269.3
ENSP00000313829	KHDRBS1	30	67281.3
ENSP00000400717	GNA13	30	63755.1
ENSP00000418960	BRCA1	30	50893.8
ENSP00000229179	NUP107	30	35904.3
ENSP00000301364	TSR1	30	27092.9
ENSP00000217026	MYBL2	30	15602.8
ENSP00000342374	SNRPD2	30	7951.59
ENSP00000223129	RPA3	30	5420.29
ENSP00000297261	SHH	29	134372
ENSP00000343027	GNAI1	29	97752.7
ENSP00000363055	ZWINT	29	88594.7
ENSP00000275493	EGFR	29	80912.4
ENSP00000358867	GNAI3	29	75252.6
ENSP00000283131	SMARCA5	29	58718.2
ENSP00000216297	SUPT16H	29	38635.7
ENSP00000339007	GRB2	29	32530.9
ENSP00000264515	RBBP5	29	31751.1
ENSP00000261396	NUP133	29	28315.5
ENSP00000260947	BARD1	29	26913
ENSP00000469468	LSM4	29	19343.5
ENSP00000354607	FZD5	29	9027.98
ENSP00000296581	LSM6	29	7207.54
ENSP00000263694	SNRNP40	29	6922.55
ENSP00000356448	TPR	29	5437.88
ENSP00000229794	MAPK14	28	124388
ENSP00000263088	PLD2	28	116728
ENSP00000230354	TBP	28	97793.9
ENSP00000329967	TBK1	28	78210.5
ENSP00000301633	BIRC5	28	53911.7
ENSP00000300134	STAT6	28	49596.6
ENSP00000227378	HSPA8	28	42338.7
ENSP00000297579	DCAF13	28	35997.5
ENSP00000321656	CDC25C	28	33864
ENSP00000231790	MLH1	28	21238
ENSP00000303315	JUNB	28	19074.5
ENSP00000311344	PPP2R1B	28	10644.4
ENSP00000234626	CDC7	28	2743.19
ENSP00000277541	NOTCH1	27	117224
ENSP00000305372	ADRB2	27	109582
ENSP00000220592	AGO2	27	88578.2
ENSP00000318687	HSPH1	27	70841
ENSP00000256646	NOTCH2	27	63131.1
ENSP00000367207	MYC	27	57411.2
ENSP00000309845	HRAS	27	50797.7
ENSP00000384273	RELA	27	50401
ENSP00000305480	FEN1	27	26772.6
ENSP00000252818	JUND	27	26311.5
ENSP00000392094	EFTUD2	27	18863.3
ENSP00000367629	ARHGEF16	27	12182.4
ENSP00000233948	WNT6	27	2638.58
ENSP00000273398	ATP6V1A	26	206206
ENSP00000297185	HSPA9	26	158958
ENSP00000253792	ACLY	26	91357.9
ENSP00000296490	WDR82	26	54520.4
ENSP00000353483	MAPK8	26	41095.2
ENSP00000265433	NBN	26	40190.4
ENSP00000428209	UBE2V2	26	35261.4
ENSP00000326804	CUL1	26	27149.3
ENSP00000254108	FUS	26	19241.2
ENSP00000290167	WNT4	26	17883.7
ENSP00000358563	DKC1	26	16648.5
ENSP00000221494	SF3A2	26	13976.8
ENSP00000287934	FZD1	26	12218.7
ENSP00000216727	PABPN1	26	11197.5
ENSP00000262904	E2F3	26	7696.72
ENSP00000381339	GNAT3	26	5889.49
ENSP00000310723	DDX23	26	4665.12
ENSP00000298852	PSMC3	26	3144.14
ENSP00000359345	RPL5	26	2800.28
ENSP00000281928	MED13L	26	1986.06
ENSP00000356155	PIK3C2B	25	79636.7
ENSP00000325875	HSP90AB1	25	37674.1
ENSP00000247843	YEATS4	25	28544.1
ENSP00000257290	PDGFRA	25	24306
ENSP00000369703	TUBB2A	25	21127
ENSP00000376076	SUMO1	25	20808.2
ENSP00000254719	RPA1	25	15099.4
ENSP00000362592	RBBP4	25	12448.6
ENSP00000307684	TADA3	25	12377.4
ENSP00000410758	LSM5	25	11972.1
ENSP00000263360	EED	25	11635.8
ENSP00000420616	TFDP2	25	10124.6
ENSP00000297431	ORC5	25	9335.06
ENSP00000267812	MFAP1	25	6753.11
ENSP00000293860	POLR3K	25	4789.92
ENSP00000373952	FANCA	24	58984.2
ENSP00000317780	COX5A	24	58448.4
ENSP00000411532	TOP2A	24	43209.6
ENSP00000364794	IARS	24	33059.6
ENSP00000338185	PLCB1	24	29717
ENSP00000333633	MTA1	24	28091.8
ENSP00000366828	POLR3F	24	27097.6
ENSP00000431822	FAU	24	26548.7
ENSP00000224950	OBFC1	24	25845.4
ENSP00000270861	PLK4	24	24679.1
ENSP00000377867	STK26	24	24616.3
ENSP00000253039	EIF2S3	24	24589.1
ENSP00000340691	EIF4EBP1	24	24552.2
ENSP00000222139	EPOR	24	23632.9
ENSP00000384675	SOS1	24	18541
ENSP00000046794	LCP2	24	16311.6
ENSP00000275603	CCT6A	24	13210.1
ENSP00000349428	PTBP1	24	12702.2
ENSP00000292644	PSMC2	24	4555.42
ENSP00000339917	TAF9B	24	4093.44
ENSP00000338562	STX3	24	2286.25
ENSP00000310572	PSMC5	24	1837.04
ENSP00000401802	PSMC6	24	1149.97
ENSP00000261303	PSMC1	24	1070.67
ENSP00000157812	PSMC4	24	1070.67
ENSP00000216181	MYH9	23	97960.5
ENSP00000385571	HIPK2	23	49179.6
ENSP00000324806	GSK3B	23	45365.3
ENSP00000354522	TOP1	23	41590
ENSP00000354394	STAT1	23	37134.7
ENSP00000260402	PLCB2	23	36652.2
ENSP00000324560	ULK1	23	34647.3
ENSP00000346671	FYN	23	33506
ENSP00000310668	NUP93	23	29477.3
ENSP00000360613	UBE2A	23	28829
ENSP00000341551	SMAD4	23	27092.1
ENSP00000433821	RPS3	23	26199
ENSP00000363377	FOXO4	23	23256.4
ENSP00000244520	SNRPC	23	21396.8
ENSP00000370532	GTF3A	23	20912.1
ENSP00000384330	MYH8	23	19215.5
ENSP00000264552	UBE2S	23	16029.8
ENSP00000232458	ECT2	23	15397.8
ENSP00000244741	CDKN1A	23	12319.5
ENSP00000334910	PDE2A	23	11287.9
ENSP00000258962	SRSF1	23	4182.28
ENSP00000171111	KEAP1	22	68576.1
ENSP00000226574	NFKB1	22	51579.1
ENSP00000247655	COX7C	22	50168.2
ENSP00000368884	RPS6KA3	22	43286.1
ENSP00000263202	UFD1L	22	33394
ENSP00000352900	RXRG	22	31748.1
ENSP00000279230	PLCB3	22	25724.5
ENSP00000302967	HDAC3	22	21719.1
ENSP00000225724	GOSR1	22	19749.3
ENSP00000357392	EFNA1	22	18881.7
ENSP00000325120	PGR	22	15167.4
ENSP00000262948	MAP2K2	22	13457.6
ENSP00000316578	SUZ12	22	11131.8
ENSP00000360473	PFDN4	22	9260.4
ENSP00000343741	ATR	22	7630.2
ENSP00000356541	SF3B5	22	6600.32
ENSP00000267163	RB1	22	6060.13
ENSP00000261965	TUBGCP3	22	6015.92
ENSP00000286063	PDE11A	22	5583.93
ENSP00000354633	TAF11	22	3767.46
ENSP00000412566	SNRPB	22	3270.68
ENSP00000341826	HNRNPA1	22	2926.5
ENSP00000304350	PRPF8	22	2692.22
ENSP00000472998	SNRNP70	22	1657.14
ENSP00000262193	PSMB1	22	1589.13
ENSP00000362900	SRSF4	22	1272.36
ENSP00000377892	SRSF5	22	1260.08
ENSP00000262982	CSE1L	21	61179.9
ENSP00000296255	RPN1	21	60519.2
ENSP00000283290	ATG3	21	55880.9
ENSP00000366306	SPRY2	21	46014
ENSP00000385269	ELAVL1	21	38964.8
ENSP00000305255	STX8	21	38933.4
ENSP00000349430	HIST1H2BK	21	37925.3
ENSP00000230882	GHR	21	35166
ENSP00000265686	TCIRG1	21	29726.7
ENSP00000212015	SIRT1	21	25425.5
ENSP00000401303	SHC1	21	25011.6
ENSP00000314458	CDC42	21	23125.7
ENSP00000369497	BRCA2	21	21711.5
ENSP00000340944	PTPN11	21	20104.3
ENSP00000264033	CBL	21	20048.8
ENSP00000231487	SKP1	21	19071.2
ENSP00000376506	PDCD10	21	15233
ENSP00000328777	EFNA5	21	14795.8
ENSP00000316042	HNRNPA0	21	14109.9
ENSP00000275364	GNA12	21	13059.9
ENSP00000285814	NIFK	21	12514.8
ENSP00000421592	ALYREF	21	11259.3
ENSP00000266079	PRPF6	21	10088.7
ENSP00000329357	SP1	21	5718.88
ENSP00000305790	SF3B3	21	4366.34
ENSP00000388648	CHEK1	21	4210.6
ENSP00000363313	PRPF4	21	3937.74
ENSP00000249299	LSM8	21	1192.55
ENSP00000259457	PSMB7	21	581.76
ENSP00000044462	PSMA4	21	581.76
ENSP00000414359	PSMA1	21	581.76
ENSP00000220772	SFRP1	21	245.25
ENSP00000339145	RRP1B	21	123.43
ENSP00000328511	KCNA4	20	98209.6
ENSP00000448165	APAF1	20	76667.9
ENSP00000219473	USP10	20	62013.5
ENSP00000263967	PIK3CA	20	61186.6
ENSP00000347184	HTT	20	58156.9
ENSP00000261023	ITGAV	20	43685.3
ENSP00000220751	RIPK2	20	39307.6
ENSP00000382177	MYO5A	20	36083.9
ENSP00000331487	NPLOC4	20	35097.3
ENSP00000360502	PDE6C	20	30085.6
ENSP00000244007	PLCG1	20	24774.8
ENSP00000278412	SSRP1	20	23075.4
ENSP00000324897	UBE2I	20	22160.4
ENSP00000360532	CDC5L	20	13852.8
ENSP00000361359	CD40	20	12601.5
ENSP00000209875	CBX5	20	12522
ENSP00000337451	EPHA3	20	12272.5
ENSP00000283195	RANBP2	20	9625.51
ENSP00000372689	STAG1	20	8724.06
ENSP00000367406	TAF2	20	7470.63
ENSP00000311430	RPL4	20	6370.76
ENSP00000326806	NCBP2	20	5519.88
ENSP00000307863	U2AF2	20	3443.04
ENSP00000264279	NOP58	20	2753.2
ENSP00000318646	RPS15A	20	2700.66
ENSP00000262584	RPL8	20	1692.13
ENSP00000262105	MCM4	20	1679.76
ENSP00000255465	CCNA1	20	1516.35
ENSP00000434614	CDC27	20	1341.42
ENSP00000400591	SNRPE	20	1185.52
ENSP00000196551	RPS5	20	1152.27
ENSP00000244020	SRSF6	20	1025.33
ENSP00000346694	HNRNPA2B1	20	540.32
ENSP00000265465	POLA2	20	325.22
ENSP00000265062	RAB7A	19	129676
ENSP00000249750	ALDH1A2	19	75624.8
ENSP00000306866	GABARAP	19	68748.8
ENSP00000355627	AGT	19	64681.9
ENSP00000260010	TLR2	19	48700.3
ENSP00000356405	CDC73	19	46120.6
ENSP00000244050	SNAI1	19	43437.4
ENSP00000228307	PXN	19	42180.4
ENSP00000361423	ABL1	19	39999.7
ENSP00000343204	JAK1	19	36622
ENSP00000419782	CDK5	19	32787.5
ENSP00000425107	ATG12	19	29149.2
ENSP00000371067	JAK2	19	28568.8
ENSP00000295797	PRKCI	19	22405.5
ENSP00000364898	SYK	19	21421.6
ENSP00000245323	EFNB2	19	17783.1
ENSP00000348827	THRB	19	15334
ENSP00000262971	PIAS4	19	12792.8
ENSP00000340896	ASH2L	19	11492.5
ENSP00000348168	GTF2E2	19	8634.42
ENSP00000328547	DNMT3B	19	7750.2
ENSP00000463999	AURKB	19	5869.91
ENSP00000341885	RPS2	19	5417.28
ENSP00000261461	PPP2R5A	19	4896.81
ENSP00000270625	RPS11	19	3154.39
ENSP00000265734	CDK6	19	2829.27
ENSP00000346001	RPL3	19	1860.63
ENSP00000347046	PDE5A	19	1505.62
ENSP00000450607	TIMELESS	19	1385.43
ENSP00000378529	FZR1	19	1289.61
ENSP00000389103	RPL23A	19	762.34
ENSP00000261254	CCND2	19	708.91
ENSP00000295901	PSMD6	19	470.73
ENSP00000346829	WLS	19	155.02
ENSP00000410715	SFRP4	19	155.02
ENSP00000284320	TOMM70	18	94123
ENSP00000321971	RHOT2	18	84134.1
ENSP00000427687	WDR1	18	64386.4
ENSP00000233242	APOB	18	61387.9
ENSP00000357048	COPA	18	59110.5
ENSP00000313420	PRKDC	18	51188.2
ENSP00000346067	RPSA	18	41371.5
ENSP00000295600	MITF	18	38990.3
ENSP00000364204	PINK1	18	35868.2
ENSP00000263382	ASF1B	18	34802.8
ENSP00000313007	PABPC1	18	34576.7
ENSP00000264335	YWHAE	18	33082.9
ENSP00000262887	XRCC1	18	32378.1
ENSP00000318822	BID	18	29868.5
ENSP00000296440	PLXNB1	18	27070.5
ENSP00000228284	SART3	18	26934.5
ENSP00000325448	KARS	18	25880.9
ENSP00000233057	EIF2AK2	18	24987
ENSP00000246062	MKKS	18	23330.3
ENSP00000465676	PIAS2	18	22167.5
ENSP00000262187	RHEB	18	22078.7
ENSP00000355966	NEK2	18	18736.2
ENSP00000239223	DUSP1	18	16616.7
ENSP00000359518	MRGBP	18	9136.02
ENSP00000300574	CRK	18	9133.54
ENSP00000353793	WDHD1	18	8280.93
ENSP00000216911	AURKA	18	8132.17
ENSP00000364310	H2AFX	18	6645.37
ENSP00000369757	RPS6	18	4733.24
ENSP00000326981	IMP3	18	3278.4
ENSP00000318861	SF3B2	18	3034.32
ENSP00000368349	POLA1	18	2028.54
ENSP00000293842	RPL26	18	1446.99
ENSP00000265100	RPL26L1	18	1446.99
ENSP00000304370	CDC40	18	1314.83
ENSP00000307288	MCM7	18	1262.52
ENSP00000339795	RPL7	18	1134.51
ENSP00000325376	HNRNPM	18	1118.91
ENSP00000335321	SF3B1	18	1007.98
ENSP00000339027	RPLP0	18	826.35
ENSP00000363676	RPL11	18	563.85
ENSP00000314505	MCM9	18	156.18
ENSP00000225298	UTP18	18	143.38
ENSP00000264639	PSMD3	18	138.5
ENSP00000311028	RPS14	18	56.74
ENSP00000259469	RPL35	18	56.74
ENSP00000282561	GJA1	17	129198
ENSP00000366997	DIS3	17	81988.7
ENSP00000418401	SRPRB	17	63323.9
ENSP00000354558	MTOR	17	41719.8
ENSP00000352918	ARPC5	17	41316.7
ENSP00000369127	DNAJA1	17	36860.4
ENSP00000361892	STK4	17	32561.8
ENSP00000363571	MUSK	17	25920.3
ENSP00000345702	NFYA	17	24104.5
ENSP00000345681	GATA2	17	21119.7
ENSP00000262958	GNA15	17	15213.4
ENSP00000215956	SNU13	17	14681.9
ENSP00000356230	KLHL12	17	10920.7
ENSP00000255381	MYH4	17	10774
ENSP00000263187	MSH4	17	9652.89
ENSP00000293549	WNT1	17	9206.67
ENSP00000261973	RBM25	17	8807.95
ENSP00000216225	RBX1	17	7147.57
ENSP00000341289	TUBB4B	17	5152.81
ENSP00000359910	PSMA7	17	4897.01
ENSP00000338157	ZBTB16	17	4217.91
ENSP00000369424	RBBP7	17	2410.16
ENSP00000278317	TNNT3	17	2142.16
ENSP00000286548	GNAQ	17	1454.51
ENSP00000348708	UPF2	17	1427.61
ENSP00000462023	RPL17	17	1082.73
ENSP00000395772	GNL3	17	417.47
ENSP00000215071	PSMD8	17	277.9
ENSP00000355325	PSMB5	17	123.12
ENSP00000309474	PSMD1	17	110.48
ENSP00000363018	RPL10A	17	34.71
ENSP00000251337	GNAT2	16	94311.4
ENSP00000300289	PDIA3	16	59348.3
ENSP00000307241	PDHB	16	57084.4
ENSP00000363921	PARD3	16	52086.9
ENSP00000358674	UBL4A	16	45065.1
ENSP00000356256	TIMM17A	16	33944.2
ENSP00000359531	GTF2B	16	23272.1
ENSP00000318297	RUVBL1	16	22692
ENSP00000304283	RAC3	16	18780.7
ENSP00000294172	NXF1	16	18364.7
ENSP00000352257	XRCC6	16	15403.1
ENSP00000468348	MAP2K6	16	14403.3
ENSP00000231498	NUP155	16	12619.2
ENSP00000221801	FBL	16	11450.4
ENSP00000332455	KPNA2	16	10279
ENSP00000372088	RAD51	16	9669.28
ENSP00000360869	IFIT1	16	9393.07
ENSP00000287598	BUB1B	16	8419.11
ENSP00000242480	EGR2	16	7458.58
ENSP00000384018	NCOR2	16	6079.71
ENSP00000308533	GEMIN2	16	6067.77
ENSP00000262238	YY1	16	5919.25
ENSP00000266066	SFRP5	16	5797.01
ENSP00000283179	HNRNPU	16	4531.55
ENSP00000264414	CUL3	16	4471.62
ENSP00000347710	OPHN1	16	2465.78
ENSP00000248437	TUBA4A	16	2127.18
ENSP00000309334	RPL15	16	1293.2
ENSP00000078429	GNA11	16	1212.55
ENSP00000405726	CDC45	16	994.11
ENSP00000375730	RPL13A	16	955.67
ENSP00000222247	RPL18A	16	647.58
ENSP00000310448	SART1	16	512.41
ENSP00000368174	MCM8	16	464.46
ENSP00000338573	GNL3L	16	338.6
ENSP00000261479	PSMA6	16	335.27
ENSP00000251453	RPS16	16	155.52
ENSP00000268661	RPL3L	16	129.96
ENSP00000396937	PSMD13	16	100.7
ENSP00000377865	RPL23	16	28.7
ENSP00000346022	RPL9	16	28.7
ENSP00000264932	SDHA	15	430969
ENSP00000294785	NCSTN	15	45071.1
ENSP00000366416	EDNRB	15	39255.3
ENSP00000340913	TRPC6	15	35589.9
ENSP00000361405	MMP9	15	34310.2
ENSP00000217244	CSNK2A1	15	27845.8
ENSP00000290158	KPNB1	15	25598
ENSP00000345195	UBQLN2	15	19228.1
ENSP00000314420	PER1	15	17449.4
ENSP00000338283	NPAS2	15	17311.8
ENSP00000309503	YWHAZ	15	16785.6
ENSP00000246747	ARL2	15	16487.1
ENSP00000248594	PTPN12	15	15619.4
ENSP00000276072	TAF1	15	14223.7
ENSP00000300291	NUDT21	15	13968.3
ENSP00000264554	SHC2	15	13536.7
ENSP00000288135	KIT	15	13478.5
ENSP00000336868	CENPA	15	11591.2
ENSP00000219252	POLR2C	15	8229.44
ENSP00000354621	SMURF1	15	6914.68
ENSP00000251849	RAF1	15	6700.32
ENSP00000260129	TGS1	15	6576.16
ENSP00000358548	NRAS	15	5990.29
ENSP00000299853	POLR3E	15	4352.45
ENSP00000358309	EPHA7	15	4109.71
ENSP00000368686	E2F4	15	3936.35
ENSP00000264071	TUBB4A	15	3375.34
ENSP00000333920	TTF1	15	2499.46
ENSP00000296181	ITGB5	15	2040.62
ENSP00000301061	WNT10B	15	2028.47
ENSP00000435777	RPS13	15	1516.36
ENSP00000307940	EEF2	15	1310.3
ENSP00000352438	PCBP2	15	935.5
ENSP00000243563	SNRPA	15	854.46
ENSP00000447001	RPL18	15	788.84
ENSP00000400088	TEN1-CDK3	15	553.34
ENSP00000360621	ORC1	15	267.54
ENSP00000270586	PSMB6	15	101.4
ENSP00000386212	PSMB11	15	66.43
ENSP00000341730	RPL10	15	33.16
ENSP00000346063	RPL7L1	15	28.67
ENSP00000341344	GGA1	14	121809
ENSP00000223500	CHMP5	14	57170.5
ENSP00000232461	GNAT1	14	56514.6
ENSP00000311032	CASP3	14	49924.2
ENSP00000352264	CD2AP	14	28479.2
ENSP00000377061	PLXNA1	14	27787.6
ENSP00000245414	IRF1	14	26873.2
ENSP00000269571	ERBB2	14	26035.4
ENSP00000266744	ASCL1	14	24527.1
ENSP00000263956	GTF3C3	14	21017.9
ENSP00000408695	PRKCA	14	19275
ENSP00000353344	ETS2	14	18011.6
ENSP00000305877	NMUR1	14	17335.3
ENSP00000234310	PPP3R1	14	14920.2
ENSP00000221233	EXOSC5	14	14780
ENSP00000327255	PPM1A	14	14333.9
ENSP00000376176	RAN	14	13234.8
ENSP00000353622	SIN3A	14	12015.8
ENSP00000370938	CDK8	14	10407.3
ENSP00000295025	REL	14	9164.31
ENSP00000226091	EFNB3	14	7650.09
ENSP00000363081	DKK1	14	6590.46
ENSP00000278616	ATM	14	5975
ENSP00000357823	MRPL9	14	5962.55
ENSP00000315379	PRPF3	14	5764.26
ENSP00000261015	WDR12	14	5724.32
ENSP00000293328	STAT5B	14	5322.26
ENSP00000361275	PLK3	14	5114.33
ENSP00000332118	EPHB3	14	5097.8
ENSP00000284523	WNT3A	14	4999.86
ENSP00000264634	WNT5A	14	4999.86
ENSP00000370912	TEC	14	4339.61
ENSP00000264110	ATF2	14	4320.71
ENSP00000273854	EPHA5	14	4109.71
ENSP00000408617	HDAC9	14	3422.67
ENSP00000295731	IHH	14	2128.86
ENSP00000360031	RRP12	14	1985.56
ENSP00000228872	CDKN1B	14	1829.95
ENSP00000361998	TAF7L	14	1725.53
ENSP00000373404	MRPL2	14	1640.82
ENSP00000221138	PPP2CB	14	1631.93
ENSP00000306548	MRPL13	14	1424.66
ENSP00000265245	LSG1	14	1303.25
ENSP00000287038	RPL30	14	1189.58
ENSP00000366557	CRNKL1	14	1017.24
ENSP00000253462	GINS2	14	605.91
ENSP00000225430	RPL19	14	586.63
ENSP00000429374	RPS20	14	451.32
ENSP00000364519	TFDP1	14	406
ENSP00000380982	PUM3	14	389.98
ENSP00000358812	PDCD11	14	373.56
ENSP00000261881	TIPIN	14	362.16
ENSP00000349957	ANAPC11	14	357.09
ENSP00000262133	RBL2	14	305.18
ENSP00000245539	MRPS7	14	302.03
ENSP00000402338	RPF2	14	289.31
ENSP00000215793	SF3A1	14	242.08
ENSP00000272348	SNRPG	14	234.31
ENSP00000346725	PES1	14	186.33
ENSP00000262460	GINS1	14	61.47
ENSP00000361636	TNNC2	14	49.75
ENSP00000302896	RPS9	14	25.12
ENSP00000311121	PSMA8	14	7.31
ENSP00000336927	ALDOA	13	70387.5
ENSP00000258080	HTRA2	13	41325.1
ENSP00000416892	EIF3L	13	27039.7
ENSP00000363435	ITPR3	13	26836.3
ENSP00000406046	POLD1	13	26693.4
ENSP00000377793	PRC1	13	22972.5
ENSP00000380156	RPL32	13	22810.2
ENSP00000372025	MBP	13	16244.7
ENSP00000300161	YWHAB	13	16125.2
ENSP00000249016	MCHR1	13	15203.1
ENSP00000473172	RUVBL2	13	13651
ENSP00000354566	CD3E	13	12988.6
ENSP00000332353	PTCH1	13	12544.9
ENSP00000296474	MST1R	13	11717.5
ENSP00000356840	POU2F1	13	11472.9
ENSP00000404029	SUPT5H	13	10512.8
ENSP00000308741	CLOCK	13	9835.43
ENSP00000279387	PPP4C	13	9637.7
ENSP00000365877	SUV39H1	13	6512.47
ENSP00000228928	OAS3	13	6213.51
ENSP00000257570	OASL	13	6213.51
ENSP00000342278	OAS2	13	6213.51
ENSP00000333685	MAPK11	13	5907.88
ENSP00000372023	CHEK2	13	4997.21
ENSP00000215368	EFNA2	13	3432.74
ENSP00000379888	RPS8	13	1993.92
ENSP00000260102	MRPL15	13	1361.58
ENSP00000326261	SRRM1	13	1248.66
ENSP00000355471	TFB2M	13	1180.64
ENSP00000302530	BUB1	13	1150.37
ENSP00000328854	NOC4L	13	993.11
ENSP00000301730	RNPS1	13	962.48
ENSP00000387365	PWP1	13	888.11
ENSP00000322570	POLE	13	877.15
ENSP00000243903	ACTR5	13	816.88
ENSP00000339095	RPS7	13	629.69
ENSP00000268482	DHX38	13	420.84
ENSP00000382392	NOP2	13	126.06
ENSP00000253099	MRPL4	13	16.55
ENSP00000309591	PRKACA	12	100164
ENSP00000265969	KCNC1	12	59746.2
ENSP00000260408	ADAM10	12	47686.3
ENSP00000355279	CNOT7	12	35862.9
ENSP00000052754	DCN	12	35035.8
ENSP00000285093	ACAA2	12	33213.9
ENSP00000398131	GSPT1	12	29953.2
ENSP00000306614	PPIH	12	29342.8
ENSP00000361021	PTEN	12	27682
ENSP00000386458	PRPF40A	12	27467
ENSP00000296271	RHO	12	26906.6
ENSP00000340330	KAT5	12	22945
ENSP00000333194	RGS19	12	22810.7
ENSP00000261195	GYS2	12	22154.3
ENSP00000381823	SEC24A	12	22097.5
ENSP00000281453	CENPU	12	21950.6
ENSP00000216797	NFKBIA	12	20271
ENSP00000368880	FOXO1	12	18620.2
ENSP00000241261	TNFSF10	12	18139.7
ENSP00000295899	THOC7	12	17622.1
ENSP00000229769	FANCE	12	15997.1
ENSP00000339527	FOXO3	12	15708.9
ENSP00000301280	CHAF1A	12	15283
ENSP00000338018	HIF1A	12	14481.8
ENSP00000337053	SEL1L	12	13484.7
ENSP00000257245	TIMM10	12	13347.4
ENSP00000344936	PTTG1	12	12397.3
ENSP00000335544	CCKBR	12	11686.3
ENSP00000247668	TRAF2	12	11060.3
ENSP00000171887	TNS1	12	10023.3
ENSP00000352929	CSNK1E	12	9802.02
ENSP00000337853	TRAF6	12	8611.49
ENSP00000341189	PTK2	12	8432.21
ENSP00000384048	PAXIP1	12	8380.32
ENSP00000351446	WDR5	12	8125
ENSP00000263388	NOTCH3	12	8021.74
ENSP00000325377	WDR33	12	7729.19
ENSP00000233893	HSPE1	12	7034.7
ENSP00000224337	BLNK	12	6482.75
ENSP00000216629	BDKRB1	12	6443.78
ENSP00000312735	POLR2B	12	6157.11
ENSP00000368169	DVL1	12	5226.69
ENSP00000215587	POLR2E	12	4250.46
ENSP00000339090	RBMX2	12	4011.67
ENSP00000225512	WNT3	12	2486.1
ENSP00000242728	BHLHE41	12	2430.26
ENSP00000362608	PIM1	12	2028.26
ENSP00000285018	WNT7A	12	1689.95
ENSP00000369960	ADRA1A	12	1639.27
ENSP00000365439	HNRNPK	12	1472.26
ENSP00000269349	EIF4A3	12	1071.49
ENSP00000309830	RPL38	12	713.98
ENSP00000257789	ORC3	12	661.77
ENSP00000305556	PCBP1	12	649.77
ENSP00000355866	DUSP10	12	485.74
ENSP00000283249	ITGB6	12	436.31
ENSP00000348554	CDC16	12	351.26
ENSP00000354525	MRPL24	12	337.62
ENSP00000357393	EFNA3	12	295.99
ENSP00000346027	RPL21	12	272.92
ENSP00000310661	PDE7B	12	149.9
ENSP00000317992	NOC2L	12	120.95
ENSP00000363642	BMS1	12	108.69
ENSP00000467676	RPS15	12	97.05
ENSP00000371169	RCL1	12	12.18
ENSP00000315017	MRPL1	12	6.14
ENSP00000311579	TNKS	12	4.53
ENSP00000360689	TNKS2	12	4.53
ENSP00000259335	KIAA0368	12	0.35
ENSP00000264027	SC5D	11	114637
ENSP00000315130	CLU	11	83909.6
ENSP00000322788	MMP1	11	56255.6
ENSP00000337915	CYP3A4	11	54609.8
ENSP00000285900	GRIA1	11	52977.6
ENSP00000363868	ABCA1	11	45018.2
ENSP00000419851	GMPS	11	36281.8
ENSP00000260372	HAUS2	11	33470.2
ENSP00000241014	MAPK8IP1	11	26862.5
ENSP00000263966	USP13	11	24627.7
ENSP00000309415	CLTB	11	23362.7
ENSP00000307272	RPTOR	11	22911.8
ENSP00000360329	TTC4	11	21754.9
ENSP00000329418	SOCS1	11	19898
ENSP00000273480	RNF7	11	18867.9
ENSP00000281419	ASAP2	11	18791.4
ENSP00000306983	YEATS2	11	17384.3
ENSP00000364037	TEX10	11	16018.1
ENSP00000367959	HTR2A	11	14858
ENSP00000261837	GNB5	11	14037.8
ENSP00000261772	AARS	11	13816.4
ENSP00000250457	EGLN3	11	13099.8
ENSP00000263239	DDX18	11	11953.5
ENSP00000341083	NPR2	11	11789.4
ENSP00000254854	GUCY2D	11	11707.9
ENSP00000306330	YWHAG	11	11545.2
ENSP00000305260	GNB2	11	10965
ENSP00000324270	OXTR	11	10873
ENSP00000261349	LRP6	11	9712.29
ENSP00000324464	CSNK1D	11	9690.35
ENSP00000269216	GATA6	11	9471.86
ENSP00000342011	XRCC4	11	8996.97
ENSP00000265165	LEF1	11	8383.59
ENSP00000368253	NR0B1	11	7599.54
ENSP00000358716	DDX20	11	5932.5
ENSP00000390500	STK3	11	5628.66
ENSP00000305503	NUP62	11	5287.75
ENSP00000387699	CREB1	11	4408.78
ENSP00000316176	UBE2N	11	4407.22
ENSP00000285735	RHOC	11	4387.04
ENSP00000320147	EZH2	11	4172.31
ENSP00000405965	SUMO2	11	4048.25
ENSP00000278568	PAK1	11	3708.7
ENSP00000389338	MAPK9	11	3340.52
ENSP00000364995	SHC3	11	2831.37
ENSP00000215980	CENPM	11	2801.12
ENSP00000351284	RAD52	11	2669.55
ENSP00000299767	HSP90B1	11	2554.33
ENSP00000381739	WNT8A	11	2418.79
ENSP00000340677	WNT8B	11	2418.79
ENSP00000264010	CTCF	11	2384.11
ENSP00000360286	RAE1	11	2147.08
ENSP00000403852	POLR2F	11	2070.33
ENSP00000350071	STRN3	11	1927.29
ENSP00000215659	MAPK12	11	1925.9
ENSP00000390475	CXXC1	11	1753.09
ENSP00000264977	PPP2R3A	11	1691.4
ENSP00000324740	YES1	11	1593.68
ENSP00000379372	GTF2A2	11	1432.03
ENSP00000431245	GUCY1A2	11	1376.88
ENSP00000298139	WRN	11	1257.22
ENSP00000336799	TUBA1B	11	1199.45
ENSP00000284154	GRAP	11	1024.39
ENSP00000265854	MAD1L1	11	904.82
ENSP00000274255	SKP2	11	866.88
ENSP00000327179	UTP4	11	762.19
ENSP00000265148	CENPE	11	677.93
ENSP00000261601	USP14	11	676.4
ENSP00000230050	RPS12	11	537.22
ENSP00000377640	RPL24	11	522.43
ENSP00000296273	RFC4	11	283.82
ENSP00000296792	UTP15	11	250.43
ENSP00000216252	PHF5A	11	209.01
ENSP00000359688	RPF1	11	170.42
ENSP00000361076	RPL7A	11	161.91
ENSP00000414321	RPS24	11	161.91
ENSP00000202773	RPL6	11	161.91
ENSP00000460871	RSL1D1	11	148.25
ENSP00000407323	EBNA1BP2	11	77.35
ENSP00000366519	NSUN6	11	67.98
ENSP00000280684	KCNA6	11	42.76
ENSP00000371514	KCNV2	11	35.09
ENSP00000317376	MRPS11	11	18.77
ENSP00000386717	RPL31	11	12.1
ENSP00000346050	RPS3A	11	9.74
ENSP00000246071	SNRPB2	11	8.83
ENSP00000333667	SHMT2	10	97548
ENSP00000314733	TOLLIP	10	59780.4
ENSP00000341940	CAV3	10	52664.8
ENSP00000417175	VAPB	10	49690.6
ENSP00000421380	SNF8	10	41828.6
ENSP00000225655	PFN1	10	38879.3
ENSP00000380378	PAFAH1B1	10	35968.8
ENSP00000376609	GRK5	10	31057.1
ENSP00000361818	SDC4	10	22661.2
ENSP00000421280	MYO10	10	20419.6
ENSP00000325002	COPG1	10	20332.5
ENSP00000265838	ACAT1	10	19282.7
ENSP00000261769	CDH1	10	19270.1
ENSP00000331901	EEF1G	10	19144.3
ENSP00000377941	ACTN1	10	18941.6
ENSP00000292782	DCUN1D1	10	18088.4
ENSP00000272102	ARF1	10	17236.4
ENSP00000228682	GLI1	10	16665.7
ENSP00000255266	PDE6A	10	15032.5
ENSP00000420295	PDE6B	10	15032.5
ENSP00000336712	TNPO1	10	14703.9
ENSP00000427562	ABL2	10	13852.4
ENSP00000375921	PAX3	10	13806.9
ENSP00000334448	GNG2	10	12933.1
ENSP00000323588	SOX2	10	12909.5
ENSP00000315644	TYMS	10	12436.5
ENSP00000253024	TRIM28	10	12104.7
ENSP00000261170	GUCY2C	10	11790.9
ENSP00000256474	VHL	10	11713
ENSP00000287820	PPARG	10	11049.4
ENSP00000368104	BMP2	10	10778.3
ENSP00000362361	CDK9	10	10506.7
ENSP00000368678	AGRN	10	9765.89
ENSP00000274376	RASA1	10	9650.46
ENSP00000315700	CHAF1B	10	9416.23
ENSP00000300651	MED1	10	9157.72
ENSP00000302961	HSPA4	10	8212.07
ENSP00000250003	MYOD1	10	7709.61
ENSP00000219169	NUTF2	10	7607.54
ENSP00000259008	BRIP1	10	7533.62
ENSP00000260731	KIF11	10	6646.46
ENSP00000367721	NUP160	10	6457.74
ENSP00000367203	KDM6A	10	6236.32
ENSP00000357669	NPR1	10	6085.42
ENSP00000353427	NR4A1	10	5987.6
ENSP00000352157	MAPK10	10	5798.09
ENSP00000348010	PRPF39	10	5776.29
ENSP00000349785	MAP1LC3C	10	5443.56
ENSP00000373918	GARS	10	5350.34
ENSP00000268058	PML	10	5158.18
ENSP00000226004	DUSP3	10	4870.4
ENSP00000225916	KAT2A	10	4717.53
ENSP00000318585	BACE1	10	4590.57
ENSP00000256897	CCNH	10	4317.5
ENSP00000371475	TP53BP1	10	4251.2
ENSP00000375977	XRCC5	10	3853.53
ENSP00000217133	TUBB1	10	3742
ENSP00000285968	NUP205	10	3520.5
ENSP00000376436	ETS1	10	3423.42
ENSP00000231509	NR3C1	10	2865.83
ENSP00000244230	MPHOSPH10	10	2513.32
ENSP00000363115	FGR	10	2369.69
ENSP00000361066	NCOA3	10	2234.26
ENSP00000264883	NUP54	10	2201.34
ENSP00000352516	DNMT1	10	2168.36
ENSP00000274289	PLK2	10	2083.43
ENSP00000320940	NCOA1	10	1973.88
ENSP00000391676	JAK3	10	1793.44
ENSP00000263918	STRN	10	1640.13
ENSP00000338477	HNRNPF	10	1623.15
ENSP00000341032	WNT7B	10	1529.2
ENSP00000308887	WNT5B	10	1451.16
ENSP00000263710	CLASP1	10	969.79
ENSP00000341247	GSPT2	10	939.63
ENSP00000470004	RPS19	10	724.36
ENSP00000257934	ESPL1	10	696.64
ENSP00000368856	NFX1	10	513.75
ENSP00000375777	STRN4	10	438.12
ENSP00000365730	STK24	10	438.12
ENSP00000333275	NR2C1	10	341.09
ENSP00000276533	GINS4	10	289.15
ENSP00000370151	RAD17	10	278.15
ENSP00000248566	SHFM1	10	259.71
ENSP00000315674	NOP14	10	69.02
ENSP00000257829	NAT10	10	56.89
ENSP00000258091	CCT7	10	55.27
ENSP00000253003	ADRM1	10	48.12
ENSP00000278856	WDR74	10	43.3
ENSP00000323858	DDX54	10	43.3
ENSP00000272418	MRPS5	10	21.21
ENSP00000346046	RPS17	10	9.1
ENSP00000333837	MRPL12	10	3.74
ENSP00000393393	RPL35A	10	3.1
ENSP00000378160	RPL34	10	2.04
ENSP00000252543	RPL36	10	0.11
ENSP00000253788	RPL27	10	0.11
ENSP00000293362	PSME3	10	0
ENSP00000322706	HMGCS1	9	86236.6
ENSP00000312652	LEP	9	48979.2
ENSP00000264832	ICAM1	9	47453.8
ENSP00000262544	SEC23B	9	40395.7
ENSP00000300688	ATP5L	9	40156.8
ENSP00000353731	DPP4	9	34857.4
ENSP00000447537	BLOC1S1	9	34751.3
ENSP00000234590	ENO1	9	33794.6
ENSP00000352839	NPSR1	9	28703.2
ENSP00000286091	PDIA4	9	28522.9
ENSP00000221930	TGFB1	9	27797.6
ENSP00000368516	LGR4	9	25442.2
ENSP00000269260	ARRB2	9	25196.1
ENSP00000360296	PLPP3	9	22697.1
ENSP00000431872	TPT1	9	22373.8
ENSP00000420213	FLNB	9	22345.3
ENSP00000351273	CASP8	9	22071.2
ENSP00000356713	IFNGR1	9	21413.7
ENSP00000329623	BCL2	9	18545.4
ENSP00000274137	NDUFS6	9	18486.7
ENSP00000309968	ADAM17	9	18181.8
ENSP00000445508	CNOT4	9	13643
ENSP00000296503	HMGB2	9	12491.6
ENSP00000360141	GNAS	9	12069
ENSP00000351209	EPHA2	9	11247.1
ENSP00000298875	CPSF2	9	11191.8
ENSP00000367316	ITGA8	9	10885.5
ENSP00000347507	MYH7	9	10642.6
ENSP00000263245	ARFGAP3	9	10303.6
ENSP00000343701	KPNA1	9	9595.36
ENSP00000358921	ACTR1A	9	9391.52
ENSP00000355601	EGLN1	9	8205
ENSP00000358997	IRAK1	9	7738.54
ENSP00000339467	RHOG	9	7533.48
ENSP00000355657	HIST3H3	9	7173.75
ENSP00000355958	DTL	9	7157.95
ENSP00000331602	PRKCD	9	7149.73
ENSP00000314897	ANGPT2	9	7071.6
ENSP00000360683	PTPN1	9	6724.29
ENSP00000426909	RACK1	9	6087.14
ENSP00000375892	AKT2	9	5523.6
ENSP00000368699	ISG15	9	5490.06
ENSP00000345206	RBPJ	9	5272.86
ENSP00000262056	EIF4B	9	5069.01
ENSP00000280154	PDCD4	9	4955.15
ENSP00000268035	IGF1R	9	4402.66
ENSP00000268638	IRF8	9	4353.99
ENSP00000263791	EIF2AK4	9	4230.38
ENSP00000352572	PCNT	9	4148.9
ENSP00000219548	STUB1	9	4020.84
ENSP00000348849	RPS26	9	3963.92
ENSP00000282441	YAP1	9	3862.1
ENSP00000310561	ARHGAP32	9	3638.45
ENSP00000358335	MAP3K7	9	3621.94
ENSP00000343818	CDK5RAP2	9	3480.11
ENSP00000316032	NUP98	9	3255.12
ENSP00000238738	RHOQ	9	3173.89
ENSP00000288602	BRAF	9	3074.82
ENSP00000266126	EIF2B2	9	2896.26
ENSP00000416250	EIF2B1	9	2896.26
ENSP00000423067	WDR36	9	2510.84
ENSP00000352121	PIK3CG	9	2499.87
ENSP00000379364	MOB1A	9	2290.73
ENSP00000296417	H2AFZ	9	2240.59
ENSP00000352336	PLCG2	9	2192.93
ENSP00000292599	MAML1	9	1921.76
ENSP00000216024	DMC1	9	1675.32
ENSP00000430684	IKBKB	9	1576.48
ENSP00000349168	HNRNPH1	9	1556.09
ENSP00000325526	WNT11	9	1553.13
ENSP00000364683	BAMBI	9	1528.12
ENSP00000211287	MAPK13	9	1298.47
ENSP00000276201	UPF3B	9	1230
ENSP00000254066	RARA	9	1222.48
ENSP00000338413	UBA1	9	1144.87
ENSP00000243253	SEC61A1	9	1103.81
ENSP00000361446	POLR3A	9	1091.26
ENSP00000398124	E2F5	9	1073.44
ENSP00000353098	MCMBP	9	949.58
ENSP00000428340	ANGPT1	9	941.31
ENSP00000406490	PMS1	9	921.2
ENSP00000364976	CKS2	9	853.92
ENSP00000306223	SNRPN	9	693.39
ENSP00000371101	NOL10	9	629.62
ENSP00000368766	ADRA1D	9	613.54
ENSP00000324124	POLR2L	9	492.89
ENSP00000419974	CLASP2	9	406.42
ENSP00000252622	LSM7	9	382.87
ENSP00000323421	SMC1A	9	372.44
ENSP00000216367	POLE2	9	332.09
ENSP00000268919	KIF2B	9	293.83
ENSP00000361298	KIF2C	9	293.83
ENSP00000385000	KIF2A	9	293.83
ENSP00000263657	PNO1	9	293.47
ENSP00000362820	SRSF3	9	288.26
ENSP00000160373	CTTNBP2	9	277.2
ENSP00000315702	MOB4	9	277.2
ENSP00000335083	PPP2R2C	9	263.46
ENSP00000396052	BRMS1	9	230.41
ENSP00000259239	IMP4	9	189.07
ENSP00000408295	RFC5	9	173.27
ENSP00000301072	TUBA1C	9	147.73
ENSP00000259818	TUBB2B	9	147.73
ENSP00000318697	TUBB6	9	147.73
ENSP00000233468	SF3B6	9	53.61
ENSP00000264169	ORC4	9	51.48
ENSP00000359305	TMED5	9	29.44
ENSP00000269601	TXNL4A	9	23.83
ENSP00000308845	MRPS12	9	12.74
ENSP00000355249	E2F2	9	11.27
ENSP00000331019	RPS27L	9	8.4
ENSP00000265728	DBF4	9	5.49
ENSP00000268206	EFL1	9	1.31
ENSP00000296805	GFM2	9	1.31
ENSP00000274242	RPL37	9	0.72
ENSP00000295930	RSRC1	9	0.11
ENSP00000345957	RPS21	9	0.11
ENSP00000379228	HECW1	9	0
ENSP00000346088	RPL22	9	0
ENSP00000362744	RPS4X	9	0
ENSP00000294189	RPL29	9	0
ENSP00000346827	ALDH9A1	8	152570
ENSP00000368401	PAX6	8	46994.2
ENSP00000260356	THBS1	8	46205.3
ENSP00000216951	GSS	8	45603
ENSP00000282344	USP12	8	35898.8
ENSP00000357360	MTX1	8	35330.7
ENSP00000291539	PDE9A	8	35020.7
ENSP00000310657	NDST2	8	34298.3
ENSP00000363205	NFS1	8	34210.5
ENSP00000233813	IGFBP5	8	23368.7
ENSP00000309198	UBE3C	8	20229.3
ENSP00000397026	GRIK2	8	19193.9
ENSP00000381098	GRIP1	8	18076.5
ENSP00000371308	CENPJ	8	17988.1
ENSP00000295228	INHBB	8	17836.5
ENSP00000250448	FOXA1	8	17620.5
ENSP00000350785	DAPK1	8	17144.4
ENSP00000418287	CIAO1	8	17142.4
ENSP00000406162	PRMT1	8	16064.9
ENSP00000296140	CCR1	8	16042.9
ENSP00000318635	SUMO4	8	14910.8
ENSP00000162749	TNFRSF1A	8	14892
ENSP00000222390	HGF	8	14190.4
ENSP00000264775	PLPP1	8	14099
ENSP00000329697	PLPP2	8	14099
ENSP00000385834	TF	8	13369.6
ENSP00000353741	ETF1	8	12120.4
ENSP00000223095	SERPINE1	8	11905.9
ENSP00000340736	GYG1	8	11741.1
ENSP00000324173	HSPA5	8	11701.9
ENSP00000377218	IRF2	8	11679.8
ENSP00000227752	IL10RA	8	11514.2
ENSP00000416959	TRA2B	8	11460.9
ENSP00000302886	PA2G4	8	10293.3
ENSP00000355809	ENAH	8	9891.45
ENSP00000276079	NONO	8	9584.52
ENSP00000399511	TNIK	8	9159.14
ENSP00000343313	ATG5	8	8875.91
ENSP00000340874	MEF2C	8	8688.95
ENSP00000457230	WWOX	8	8567.17
ENSP00000361125	VEGFA	8	7966.13
ENSP00000317272	MET	8	6891.85
ENSP00000343040	HMGB1	8	6838.77
ENSP00000249373	SMO	8	6686.04
ENSP00000242152	NPY	8	6429.82
ENSP00000365435	TNFRSF1B	8	6422.78
ENSP00000328169	JAG2	8	6411.94
ENSP00000381293	NSF	8	6304.43
ENSP00000351894	NCOA6	8	6270.68
ENSP00000361202	IRS4	8	5879.21
ENSP00000218721	MLNR	8	5806.86
ENSP00000226413	GNRHR	8	5806.86
ENSP00000302640	UBTF	8	5681.63
ENSP00000263464	BIRC3	8	5360.44
ENSP00000379258	GLI3	8	4974
ENSP00000335463	CASC5	8	4856.37
ENSP00000334008	PARVA	8	4786.28
ENSP00000330341	SOCS3	8	4701
ENSP00000298910	LRRK2	8	4597.41
ENSP00000359899	HCRTR2	8	4395.04
ENSP00000342262	NUP43	8	4055.23
ENSP00000325819	NR2F1	8	3688.4
ENSP00000225577	RPS6KB1	8	3682.7
ENSP00000217964	TBL1X	8	3525.68
ENSP00000303373	HIST1H2AE	8	3038.76
ENSP00000321389	HIST1H2AC	8	3038.76
ENSP00000328484	HIST1H2AJ	8	3038.76
ENSP00000340278	PARK7	8	2998.77
ENSP00000391669	BCAR1	8	2995.76
ENSP00000254480	SMARCC1	8	2981.06
ENSP00000265094	FBXW11	8	2931.09
ENSP00000428982	CCNC	8	2724.82
ENSP00000381097	EPHB1	8	2675.49
ENSP00000369643	GRPR	8	2659.36
ENSP00000382423	MAP3K1	8	2641.65
ENSP00000220003	CSK	8	2567.75
ENSP00000233154	NCK2	8	2511.91
ENSP00000347733	TRRAP	8	2359.12
ENSP00000289153	PIK3CB	8	2243.04
ENSP00000344220	PDPK1	8	2225.25
ENSP00000300061	SCNN1G	8	2099.89
ENSP00000349508	CHD4	8	2063.8
ENSP00000338020	EIF4G1	8	2034.45
ENSP00000262320	AXIN1	8	1911.88
ENSP00000355991	TRAF3IP3	8	1836.75
ENSP00000330054	EEF1A1	8	1605.79
ENSP00000303830	INSR	8	1505.88
ENSP00000204961	EFNB1	8	1479.92
ENSP00000365012	HCK	8	1415.19
ENSP00000263974	TAF12	8	1349.98
ENSP00000435412	RPS6KA1	8	1281.05
ENSP00000340823	GTF2F2	8	1268.95
ENSP00000472929	VAV1	8	1239.03
ENSP00000424417	PLRG1	8	1074.62
ENSP00000264350	HERC5	8	1043.26
ENSP00000399982	TAF6	8	1010.16
ENSP00000358554	BCAS2	8	967.23
ENSP00000221859	POLR2I	8	909.3
ENSP00000343001	UBE4B	8	798.17
ENSP00000299424	TAF10	8	769.21
ENSP00000360493	RUNX2	8	631.21
ENSP00000363763	EPHB2	8	615.53
ENSP00000358698	WNT2B	8	569.59
ENSP00000222462	WNT16	8	569.59
ENSP00000379217	UBFD1	8	496.61
ENSP00000272164	WNT9A	8	485.51
ENSP00000380256	CCNF	8	449.43
ENSP00000427514	CEBPA	8	336.94
ENSP00000275815	EPHA1	8	326.42
ENSP00000336750	SUPT7L	8	316.82
ENSP00000298428	SEC61A2	8	313.56
ENSP00000363559	EIF6	8	269.13
ENSP00000308179	WDR3	8	186.52
ENSP00000339109	ANAPC1	8	184.3
ENSP00000314193	WDR75	8	181.95
ENSP00000305647	VAMP5	8	181.51
ENSP00000258400	HTR2B	8	167.96
ENSP00000340879	RAD1	8	154.87
ENSP00000221419	HNRNPL	8	99.55
ENSP00000310071	ANAPC10	8	70.39
ENSP00000261637	UTP20	8	38.17
ENSP00000364813	LSM2	8	33.86
ENSP00000302160	LSM3	8	33.86
ENSP00000307694	KCNS1	8	26.42
ENSP00000219097	ORC6	8	12.89
ENSP00000393241	RPS18	8	12.44
ENSP00000238146	DDX55	8	10.62
ENSP00000258455	MRPS9	8	9.37
ENSP00000258772	DDX56	8	7.38
ENSP00000282516	NIPBL	8	6.63
ENSP00000314348	DDX10	8	3.65
ENSP00000376946	BBS10	8	2.94
ENSP00000311665	PAAF1	8	2.54
ENSP00000232888	RRP9	8	0.87
ENSP00000353048	CCT8L2	8	0.31
ENSP00000472469	RPS28	8	0.07
ENSP00000363308	WDR31	8	0.03
ENSP00000216802	PSME2	8	0
ENSP00000210313	PSMD5	8	0
ENSP00000334188	PFDN5	8	0
ENSP00000356989	PFDN2	8	0
ENSP00000386655	RPL36A-HNRNPH2	8	0
ENSP00000404375	RPL36A	8	0
ENSP00000296277	RPL39L	8	0
ENSP00000355315	RPL39	8	0
ENSP00000346012	RPL36AL	8	0
ENSP00000394624	OPRM1	7	42688.5
ENSP00000263168	CAPZA1	7	37769.1
ENSP00000338173	PUM2	7	34209
ENSP00000420608	EMC1	7	30737.7
ENSP00000348384	LAMB3	7	29399.2
ENSP00000419975	PEX5L	7	28510.5
ENSP00000367439	RPP38	7	24708.9
ENSP00000329002	HAX1	7	24153.7
ENSP00000354957	SMC5	7	23629.4
ENSP00000363095	TRIM32	7	22736.4
ENSP00000358126	VPS45	7	22185
ENSP00000363827	HSPG2	7	21365.2
ENSP00000256637	SORT1	7	21040.4
ENSP00000377617	MTHFD2	7	19009.8
ENSP00000399968	NCOA2	7	18591.8
ENSP00000263640	ACVR1	7	18486.3
ENSP00000349437	IGF2R	7	18360.3
ENSP00000262345	IL12RB2	7	17139.6
ENSP00000338934	EZR	7	17065.5
ENSP00000005257	RALA	7	15996.2
ENSP00000310275	BANF1	7	15571.2
ENSP00000272163	LBR	7	15526.6
ENSP00000381717	UBE2D2	7	14889.5
ENSP00000306512	CXCL8	7	14807.4
ENSP00000262965	TCF3	7	14623.8
ENSP00000362092	RRAGC	7	14257.5
ENSP00000344192	IL17A	7	14238.9
ENSP00000272227	PDIA6	7	13525.8
ENSP00000264568	BMPR1B	7	13374.6
ENSP00000353770	RRM2	7	13298.2
ENSP00000263663	TAF1B	7	13107.1
ENSP00000320935	SLC2A4	7	12768.8
ENSP00000363089	TLR4	7	12690.3
ENSP00000374455	SQSTM1	7	12580.6
ENSP00000261405	VWF	7	12400
ENSP00000425561	EIF4E	7	12092.5
ENSP00000172229	NGFR	7	12027.4
ENSP00000343535	USP7	7	12020
ENSP00000369375	TEK	7	11796.6
ENSP00000361548	MPL	7	11693
ENSP00000370557	MIS12	7	11424.6
ENSP00000229812	STK38	7	11159.4
ENSP00000200453	PPP1R15A	7	10615.3
ENSP00000369391	RPP40	7	10473.1
ENSP00000465213	POP4	7	10473.1
ENSP00000286835	SCAF4	7	10019
ENSP00000254584	ARFIP2	7	9668.85
ENSP00000340507	TRIM24	7	9603.88
ENSP00000364839	ASXL1	7	9586.18
ENSP00000215570	TIMM13	7	9501.32
ENSP00000240316	COIL	7	8681.46
ENSP00000232424	HES1	7	8440.96
ENSP00000216639	VRK1	7	8315.32
ENSP00000346389	MEF2A	7	8048.07
ENSP00000317691	RPP25	7	7623.24
ENSP00000351789	PELI1	7	7617.53
ENSP00000283943	TRIP12	7	7360.33
ENSP00000216714	APEX1	7	7278.29
ENSP00000451030	RGS6	7	7275.26
ENSP00000362299	ENG	7	7263.7
ENSP00000355896	TGFB2	7	7117.79
ENSP00000326366	PSEN1	7	7017.09
ENSP00000358719	ME1	7	6765.63
ENSP00000285667	HSPA13	7	6487.38
ENSP00000229239	GAPDH	7	6169.73
ENSP00000232564	GNB4	7	6083.43
ENSP00000350844	PAX5	7	5935.71
ENSP00000261890	RAB11A	7	5841.55
ENSP00000355261	SMG5	7	5742.76
ENSP00000334458	GATA4	7	5679.92
ENSP00000263857	POLR1A	7	5537.87
ENSP00000279022	MYL9	7	5417.94
ENSP00000263121	SMARCB1	7	5324.74
ENSP00000452120	ITGA7	7	4822.7
ENSP00000367440	TDP2	7	4721.26
ENSP00000355231	BECN1	7	4541.62
ENSP00000365576	UBQLN1	7	4449.24
ENSP00000216277	PAPOLA	7	4121.84
ENSP00000264818	TYK2	7	3980.05
ENSP00000227758	BIRC2	7	3972.98
ENSP00000256443	CDK7	7	3604.18
ENSP00000264709	DNMT3A	7	3467.14
ENSP00000376500	TRAF3	7	3223.21
ENSP00000332816	PTK2B	7	3103.33
ENSP00000378414	SMARCD1	7	2840.21
ENSP00000290921	CTBP1	7	2569.35
ENSP00000340989	SFN	7	2462.14
ENSP00000261245	MNAT1	7	2184.79
ENSP00000344479	NR4A2	7	2141.9
ENSP00000223369	YKT6	7	2132.98
ENSP00000353292	SCNN1A	7	2096.64
ENSP00000332194	HIST2H2AC	7	2060.57
ENSP00000262662	CDKN2C	7	2004.4
ENSP00000364126	APEX2	7	1732.02
ENSP00000295066	DPY30	7	1678.84
ENSP00000419361	ADCY5	7	1664.58
ENSP00000311405	ADCY6	7	1664.58
ENSP00000286355	ADCY8	7	1664.58
ENSP00000345530	NEDD4	7	1597.94
ENSP00000305769	SMAD1	7	1507.25
ENSP00000309555	HCFC1	7	1497.87
ENSP00000256935	DOCK2	7	1412.18
ENSP00000357177	ARHGEF11	7	1381.99
ENSP00000308405	H2AFV	7	1169.43
ENSP00000396704	TOP2B	7	1143.72
ENSP00000312709	TAF7	7	1132.68
ENSP00000370744	ITPR2	7	1128.37
ENSP00000357907	CDK19	7	1099.77
ENSP00000261937	FLT4	7	1094.17
ENSP00000227163	SPI1	7	1077.6
ENSP00000265773	SMARCA2	7	999.94
ENSP00000251871	MED17	7	930.51
ENSP00000265560	USP4	7	902.61
ENSP00000360183	STX16	7	898.33
ENSP00000263390	MED26	7	784.85
ENSP00000262315	CHTF18	7	768.29
ENSP00000282397	FLT1	7	718.15
ENSP00000238112	CPSF3	7	695.21
ENSP00000311005	MAPK7	7	677.64
ENSP00000080059	HDAC7	7	665.37
ENSP00000358474	BRCC3	7	616.93
ENSP00000225728	MED31	7	615.48
ENSP00000327704	PSMF1	7	613.93
ENSP00000364448	UPF3A	7	554.93
ENSP00000383199	NEDD4L	7	453.19
ENSP00000265191	NME5	7	415.68
ENSP00000238081	YWHAQ	7	388.24
ENSP00000240423	NCAPH	7	363.04
ENSP00000345895	NUP50	7	356.44
ENSP00000438284	PDE10A	7	342.79
ENSP00000265441	WNT2	7	321.82
ENSP00000290015	WNT9B	7	321.82
ENSP00000321636	TOP3A	7	317.54
ENSP00000261942	FAF2	7	284.07
ENSP00000323901	FZD2	7	281.08
ENSP00000252996	TAF4	7	237.71
ENSP00000222254	PIK3R2	7	213.72
ENSP00000254657	PER2	7	211.37
ENSP00000347498	ZFYVE19	7	204.24
ENSP00000354125	EIF3B	7	201.53
ENSP00000395449	RECQL	7	190.18
ENSP00000303427	PDS5A	7	180.75
ENSP00000313851	PDS5B	7	180.75
ENSP00000261819	ANAPC5	7	150.71
ENSP00000323099	ATRIP	7	145.03
ENSP00000252936	TUBGCP2	7	142.95
ENSP00000361465	POLR1C	7	139.25
ENSP00000302478	POLR1D	7	139.25
ENSP00000377486	MRPL19	7	131.28
ENSP00000358140	EIF3A	7	91.84
ENSP00000362082	CCND3	7	87.11
ENSP00000353089	SRSF2	7	79.83
ENSP00000386165	CEBPD	7	70.82
ENSP00000289371	EIF5B	7	60.71
ENSP00000297990	NOL6	7	60.04
ENSP00000411552	CDKN1C	7	58.39
ENSP00000314004	ANAPC2	7	56.97
ENSP00000318775	ANAPC4	7	56.7
ENSP00000347271	RPS10	7	54.19
ENSP00000310301	SP3	7	51.49
ENSP00000309181	CCNE2	7	50.82
ENSP00000369871	HAUS6	7	28.67
ENSP00000363745	HNRNPR	7	24.93
ENSP00000304903	CD2BP2	7	20.71
ENSP00000322396	RRS1	7	19.31
ENSP00000350491	PRIM1	7	11.47
ENSP00000245544	NUP85	7	10.23
ENSP00000454836	TBL3	7	4.72
ENSP00000327191	CCT6B	7	4.27
ENSP00000281701	NVL	7	3.67
ENSP00000286788	CCT8	7	1.71
ENSP00000310596	LSM1	7	1.18
ENSP00000311135	DHX37	7	0.65
ENSP00000225969	MRPL27	7	0.08
ENSP00000363993	PSMB9	7	0
ENSP00000370222	POMP	7	0
ENSP00000303511	PEX6	6	60289.1
ENSP00000400365	LAMA2	6	51954.6
ENSP00000236959	ATIC	6	39256.8
ENSP00000320025	CACNB2	6	35885.7
ENSP00000372170	MSX1	6	32294.4
ENSP00000386884	CXCR4	6	30894.7
ENSP00000441600	CCR3	6	30599.8
ENSP00000364979	COL4A1	6	27947.7
ENSP00000222256	RAB3A	6	27887.4
ENSP00000365682	TLE1	6	24240.6
ENSP00000261700	C14orf166	6	24179
ENSP00000351755	LPAR1	6	23395.5
ENSP00000334382	HOMER1	6	23198
ENSP00000363773	C1QA	6	23114.3
ENSP00000349205	PIK3R4	6	23040.8
ENSP00000373700	ALK	6	22870.2
ENSP00000290597	ALDH4A1	6	22810.5
ENSP00000401435	VPS53	6	22810.2
ENSP00000360918	CH25H	6	22810
ENSP00000263642	IFIH1	6	18982.4
ENSP00000329213	SIVA1	6	18626.4
ENSP00000242577	DYNLL1	6	17756.2
ENSP00000276297	DLC1	6	17435.9
ENSP00000356807	TIPRL	6	17213.8
ENSP00000424870	SRP19	6	17150.5
ENSP00000296585	ITGA2	6	15545.9
ENSP00000264705	CAD	6	15009.5
ENSP00000324422	ZYX	6	14930.1
ENSP00000252244	KRT1	6	14655
ENSP00000369538	GDI2	6	14585.2
ENSP00000225525	TAX1BP3	6	13548.7
ENSP00000377446	SUCLG1	6	13168.9
ENSP00000281456	SLC25A4	6	13080.9
ENSP00000346839	FN1	6	12791.6
ENSP00000444856	CUL2	6	12702
ENSP00000264870	F13A1	6	12701.4
ENSP00000310670	CCAR2	6	12559.9
ENSP00000298316	ARF6	6	12540.7
ENSP00000358783	NPBWR2	6	12094.8
ENSP00000237014	TTR	6	12065.9
ENSP00000236850	APOA1	6	11959.3
ENSP00000364864	KIF3B	6	11824.1
ENSP00000339495	NELFB	6	11668.1
ENSP00000295522	CLDN1	6	11645.5
ENSP00000272298	CALM2	6	11496
ENSP00000363641	TXN	6	11421.4
ENSP00000302216	ATOH1	6	11162.4
ENSP00000355050	CTNNBL1	6	10922.1
ENSP00000262395	TRAF4	6	10697.9
ENSP00000251496	NCAPG	6	9806.48
ENSP00000231656	CDX1	6	9645.76
ENSP00000168712	FGF4	6	9483.07
ENSP00000262768	TIMP2	6	9387.39
ENSP00000306997	MYOZ2	6	9343.45
ENSP00000290524	RFX5	6	9295.45
ENSP00000252699	ACTN4	6	8930.28
ENSP00000358423	RRAGD	6	8553.54
ENSP00000329411	IRF7	6	8379.98
ENSP00000219255	PARD6A	6	8251.84
ENSP00000320866	CALR	6	7839.25
ENSP00000375809	ERCC2	6	7620.62
ENSP00000362690	NR5A1	6	7557.94
ENSP00000226730	IL2	6	7446.89
ENSP00000262188	SMARCD3	6	7435.57
ENSP00000005386	RPAP3	6	6707.12
ENSP00000356224	SYNE1	6	6665.98
ENSP00000262186	KCNH2	6	6626.94
ENSP00000344866	FBXL5	6	6503.11
ENSP00000433757	TTC12	6	6488.48
ENSP00000393312	FGFR1	6	6439.75
ENSP00000261207	PPP1R12A	6	6345.41
ENSP00000328203	TRAIP	6	6251.45
ENSP00000447173	VDR	6	6233.24
ENSP00000442656	ACVR1B	6	6150.86
ENSP00000367623	HSPA14	6	6121.11
ENSP00000355645	ACTA1	6	6081.21
ENSP00000337289	CENPQ	6	5984.13
ENSP00000377840	CACNB1	6	5821.33
ENSP00000387471	FAM96B	6	5735.44
ENSP00000260404	PAK6	6	5386.02
ENSP00000319169	PRMT5	6	5344.74
ENSP00000296930	NPM1	6	5188.95
ENSP00000359719	PRKACB	6	5116.37
ENSP00000378588	TIMM9	6	5037.92
ENSP00000376611	TDG	6	4953.4
ENSP00000248572	GNGT1	6	4249.69
ENSP00000287156	UBE2L6	6	4148.08
ENSP00000240328	TBX2	6	3887.4
ENSP00000332591	NPY2R	6	3805.76
ENSP00000339377	NPY5R	6	3805.76
ENSP00000354652	NPY1R	6	3805.76
ENSP00000216271	HDAC10	6	3393.15
ENSP00000261313	PEBP1	6	3392.25
ENSP00000341268	TRADD	6	3349.08
ENSP00000355011	ILF2	6	3212.28
ENSP00000352400	NUP214	6	3119.32
ENSP00000364133	TGFBR1	6	2662.51
ENSP00000228841	MYL2	6	2627.4
ENSP00000259512	DERL1	6	2624.9
ENSP00000263274	LIG1	6	2582.76
ENSP00000401980	MAVS	6	2527.06
ENSP00000351490	MAX	6	2465.18
ENSP00000357683	CHTOP	6	2450.21
ENSP00000258123	USP15	6	2362.62
ENSP00000353847	WWTR1	6	2357.06
ENSP00000256857	GRP	6	2335.04
ENSP00000257430	APC	6	2319.3
ENSP00000444972	TCF7L2	6	2236.06
ENSP00000264972	ZAP70	6	2168.18
ENSP00000366962	HIST1H2BI	6	2167.5
ENSP00000336790	ATF4	6	1999.18
ENSP00000259808	RIPK1	6	1926.23
ENSP00000354586	GLI2	6	1884.46
ENSP00000303585	CLIP1	6	1878.42
ENSP00000254942	TERF2	6	1765.42
ENSP00000254235	ADCY7	6	1664.58
ENSP00000312126	ADCY4	6	1664.58
ENSP00000294016	ADCY9	6	1664.58
ENSP00000215730	SNAP29	6	1616.76
ENSP00000299543	CTDP1	6	1610.28
ENSP00000256379	MED6	6	1376.06
ENSP00000287139	NODAL	6	1294.73
ENSP00000293831	EIF4A1	6	1287.91
ENSP00000331310	MORF4L1	6	1262.88
ENSP00000369716	CHD3	6	1179.24
ENSP00000360515	SUPT3H	6	1111.67
ENSP00000219476	TSC2	6	1050.74
ENSP00000321427	KCNH5	6	1021.39
ENSP00000357047	MED23	6	938.88
ENSP00000300305	RUNX1	6	918.11
ENSP00000308176	BTK	6	838.69
ENSP00000356530	RNASEL	6	792.06
ENSP00000265428	WWP1	6	776.01
ENSP00000405574	TBL1XR1	6	771.09
ENSP00000316357	USP9X	6	754.5
ENSP00000222969	BUD31	6	736.2
ENSP00000348573	AKAP9	6	708.55
ENSP00000217893	TAF9	6	659.7
ENSP00000264926	RAD18	6	640.48
ENSP00000267430	FANCM	6	626.69
ENSP00000294179	STX5	6	624.15
ENSP00000467024	RAD23A	6	598.92
ENSP00000378306	PPP3CB	6	581.7
ENSP00000286317	MED7	6	581.06
ENSP00000256078	KRAS	6	573.15
ENSP00000357292	UBQLN4	6	572.87
ENSP00000216373	SOS2	6	546.95
ENSP00000379701	HNF4G	6	542.11
ENSP00000312987	HNF4A	6	542.11
ENSP00000297785	ALDH1A1	6	522.94
ENSP00000364163	NOTCH4	6	519.76
ENSP00000353864	PAK3	6	512.59
ENSP00000360215	ZBP1	6	504.97
ENSP00000307567	QARS	6	495.69
ENSP00000265339	UBE2B	6	455.07
ENSP00000315791	CSTF3	6	410.73
ENSP00000351605	FZD6	6	383.6
ENSP00000327213	NRIP1	6	380.51
ENSP00000344967	SPRY4	6	351.93
ENSP00000339186	GRAP2	6	349.72
ENSP00000258411	WNT10A	6	321.82
ENSP00000350708	RAD23B	6	317.8
ENSP00000433919	CLNS1A	6	299.53
ENSP00000363826	FZD8	6	281.08
ENSP00000340305	UBE2V1	6	276.9
ENSP00000351885	PTPA	6	274.98
ENSP00000381045	UBE3A	6	258.26
ENSP00000423563	H2AFY	6	229.85
ENSP00000380942	ARHGEF12	6	217.99
ENSP00000351137	XAB2	6	212.44
ENSP00000329102	LIN9	6	208.59
ENSP00000225504	SUPT4H1	6	206.17
ENSP00000325612	MED16	6	181.49
ENSP00000406751	CRY2	6	163.59
ENSP00000008527	CRY1	6	163.59
ENSP00000232014	BCL6	6	155.74
ENSP00000347464	GIT2	6	146.27
ENSP00000310170	FOSL1	6	143.51
ENSP00000311873	EXO1	6	137.42
ENSP00000271452	NUF2	6	116.33
ENSP00000283875	GTF2E1	6	114.27
ENSP00000348020	MLH3	6	101.18
ENSP00000354916	CDC14A	6	89.41
ENSP00000261383	DNAH3	6	71.68
ENSP00000261868	EIF3J	6	68.33
ENSP00000337641	PPP2R5E	6	61.05
ENSP00000264161	DARS	6	57.69
ENSP00000276014	CCNB3	6	54.47
ENSP00000294168	TAF6L	6	49.92
ENSP00000362068	TAF8	6	46.77
ENSP00000271555	MEF2D	6	46.13
ENSP00000251412	TUBG2	6	39.81
ENSP00000265388	TNPO3	6	37.23
ENSP00000281821	EPHA4	6	37.08
ENSP00000166244	EPHA8	6	37.08
ENSP00000248846	TUBGCP6	6	36.01
ENSP00000218089	STAG2	6	36.01
ENSP00000369131	SIN3B	6	15.75
ENSP00000291552	U2AF1	6	15.14
ENSP00000411672	ATP6V0E2	6	13.83
ENSP00000262962	CCDC94	6	13.08
ENSP00000417464	RRP1	6	9.12
ENSP00000053468	MRPS10	6	7.19
ENSP00000418379	TAF1L	6	6.42
ENSP00000386134	NGDN	6	3.56
ENSP00000296102	MRPL33	6	0.08
ENSP00000372093	MRPL36	6	0.03
ENSP00000364016	PSMB8	6	0
ENSP00000372155	PSME1	6	0
ENSP00000363746	WDR46	6	0
ENSP00000377192	G6PD	5	80295.8
ENSP00000313681	SPHK1	5	68772.5
ENSP00000308541	F2	5	46966.7
ENSP00000360644	DPM1	5	45594
ENSP00000223642	C5	5	45133.1
ENSP00000070846	PKP2	5	40283.2
ENSP00000285379	CA2	5	34206
ENSP00000292303	CCR5	5	25974
ENSP00000377783	PROS1	5	25593.3
ENSP00000341625	CYB5A	5	23511.1
ENSP00000265070	GOLPH3	5	22999.2
ENSP00000380073	IRF9	5	22843.2
ENSP00000230461	TMEM30A	5	22810
ENSP00000312435	DAG1	5	22675.8
ENSP00000339328	PLAUR	5	21210
ENSP00000350512	COPS5	5	18252.5
ENSP00000221486	RNASEH2A	5	17355
ENSP00000216294	SNAPC1	5	17312.1
ENSP00000248553	HSPB1	5	17241.3
ENSP00000339850	DPYSL4	5	17134.6
ENSP00000295897	ALB	5	16817.2
ENSP00000410294	FGFR2	5	15339.5
ENSP00000301178	AXL	5	15271.8
ENSP00000245838	THOC2	5	14917.3
ENSP00000363708	BMPR2	5	14820.6
ENSP00000261600	THOC1	5	14035.4
ENSP00000371973	SAP18	5	13750.9
ENSP00000303634	LRP8	5	12657.2
ENSP00000358022	MCL1	5	12253.8
ENSP00000416097	GOLGA2	5	12173
ENSP00000349465	PICK1	5	12029.5
ENSP00000356587	NPHS2	5	11777.1
ENSP00000319635	CXCR2	5	11674.3
ENSP00000360540	CEP55	5	11617.3
ENSP00000367064	CUBN	5	11539.8
ENSP00000420127	RAB9A	5	11516.2
ENSP00000247182	SIX1	5	11507
ENSP00000267953	BCL2A1	5	11484.6
ENSP00000430333	SLIT3	5	11462.8
ENSP00000354772	MVB12B	5	11442.9
ENSP00000306579	CERS6	5	11412.4
ENSP00000387286	RAB1A	5	11164.8
ENSP00000238994	PPP1R3C	5	9927.46
ENSP00000233838	GGCX	5	9502.24
ENSP00000224784	ACTA2	5	8618.56
ENSP00000260665	LRPPRC	5	8593.19
ENSP00000300648	GCN1	5	8001.06
ENSP00000256015	BTG1	5	7936.25
ENSP00000349490	MFNG	5	7936.13
ENSP00000273047	RAB5A	5	7811.7
ENSP00000216034	TOMM22	5	7781.39
ENSP00000367851	CYBB	5	7188.29
ENSP00000351108	HNRNPAB	5	6788.37
ENSP00000263277	EHD2	5	6559.44
ENSP00000243077	LRP1	5	6506.64
ENSP00000255008	SSTR4	5	6391.84
ENSP00000360216	DNTT	5	6370.23
ENSP00000262304	PKD1	5	6365.02
ENSP00000315713	SSH1	5	6281.67
ENSP00000311962	GGA2	5	6224.15
ENSP00000303192	RGL1	5	6150.67
ENSP00000262735	PPARA	5	6094.73
ENSP00000226218	VTN	5	6059.69
ENSP00000261427	UBE2K	5	6050.78
ENSP00000358327	CASP7	5	5968.87
ENSP00000243349	ACVR1C	5	5929.51
ENSP00000053243	TNFRSF17	5	5915.46
ENSP00000347942	RET	5	5909.54
ENSP00000252512	XPO7	5	5842.38
ENSP00000364649	SDHB	5	5826.45
ENSP00000362931	SRPK1	5	5807.43
ENSP00000372191	SIRT3	5	5794.2
ENSP00000310491	ARHGAP1	5	5789.27
ENSP00000290130	MIS18A	5	5770.6
ENSP00000246657	CCR7	5	5705.5
ENSP00000202816	ESF1	5	5704.76
ENSP00000397259	ATXN7L3	5	5704
ENSP00000441954	SMAD5	5	5490.25
ENSP00000369042	IPO7	5	5250.5
ENSP00000323867	PRKAG1	5	5065.94
ENSP00000351255	STAT4	5	4849.3
ENSP00000349770	IRF5	5	4507.75
ENSP00000306124	PRKCE	5	4499.06
ENSP00000295767	CHCHD4	5	4439.58
ENSP00000320236	TIMM22	5	4439.58
ENSP00000222982	CYP3A5	5	4019.61
ENSP00000342007	CYP1A2	5	3924.88
ENSP00000267101	ERBB3	5	3869.47
ENSP00000312122	SEC13	5	3708.14
ENSP00000218388	TIMP1	5	3683.39
ENSP00000377233	ARAP1	5	3626.84
ENSP00000302895	ARAP2	5	3626.84
ENSP00000450337	PPFIA2	5	3578.16
ENSP00000320176	HCLS1	5	3346.36
ENSP00000322457	SIAH2	5	3113.02
ENSP00000262640	VAMP7	5	2946.09
ENSP00000037243	GABARAPL2	5	2945.43
ENSP00000319240	MAGOHB	5	2820.62
ENSP00000363489	GDF5	5	2776.08
ENSP00000358963	HTR1B	5	2738.15
ENSP00000326630	ZFPM1	5	2659.58
ENSP00000343925	ESR2	5	2563.77
ENSP00000347858	XIAP	5	2556.22
ENSP00000273430	AGTR1	5	2550.01
ENSP00000366135	EXOSC10	5	2456.47
ENSP00000366488	PRKACG	5	2385.91
ENSP00000344259	UBE2L3	5	2286.45
ENSP00000262269	MYH14	5	2277.46
ENSP00000392270	STRAP	5	2241.71
ENSP00000351905	TGFBR2	5	2238.45
ENSP00000351132	RHOT1	5	2197.56
ENSP00000312988	NFKBIB	5	2114.26
ENSP00000403524	BRAP	5	2101.45
ENSP00000371236	GART	5	2072.64
ENSP00000379330	NFATC2	5	1993.04
ENSP00000351049	PAK4	5	1974.26
ENSP00000001008	FKBP4	5	1937.58
ENSP00000431418	NTRK1	5	1854.12
ENSP00000263205	MED15	5	1609.26
ENSP00000310127	IRF3	5	1566.65
ENSP00000302564	BCL2L1	5	1544.88
ENSP00000307525	NMD3	5	1540.71
ENSP00000384625	NLK	5	1524.03
ENSP00000268182	IQGAP1	5	1512.63
ENSP00000355747	PSEN2	5	1454.43
ENSP00000393333	TBXA2R	5	1449.78
ENSP00000378332	TGFB1I1	5	1429.32
ENSP00000299601	LEO1	5	1380.07
ENSP00000365745	CTTN	5	1345.69
ENSP00000220849	EIF3E	5	1314.25
ENSP00000362946	RAB14	5	1304.82
ENSP00000360593	COA7	5	1264.04
ENSP00000327850	NFATC1	5	1215.45
ENSP00000264637	THRA	5	1192.7
ENSP00000305494	SPATA5L1	5	1160.34
ENSP00000317714	STX4	5	1156.21
ENSP00000235090	WDR77	5	1127.16
ENSP00000176183	DRD4	5	1117.52
ENSP00000280155	ADRA2A	5	1108.61
ENSP00000336701	RAD51C	5	1048.74
ENSP00000325239	MYLPF	5	1042.48
ENSP00000297323	ADCY1	5	1039.29
ENSP00000463533	KCNH6	5	1021.39
ENSP00000257981	KCNH3	5	1021.39
ENSP00000264661	KCNH4	5	1021.39
ENSP00000331727	KCNH7	5	1021.39
ENSP00000328813	KCNH8	5	1021.39
ENSP00000353643	MORF4L2	5	1005.66
ENSP00000364270	XPA	5	925.87
ENSP00000278823	MTA2	5	904.96
ENSP00000263826	AKT3	5	872.97
ENSP00000263125	PRKCQ	5	870.73
ENSP00000309871	RACGAP1	5	856.1
ENSP00000348089	ERCC6	5	847.62
ENSP00000310520	ERCC4	5	841.19
ENSP00000370083	SMN1	5	788.76
ENSP00000362994	TRAF1	5	785.76
ENSP00000397181	RGS4	5	765.48
ENSP00000386759	SETD2	5	707.99
ENSP00000364589	CUL4A	5	701.72
ENSP00000445162	GTF2H3	5	691.87
ENSP00000264951	XRN1	5	679.11
ENSP00000265963	GTF2H1	5	655.04
ENSP00000401399	MYD88	5	654.14
ENSP00000264954	GRPEL1	5	633.35
ENSP00000329558	GRPEL2	5	633.35
ENSP00000322957	PAK5	5	627.76
ENSP00000358541	SIKE1	5	618.87
ENSP00000261497	USP22	5	593.31
ENSP00000363054	STX12	5	592.72
ENSP00000293379	ITGA5	5	587.9
ENSP00000347602	ARID4A	5	566.2
ENSP00000264122	CBLB	5	556.6
ENSP00000404658	EZH1	5	540.59
ENSP00000294117	GNG3	5	539.07
ENSP00000323050	RBBP8	5	536.36
ENSP00000218006	GUCY2F	5	505.71
ENSP00000299259	COPS2	5	482.03
ENSP00000290246	ELMO2	5	479.42
ENSP00000269214	ESCO1	5	474.19
ENSP00000306999	ESCO2	5	474.19
ENSP00000250495	NEDD8	5	467.8
ENSP00000263753	SGO1	5	467.3
ENSP00000362441	ATRX	5	464.4
ENSP00000315743	CCNG2	5	459.55
ENSP00000349959	RICTOR	5	448.22
ENSP00000262519	SETD1A	5	436.68
ENSP00000267197	SETD1B	5	436.68
ENSP00000267064	SMARCC2	5	407.8
ENSP00000355944	NSL1	5	387.76
ENSP00000264183	ARID4B	5	344.64
ENSP00000370936	E2F6	5	330.15
ENSP00000371594	GNG7	5	329.66
ENSP00000380066	MAP4K1	5	328.75
ENSP00000220659	BRF2	5	316.74
ENSP00000303088	POLR3D	5	314.47
ENSP00000301764	DDB1	5	284.39
ENSP00000265849	PMS2	5	254
ENSP00000342307	FOXM1	5	243.57
ENSP00000344352	ATF3	5	235.55
ENSP00000428426	TCEA1	5	232.74
ENSP00000364912	SPEN	5	230.97
ENSP00000378323	PPP3CA	5	218.9
ENSP00000313171	ATAD5	5	218.47
ENSP00000245960	CDC25B	5	209.55
ENSP00000337353	TDP1	5	207.42
ENSP00000233668	DOK1	5	200.81
ENSP00000284000	CEBPG	5	191.55
ENSP00000362153	GNL2	5	183.52
ENSP00000434995	CLP1	5	180.75
ENSP00000384259	ATG4B	5	179.64
ENSP00000346437	ATG7	5	179.64
ENSP00000231887	EHHADH	5	171.39
ENSP00000367797	SKI	5	164.4
ENSP00000409346	CISH	5	162.52
ENSP00000341838	TNNI3	5	161.99
ENSP00000292476	CPSF4	5	161.2
ENSP00000336752	FIP1L1	5	161.2
ENSP00000366395	SYVN1	5	145.19
ENSP00000316729	RHOJ	5	131.93
ENSP00000382133	DNA2	5	123.79
ENSP00000354952	GAB2	5	117.74
ENSP00000361544	NUP62CL	5	112.46
ENSP00000373301	SH3BP5	5	111.36
ENSP00000234420	MSH6	5	110.31
ENSP00000380177	HIST1H2BN	5	103.84
ENSP00000274764	HIST1H2BA	5	103.84
ENSP00000342886	HIST1H2BJ	5	103.84
ENSP00000289316	HIST1H2BD	5	103.84
ENSP00000366618	HIST1H2BL	5	103.84
ENSP00000286201	FZD7	5	101.7
ENSP00000240093	FZD3	5	101.7
ENSP00000229030	FZD10	5	101.7
ENSP00000359645	RBMX	5	93.33
ENSP00000287647	FANCD2	5	83.59
ENSP00000325748	STK25	5	83.4
ENSP00000325074	PPP2R2A	5	82.18
ENSP00000374357	ARNTL	5	76.55
ENSP00000359663	CD40LG	5	76.09
ENSP00000381577	USP34	5	76.06
ENSP00000296802	NSA2	5	71.32
ENSP00000368927	EIF1AX	5	52.13
ENSP00000258281	TAF5L	5	49.92
ENSP00000274606	NHP2	5	47.08
ENSP00000260443	RSL24D1	5	45.49
ENSP00000362352	H2AFY2	5	44.62
ENSP00000326381	EIF4A2	5	32.59
ENSP00000374323	EPHA6	5	29.7
ENSP00000391774	CPSF6	5	28.89
ENSP00000333657	MX2	5	23.66
ENSP00000350896	EPHB4	5	21.75
ENSP00000362139	EPHA10	5	21.72
ENSP00000326767	MED25	5	20.42
ENSP00000297347	MED30	5	20.42
ENSP00000290663	MED8	5	20.42
ENSP00000258648	MED4	5	20.42
ENSP00000314343	MED29	5	20.42
ENSP00000380460	PLAA	5	19.79
ENSP00000362688	EIF3I	5	17.53
ENSP00000332604	EIF3C	5	17.53
ENSP00000345412	CPSF7	5	17.22
ENSP00000261741	RBM19	5	12.14
ENSP00000301067	KMT2D	5	11.21
ENSP00000420714	MRPS14	5	9.97
ENSP00000379339	RPS29	5	9.97
ENSP00000263354	NAPA	5	8.82
ENSP00000259400	STX17	5	8.82
ENSP00000263864	VAMP8	5	8.82
ENSP00000316114	SGF29	5	8.59
ENSP00000308022	TADA2B	5	8.59
ENSP00000256854	NARS	5	8.46
ENSP00000380444	MYO9B	5	8.08
ENSP00000348349	MYO9A	5	8.08
ENSP00000446880	BAZ2A	5	6.19
ENSP00000347345	POLR3H	5	5.51
ENSP00000241600	MRPS2	5	3.67
ENSP00000245046	EMC3	5	3
ENSP00000355465	AHCTF1	5	1.85
ENSP00000402084	WEE1	5	1.48
ENSP00000264424	GUCY1B3	5	1.15
ENSP00000269142	TAF4B	5	0.34
ENSP00000360876	IFIT3	5	0.23
ENSP00000360891	IFIT2	5	0.23
ENSP00000330381	WDR5B	5	0.2
ENSP00000355051	TAF13	5	0.17
ENSP00000328690	DDX24	5	0
ENSP00000353575	EIF2B3	5	0
ENSP00000394869	EIF2B4	5	0
ENSP00000273783	EIF2B5	5	0
ENSP00000244573	HIST1H1A	5	0
ENSP00000311083	CKS1B	5	0
ENSP00000346080	RPL22L1	5	0
ENSP00000306397	UQCRFS1	4	51447.5
ENSP00000384957	F11	4	48796.5
ENSP00000290649	AMFR	4	48489.1
ENSP00000229319	LDHB	4	35953
ENSP00000011619	RANBP9	4	34711.3
ENSP00000342070	CTSB	4	31247.5
ENSP00000252321	KCNA5	4	30421.7
ENSP00000382004	CTNND1	4	28488.6
ENSP00000225698	C1QBP	4	27487.2
ENSP00000322909	FHL2	4	23649.1
ENSP00000315477	CD209	4	22809
ENSP00000285930	AKR1B1	4	22807.5
ENSP00000405890	PBX1	4	22805.5
ENSP00000339529	POP1	4	20970.4
ENSP00000359643	LPAR3	4	18536.5
ENSP00000370803	CCP110	4	17114.8
ENSP00000216962	PYGB	4	17109
ENSP00000264318	GABRA4	4	17109
ENSP00000280357	IL18	4	17109
ENSP00000296099	UCN	4	17109
ENSP00000360149	ALG6	4	17109
ENSP00000366620	H6PD	4	17109
ENSP00000406037	KAT8	4	17106
ENSP00000447300	RAB3IP	4	16867.2
ENSP00000334145	F3	4	16713.7
ENSP00000314807	IL1RAP	4	16686.1
ENSP00000306253	ITPR1	4	16513.2
ENSP00000258947	CALCOCO2	4	15770.9
ENSP00000341044	ACACB	4	14492
ENSP00000302620	AGXT	4	13901.2
ENSP00000257497	ANXA1	4	13612.1
ENSP00000310226	RAB1B	4	13214.6
ENSP00000324648	CYP2B6	4	12072.8
ENSP00000354791	DCTN1	4	12047.2
ENSP00000356438	PTGS2	4	11780.7
ENSP00000384665	LPAR2	4	11741.7
ENSP00000380702	MYCBP	4	11634.3
ENSP00000408979	KIF5A	4	11465.4
ENSP00000216185	TXN2	4	11451.3
ENSP00000312981	USP39	4	11424.2
ENSP00000236147	SELL	4	11419.9
ENSP00000367123	SLC3A2	4	11412.3
ENSP00000420333	ARMC8	4	11407
ENSP00000249647	SNAP23	4	11406
ENSP00000334051	GNAL	4	11026.6
ENSP00000232607	UMPS	4	10650.2
ENSP00000251968	TSG101	4	10304.1
ENSP00000302811	MTNR1A	4	10295.8
ENSP00000329715	DRG1	4	10169.9
ENSP00000011653	CD4	4	10158.1
ENSP00000263816	LRP2	4	9373.96
ENSP00000355599	TSNAX	4	9180.37
ENSP00000360798	EPS15	4	8604.56
ENSP00000361824	SPTAN1	4	8463.44
ENSP00000308938	PLG	4	8425.79
ENSP00000239878	UFM1	4	8256.31
ENSP00000223023	WASL	4	8204.25
ENSP00000323856	PLEC	4	8062.58
ENSP00000240055	NFYB	4	7758.62
ENSP00000381412	CAMK2A	4	7696.64
ENSP00000409667	SYNJ1	4	7648.13
ENSP00000319060	CAMK2G	4	7354.86
[truncated: 1,003 more rows]

## Sheet: CIN vs Normal
Id	Label	Degree	Betweenness
ENSP00000362649	HDAC1	209	570436
ENSP00000344818	UBC	182	3.07319e+06
ENSP00000360525	MAGOH	168	503691
ENSP00000430432	HDAC2	135	208617
ENSP00000363822	AR	134	577061
ENSP00000368438	PCNA	134	352284
ENSP00000249071	RAC2	91	225174
ENSP00000256442	CCNB1	91	146703
ENSP00000257904	CDK4	85	165292
ENSP00000364289	NCBP1	84	184678
ENSP00000431040	MRPL22	83	70012.3
ENSP00000250784	RPS4Y1	82	222275
ENSP00000300413	SNRPD1	81	67116.4
ENSP00000313420	PRKDC	80	231461
ENSP00000370589	NOP56	76	198284
ENSP00000271308	PSMA5	75	94605.9
ENSP00000264995	MRPL3	74	65917.9
ENSP00000386541	PSMD14	73	61928.6
ENSP00000254193	SNRPA1	72	95450.3
ENSP00000384863	XPO1	70	192900
ENSP00000227507	CCND1	70	190645
ENSP00000209728	CDC6	68	66019.5
ENSP00000308897	MRPL11	67	53167.4
ENSP00000308450	CDC20	66	69984.5
ENSP00000314067	PAK2	65	257024
ENSP00000305790	SF3B3	65	69132.1
ENSP00000368169	DVL1	64	219658
ENSP00000365807	GNA14	60	194767
ENSP00000304895	IRS1	59	214266
ENSP00000363021	RPA2	59	57967.2
ENSP00000348442	PSMD12	59	45413.3
ENSP00000265056	MCM2	57	36560.7
ENSP00000359424	CHUK	56	194813
ENSP00000288937	MRPL17	55	14618.3
ENSP00000325863	MRE11A	53	31567.1
ENSP00000314214	VAMP2	52	191302
ENSP00000264110	ATF2	52	93013.1
ENSP00000272348	SNRPG	52	16707.4
ENSP00000397552	ACTL6A	51	116506
ENSP00000296509	MAD2L1	51	47657.8
ENSP00000323720	MED14	50	69436.9
ENSP00000225983	HDAC5	50	50671
ENSP00000308576	RHOD	50	8771.5
ENSP00000357858	BUB3	49	39071.7
ENSP00000223321	PSMA2	48	57734.9
ENSP00000347232	BLM	48	56017.8
ENSP00000245451	BMP4	47	124669
ENSP00000229854	MCM3	47	28306.5
ENSP00000384211	PSME4	46	22345.9
ENSP00000335084	PPP1CC	45	154712
ENSP00000356480	RNF2	44	96280.3
ENSP00000354720	SMC3	44	47546.7
ENSP00000216122	MCM5	44	17871.8
ENSP00000233146	MSH2	43	52886.1
ENSP00000272645	POLR2D	43	42130.7
ENSP00000274026	CCNA2	43	32922.7
ENSP00000338862	BRIX1	43	16086.2
ENSP00000280326	CCT5	41	146342
ENSP00000303706	CDC25A	41	78736.3
ENSP00000262643	CCNE1	41	30035.2
ENSP00000360828	DDX27	41	12007
ENSP00000244230	MPHOSPH10	41	7628.95
ENSP00000378699	CDK1	40	69609.9
ENSP00000362063	CSTF2	40	45990.2
ENSP00000264156	MCM6	40	16415.5
ENSP00000346300	CRKL	39	99831.9
ENSP00000378350	CDC23	39	31219.5
ENSP00000362768	RBL1	39	22191.1
ENSP00000352929	CSNK1E	38	56474.5
ENSP00000297338	RAD21	38	37084.1
ENSP00000288207	CCNB2	38	16671.9
ENSP00000234170	CEBPZ	38	12468.3
ENSP00000396673	FTSJ3	37	76785.6
ENSP00000233154	NCK2	37	76229.7
ENSP00000348838	UBE2C	37	50120.1
ENSP00000339992	MYB	36	74775.5
ENSP00000342889	POLR2K	36	33078.8
ENSP00000286317	MED7	36	27267.8
ENSP00000409581	ARRB1	35	167545
ENSP00000261597	NDC80	35	44529.4
ENSP00000355541	HEATR1	34	57313.4
ENSP00000357177	ARHGEF11	34	34974.8
ENSP00000355759	PARP1	33	41704.4
ENSP00000301019	CDT1	33	19598.1
ENSP00000369411	RFC3	33	19273
ENSP00000364119	EIF2S2	32	80631.4
ENSP00000358854	TAF5	32	50623.6
ENSP00000340823	GTF2F2	32	46829
ENSP00000266970	CDK2	32	36057.8
ENSP00000365682	TLE1	31	54882.1
ENSP00000263181	KIF18A	31	40290.9
ENSP00000229214	KRR1	31	15042.8
ENSP00000269305	TP53	30	70011.2
ENSP00000313829	KHDRBS1	30	68103.8
ENSP00000229179	NUP107	30	35628.3
ENSP00000223129	RPA3	30	9396.06
ENSP00000363055	ZWINT	29	74148.6
ENSP00000261396	NUP133	29	33304.4
ENSP00000296581	LSM6	29	12819.2
ENSP00000356448	TPR	29	8062.26
ENSP00000263088	PLD2	28	139696
ENSP00000329967	TBK1	28	64707.7
ENSP00000272317	RPS27A	28	61611.1
ENSP00000301633	BIRC5	28	51913.9
ENSP00000321656	CDC25C	28	48225.5
ENSP00000234626	CDC7	28	2770.28
ENSP00000233948	WNT6	27	18561.7
ENSP00000305480	FEN1	27	16533.2
ENSP00000300093	PLK1	26	77640.7
ENSP00000265433	NBN	26	17254.2
ENSP00000358563	DKC1	26	16504.6
ENSP00000262904	E2F3	26	6307.25
ENSP00000388107	UBA52	25	100511
ENSP00000273047	RAB5A	25	90213.2
ENSP00000312455	CFLAR	25	85385.1
ENSP00000286201	FZD7	25	50337.6
ENSP00000247843	YEATS4	25	21842.5
ENSP00000297431	ORC5	25	10592.8
ENSP00000420616	TFDP2	25	9051.06
ENSP00000410758	LSM5	25	8927.22
ENSP00000267812	MFAP1	25	7419.3
ENSP00000373952	FANCA	24	37380.4
ENSP00000411532	TOP2A	24	36018.2
ENSP00000224950	OBFC1	24	35931.2
ENSP00000270861	PLK4	24	35751.2
ENSP00000302160	LSM3	24	6385.12
ENSP00000334910	PDE2A	23	52520.3
ENSP00000385571	HIPK2	23	41712.9
ENSP00000370532	GTF3A	23	30176.5
ENSP00000232458	ECT2	23	28777.7
ENSP00000333401	MRPL40	23	15928.8
ENSP00000261965	TUBGCP3	22	48898.8
ENSP00000263202	UFD1L	22	45551.6
ENSP00000368884	RPS6KA3	22	37369.9
ENSP00000316578	SUZ12	22	12940.1
ENSP00000304697	UBB	22	11313.8
ENSP00000354633	TAF11	22	9404.3
ENSP00000283290	ATG3	21	69904.7
ENSP00000357051	PEX19	21	69086.7
ENSP00000262367	CREBBP	21	57033.5
ENSP00000385269	ELAVL1	21	51010.2
ENSP00000349430	HIST1H2BK	21	29494.5
ENSP00000316042	HNRNPA0	21	21251
ENSP00000249299	LSM8	21	2737.79
ENSP00000297785	ALDH1A1	20	75805.5
ENSP00000448165	APAF1	20	43508.9
ENSP00000366962	HIST1H2BI	20	25929.2
ENSP00000216223	IL2RB	20	24601.9
ENSP00000276603	TERF1	20	22059.4
ENSP00000254942	TERF2	20	21158.9
ENSP00000367406	TAF2	20	13759.3
ENSP00000209875	CBX5	20	10545.8
ENSP00000343741	ATR	20	7043.96
ENSP00000254719	RPA1	20	6288.1
ENSP00000320566	ING3	20	4583.43
ENSP00000372689	STAG1	20	3360.82
ENSP00000265465	POLA2	20	227.03
ENSP00000290649	AMFR	19	155849
ENSP00000356405	CDC73	19	52461.3
ENSP00000295797	PRKCI	19	36521.8
ENSP00000425107	ATG12	19	17789.2
ENSP00000348168	GTF2E2	19	10142.4
ENSP00000261254	CCND2	19	2703.62
ENSP00000450607	TIMELESS	19	2125.18
ENSP00000011619	RANBP9	18	66963.7
ENSP00000325448	KARS	18	61793.7
ENSP00000262187	RHEB	18	44504.6
ENSP00000364204	PINK1	18	42317.5
ENSP00000263253	EP300	18	41332.6
ENSP00000228284	SART3	18	39804.3
ENSP00000355966	NEK2	18	30253.2
ENSP00000240055	NFYB	18	29185.9
ENSP00000233057	EIF2AK2	18	27942.4
ENSP00000296440	PLXNB1	18	25932.5
ENSP00000318822	BID	18	19868.5
ENSP00000262887	XRCC1	18	16982.9
ENSP00000388648	CHEK1	18	10230
ENSP00000353793	WDHD1	18	7734.53
ENSP00000350941	SRC	17	145712
ENSP00000299138	VPS35	17	51284.1
ENSP00000282561	GJA1	17	42129.7
ENSP00000367797	SKI	17	26034.5
ENSP00000348708	UPF2	17	19226.8
ENSP00000265734	CDK6	17	6924.6
ENSP00000356256	TIMM17A	16	54388.5
ENSP00000367207	MYC	16	52242.2
ENSP00000231498	NUP155	16	14675.1
ENSP00000332455	KPNA2	16	14366.2
ENSP00000463999	AURKB	16	12960.3
ENSP00000364310	H2AFX	16	8922.75
ENSP00000267163	RB1	16	7106.3
ENSP00000269397	CBX4	16	3464.2
ENSP00000313851	PDS5B	16	1858.13
ENSP00000262105	MCM4	16	745.37
ENSP00000275493	EGFR	15	95241
ENSP00000335153	HSP90AA1	15	65581
ENSP00000358867	GNAI3	15	61981.3
ENSP00000340913	TRPC6	15	57220.2
ENSP00000360025	GADD45A	15	47532.2
ENSP00000361405	MMP9	15	43819.2
ENSP00000296181	ITGB5	15	42954.9
ENSP00000360671	SLC25A5	15	29464
ENSP00000314420	PER1	15	23595.5
ENSP00000037243	GABARAPL2	15	20543
ENSP00000300291	NUDT21	15	16881.4
ENSP00000418960	BRCA1	15	13564.7
ENSP00000362592	RBBP4	15	10761.8
ENSP00000338283	NPAS2	15	9715.62
ENSP00000333920	TTF1	15	6189.4
ENSP00000255465	CCNA1	15	2946.76
ENSP00000307288	MCM7	15	1369.56
ENSP00000368349	POLA1	15	996.89
ENSP00000270202	AKT1	14	75210.1
ENSP00000344456	CTNNB1	14	65494.5
ENSP00000432279	CHMP1B	14	42849.4
ENSP00000343027	GNAI1	14	41341.1
ENSP00000226091	EFNB3	14	36701.4
ENSP00000400175	RHOA	14	33775.8
ENSP00000341344	GGA1	14	28850
ENSP00000273854	EPHA5	14	24163.4
ENSP00000295731	IHH	14	18200.6
ENSP00000302967	HDAC3	14	17801.9
ENSP00000305877	NMUR1	14	15639.5
ENSP00000370912	TEC	14	13098.6
ENSP00000265245	LSG1	14	11692
ENSP00000357823	MRPL9	14	9231.94
ENSP00000216911	AURKA	14	7055.52
ENSP00000244741	CDKN1A	14	3864.61
ENSP00000361998	TAF7L	14	3614.04
ENSP00000253462	GINS2	14	722.22
ENSP00000261881	TIPIN	14	331.23
ENSP00000262460	GINS1	14	65.17
ENSP00000348461	RAC1	13	42947
ENSP00000381339	GNAT3	13	38866.1
ENSP00000342278	OAS2	13	31388.2
ENSP00000392094	EFTUD2	13	26057.8
ENSP00000372025	MBP	13	19605.8
ENSP00000377793	PRC1	13	14978.3
ENSP00000249016	MCHR1	13	13073.1
ENSP00000365877	SUV39H1	13	11410.6
ENSP00000308741	CLOCK	13	4948.16
ENSP00000215829	SNRPD3	13	3426.66
ENSP00000355471	TFB2M	13	1805.09
ENSP00000345571	E2F1	13	1675.28
ENSP00000405726	CDC45	13	848.04
ENSP00000234296	ORC2	13	561.12
ENSP00000368174	MCM8	13	365.15
ENSP00000400088	TEN1-CDK3	13	301.87
ENSP00000285093	ACAA2	12	32447.4
ENSP00000052754	DCN	12	30639.3
ENSP00000306614	PPIH	12	30080.3
ENSP00000263754	KAT2B	12	26694.5
ENSP00000171887	TNS1	12	25871.4
ENSP00000355279	CNOT7	12	25755
ENSP00000384048	PAXIP1	12	25489.3
ENSP00000261195	GYS2	12	14850
ENSP00000281453	CENPU	12	14794.4
ENSP00000372023	CHEK2	12	13526.5
ENSP00000310661	PDE7B	12	13300.6
ENSP00000336868	CENPA	12	11350.4
ENSP00000241261	TNFSF10	12	11252.2
ENSP00000301280	CHAF1A	12	10737.2
ENSP00000229769	FANCE	12	9687.71
ENSP00000344936	PTTG1	12	8490.42
ENSP00000339090	RBMX2	12	8083.08
ENSP00000278616	ATM	12	6321.86
ENSP00000285814	NIFK	12	6140.65
ENSP00000342374	SNRPD2	12	2734.21
ENSP00000322570	POLE	12	1132.62
ENSP00000378529	FZR1	12	846.36
ENSP00000360621	ORC1	12	339.85
ENSP00000312311	MRPL46	12	61.47
ENSP00000349960	ACTB	11	111133
ENSP00000332973	SMAD3	11	61648.7
ENSP00000261837	GNB5	11	35595
ENSP00000230354	TBP	11	33746.8
ENSP00000369810	VPS16	11	27950.4
ENSP00000254854	GUCY2D	11	27324.9
ENSP00000341083	NPR2	11	27324.9
ENSP00000419782	CDK5	11	23530.1
ENSP00000261772	AARS	11	19880.3
ENSP00000206249	ESR1	11	19597
ENSP00000256854	NARS	11	18239.1
ENSP00000158771	DERL2	11	17836.4
ENSP00000364037	TEX10	11	16412.9
ENSP00000371475	TP53BP1	11	15991.7
ENSP00000263239	DDX18	11	13265.1
ENSP00000341826	HNRNPA1	11	9885.98
ENSP00000360329	TTC4	11	9833.2
ENSP00000324270	OXTR	11	8899.17
ENSP00000342011	XRCC4	11	7472.87
ENSP00000360532	CDC5L	11	7467.45
ENSP00000329357	SP1	11	6607.98
ENSP00000262077	NUP153	11	5802.1
ENSP00000236273	SYF2	11	5405.29
ENSP00000264010	CTCF	11	5128.74
ENSP00000434614	CDC27	11	3681.79
ENSP00000215980	CENPM	11	3178.31
ENSP00000412566	SNRPB	11	2682.41
ENSP00000352257	XRCC6	11	2070.63
ENSP00000406046	POLD1	11	1600.66
ENSP00000287598	BUB1B	11	1398.66
ENSP00000310448	SART1	11	1042.57
ENSP00000262133	RBL2	11	658.7
ENSP00000296273	RFC4	11	389.93
ENSP00000315644	TYMS	10	56880.5
ENSP00000333667	SHMT2	10	43950.8
ENSP00000314733	TOLLIP	10	41717.3
ENSP00000309845	HRAS	10	40194
ENSP00000341940	CAV3	10	39483.8
ENSP00000421280	MYO10	10	32040
ENSP00000346671	FYN	10	31655.7
ENSP00000261558	AP5M1	10	28511.3
ENSP00000336712	TNPO1	10	22432
ENSP00000265838	ACAT1	10	21935.3
ENSP00000359206	BTRC	10	20765.3
ENSP00000212015	SIRT1	10	17305.3
ENSP00000221801	FBL	10	14330.3
ENSP00000283195	RANBP2	10	12999.7
ENSP00000266079	PRPF6	10	11809.4
ENSP00000215832	MAPK1	10	11473.1
ENSP00000356520	DHX9	10	11251.9
ENSP00000259008	BRIP1	10	10767.8
ENSP00000372088	RAD51	10	10581.6
ENSP00000360266	JUN	10	9404
ENSP00000315700	CHAF1B	10	8312.07
ENSP00000226004	DUSP3	10	6908.06
ENSP00000359531	GTF2B	10	6724.71
ENSP00000260731	KIF11	10	6606.7
ENSP00000217026	MYBL2	10	5607.31
ENSP00000258962	SRSF1	10	5268.09
ENSP00000367721	NUP160	10	4300.85
ENSP00000325376	HNRNPM	10	2407.57
ENSP00000368686	E2F4	10	2340.18
ENSP00000377892	SRSF5	10	2165.55
ENSP00000298852	PSMC3	10	1629.07
ENSP00000401802	PSMC6	10	1629.07
ENSP00000363313	PRPF4	10	1423.92
ENSP00000304350	PRPF8	10	1344.75
ENSP00000302530	BUB1	10	1190.76
ENSP00000298139	WRN	10	1125.97
ENSP00000257789	ORC3	10	531.81
ENSP00000364519	TFDP1	10	448.01
ENSP00000370151	RAD17	10	365.2
ENSP00000229794	MAPK14	9	107942
ENSP00000264039	GPC1	9	38732.6
ENSP00000353731	DPP4	9	37537.1
ENSP00000341551	SMAD4	9	27838.4
ENSP00000262544	SEC23B	9	25602.6
ENSP00000347507	MYH7	9	25021.7
ENSP00000320516	EHD1	9	21541.1
ENSP00000353483	MAPK8	9	19300.7
ENSP00000311449	RAB6A	9	18830.6
ENSP00000325875	HSP90AB1	9	15968.4
ENSP00000379364	MOB1A	9	14792.6
ENSP00000296503	HMGB2	9	14683.8
ENSP00000286758	CXCL13	9	13095
ENSP00000263245	ARFGAP3	9	12066.8
ENSP00000280154	PDCD4	9	11143.8
ENSP00000343818	CDK5RAP2	9	9593.56
ENSP00000406490	PMS1	9	7145.62
ENSP00000364320	MRTO4	9	7071.6
ENSP00000432768	CKAP5	9	6185
ENSP00000355958	DTL	9	5858.52
ENSP00000376076	SUMO1	9	5803.01
ENSP00000217958	PSMD10	9	5114.93
ENSP00000421592	ALYREF	9	4715.62
ENSP00000375977	XRCC5	9	3458.57
ENSP00000262238	YY1	9	3370.71
ENSP00000227524	PRPF19	9	3277.95
ENSP00000307863	U2AF2	9	3264.2
ENSP00000348554	CDC16	9	1901.48
ENSP00000244020	SRSF6	9	1810.4
ENSP00000362900	SRSF4	9	1810.4
ENSP00000472998	SNRNP70	9	1808.44
ENSP00000366557	CRNKL1	9	1504.37
ENSP00000400591	SNRPE	9	1231.92
ENSP00000261303	PSMC1	9	1198.12
ENSP00000310572	PSMC5	9	1198.12
ENSP00000157812	PSMC4	9	1198.12
ENSP00000292644	PSMC2	9	1198.12
ENSP00000228872	CDKN1B	9	1136.43
ENSP00000364976	CKS2	9	855.44
ENSP00000265148	CENPE	9	754
ENSP00000353098	MCMBP	9	628.52
ENSP00000257934	ESPL1	9	591.3
ENSP00000360031	RRP12	9	321.01
ENSP00000323421	SMC1A	9	318.28
ENSP00000408295	RFC5	9	206.5
ENSP00000359305	TMED5	9	94.1
ENSP00000314505	MCM9	9	67.31
ENSP00000358812	PDCD11	9	62.58
ENSP00000234961	OPRD1	8	157795
ENSP00000277541	NOTCH1	8	54489.6
ENSP00000226574	NFKB1	8	41499.8
ENSP00000379042	ERO1A	8	25826.7
ENSP00000276072	TAF1	8	22582.2
ENSP00000282344	USP12	8	22317.4
ENSP00000229922	CAP2	8	22026.7
ENSP00000318297	RUVBL1	8	18654.9
ENSP00000318486	CDK5R1	8	18009.9
ENSP00000310657	NDST2	8	17810.5
ENSP00000376176	RAN	8	15892.8
ENSP00000309198	UBE3C	8	15542.7
ENSP00000314458	CDC42	8	15028.6
ENSP00000330382	PDGFB	8	14253.7
ENSP00000249373	SMO	8	14007
ENSP00000294172	NXF1	8	13872.4
ENSP00000264335	YWHAE	8	12356
ENSP00000296140	CCR1	8	11362
ENSP00000361626	YBX1	8	10533.4
ENSP00000361423	ABL1	8	10202.5
ENSP00000332444	CSTF2T	8	9414.87
ENSP00000408695	PRKCA	8	8952.89
ENSP00000358716	DDX20	8	8830.83
ENSP00000340330	KAT5	8	8617.77
ENSP00000340736	GYG1	8	7755.73
ENSP00000266735	SNRPF	8	7458.37
ENSP00000256897	CCNH	8	6755.61
ENSP00000263025	MAPK3	8	6427.03
ENSP00000264350	HERC5	8	5872.44
ENSP00000221494	SF3A2	8	5632.22
ENSP00000266069	GID8	8	5354.67
ENSP00000359345	RPL5	8	4651.52
ENSP00000365439	HNRNPK	8	3932.75
ENSP00000303709	UBE2E1	8	2689.25
ENSP00000342262	NUP43	8	2531.31
ENSP00000338573	GNL3L	8	2058.64
ENSP00000229390	SRSF9	8	1547.56
ENSP00000354040	GTPBP4	8	1380.22
ENSP00000369424	RBBP7	8	1377.05
ENSP00000377486	MRPL19	8	1376.74
ENSP00000260102	MRPL15	8	1376.74
ENSP00000357879	PSMD4	8	1177.27
ENSP00000351284	RAD52	8	992.95
ENSP00000353622	SIN3A	8	990.2
ENSP00000313199	HNRNPD	8	828.6
ENSP00000395772	GNL3	8	811.8
ENSP00000265854	MAD1L1	8	784.98
ENSP00000318861	SF3B2	8	712
ENSP00000346725	PES1	8	659.91
ENSP00000335321	SF3B1	8	504.88
ENSP00000216367	POLE2	8	266.51
ENSP00000340879	RAD1	8	190.35
ENSP00000264169	ORC4	8	114
ENSP00000264279	NOP58	8	29.4
ENSP00000276533	GINS4	8	25.93
ENSP00000356671	SERPINC1	7	29434.2
ENSP00000338173	PUM2	7	21369
ENSP00000369871	HAUS6	7	21369
ENSP00000317691	RPP25	7	21368
ENSP00000272163	LBR	7	20633.3
ENSP00000329002	HAX1	7	18834.2
ENSP00000354957	SMC5	7	17625.2
ENSP00000304283	RAC3	7	16549.6
ENSP00000285667	HSPA13	7	14912.2
ENSP00000377617	MTHFD2	7	14250.5
ENSP00000358126	VPS45	7	14056.7
ENSP00000311032	CASP3	7	13499.1
ENSP00000427463	SPCS3	7	13227.9
ENSP00000373404	MRPL2	7	12668.7
ENSP00000473172	RUVBL2	7	12429.9
ENSP00000311430	RPL4	7	12373.1
ENSP00000251849	RAF1	7	11180.9
ENSP00000324806	GSK3B	7	9918.09
ENSP00000353770	RRM2	7	9681.15
ENSP00000297313	RGS20	7	9265.04
ENSP00000253024	TRIM28	7	9082.78
ENSP00000251413	TUBG1	7	8665.97
ENSP00000367440	TDP2	7	8599.85
ENSP00000384273	RELA	7	8468.02
ENSP00000384675	SOS1	7	7666.33
ENSP00000262662	CDKN2C	7	7344.78
ENSP00000370744	ITPR2	7	7266.03
ENSP00000261015	WDR12	7	6553.02
ENSP00000312735	POLR2B	7	6095.61
ENSP00000326813	YOD1	7	5634.97
ENSP00000230340	BYSL	7	5368.09
ENSP00000196551	RPS5	7	4831.58
ENSP00000216639	VRK1	7	4702.36
ENSP00000324897	UBE2I	7	4607.02
ENSP00000262584	RPL8	7	4316.53
ENSP00000345895	NUP50	7	3864.36
ENSP00000326981	IMP3	7	3774.29
ENSP00000339007	GRB2	7	3258.75
ENSP00000219252	POLR2C	7	3151.29
ENSP00000326804	CUL1	7	2987.03
ENSP00000360286	RAE1	7	2687.89
ENSP00000364721	MAPRE1	7	2497.15
ENSP00000332194	HIST2H2AC	7	2486.5
ENSP00000423563	H2AFY	7	2195.59
ENSP00000360412	NOC3L	7	2081.81
ENSP00000216455	PSMA3	7	1948.16
ENSP00000310668	NUP93	7	1884.73
ENSP00000296417	H2AFZ	7	1875.19
ENSP00000231790	MLH1	7	1581.32
ENSP00000295901	PSMD6	7	1003.32
ENSP00000231487	SKP1	7	982.85
ENSP00000222254	PIK3R2	7	910.71
ENSP00000290158	KPNB1	7	805.72
ENSP00000304370	CDC40	7	660.77
ENSP00000346694	HNRNPA2B1	7	567.59
ENSP00000376309	HNRNPA3	7	567.59
ENSP00000240423	NCAPH	7	562.28
ENSP00000363019	UBE2D1	7	533.37
ENSP00000349957	ANAPC11	7	361.46
ENSP00000268919	KIF2B	7	359.19
ENSP00000361298	KIF2C	7	359.19
ENSP00000385000	KIF2A	7	359.19
ENSP00000303427	PDS5A	7	238.76
ENSP00000419974	CLASP2	7	215.82
ENSP00000323099	ATRIP	7	179.99
ENSP00000310301	SP3	7	94.07
ENSP00000352627	HIST1H2AM	7	82.81
ENSP00000306548	MRPL13	7	39.94
ENSP00000355249	E2F2	7	37
ENSP00000219097	ORC6	7	25.05
ENSP00000350491	PRIM1	7	14.81
ENSP00000265728	DBF4	7	0
ENSP00000433821	RPS3	6	30755.2
ENSP00000386229	RGS14	6	17029.1
ENSP00000354621	SMURF1	6	16981.2
ENSP00000263642	IFIH1	6	15986.8
ENSP00000227378	HSPA8	6	15662.5
ENSP00000261700	C14orf166	6	15613
ENSP00000225577	RPS6KB1	6	14658.9
ENSP00000387662	GCG	6	14564.4
ENSP00000168712	FGF4	6	14563.3
ENSP00000221957	PLIN3	6	14488.2
ENSP00000424870	SRP19	6	14347.6
ENSP00000000233	ARF5	6	14250
ENSP00000377969	GTF2F1	6	13360.5
ENSP00000431822	FAU	6	12465.4
ENSP00000354652	NPY1R	6	11764.8
ENSP00000367623	HSPA14	6	11349.2
ENSP00000265343	AFF4	6	11230.4
ENSP00000264657	STAT3	6	11157.5
ENSP00000287600	PDE6D	6	10973.7
ENSP00000351273	CASP8	6	10784.4
ENSP00000408108	WDR26	6	10689
ENSP00000329623	BCL2	6	10618.3
ENSP00000379258	GLI3	6	10279.5
ENSP00000329213	SIVA1	6	9513.47
ENSP00000216797	NFKBIA	6	9181
ENSP00000261799	PDGFRB	6	8694.64
ENSP00000336687	CBX3	6	8409.87
ENSP00000262160	SMAD2	6	7919.92
ENSP00000290524	RFX5	6	7865.52
ENSP00000261531	SNW1	6	7807.93
ENSP00000307272	RPTOR	6	7614.9
ENSP00000251496	NCAPG	6	7587.86
ENSP00000355657	HIST3H3	6	7576.42
ENSP00000217244	CSNK2A1	6	7404.15
ENSP00000366936	SHB	6	7140.22
ENSP00000215956	SNU13	6	7083.65
ENSP00000270625	RPS11	6	6526.24
ENSP00000355050	CTNNBL1	6	6409.94
ENSP00000316176	UBE2N	6	6030.77
ENSP00000346001	RPL3	6	5234.52
ENSP00000261313	PEBP1	6	4746.78
ENSP00000328203	TRAIP	6	4390.1
ENSP00000318646	RPS15A	6	4277.93
ENSP00000309503	YWHAZ	6	4231.63
ENSP00000269349	EIF4A3	6	4212.72
ENSP00000337289	CENPQ	6	4145.92
ENSP00000364898	SYK	6	3929.03
ENSP00000375730	RPL13A	6	3161.56
ENSP00000293842	RPL26	6	3161.56
ENSP00000339795	RPL7	6	3161.56
ENSP00000265100	RPL26L1	6	3161.56
ENSP00000346015	RPL27A	6	3161.56
ENSP00000355011	ILF2	6	3043.92
ENSP00000301730	RNPS1	6	2008.49
ENSP00000353246	MAK16	6	2006.42
ENSP00000253099	MRPL4	6	1995.35
ENSP00000331310	MORF4L1	6	1710.95
ENSP00000268712	NCOR1	6	1379.4
ENSP00000363018	RPL10A	6	1157.02
ENSP00000389103	RPL23A	6	1157.02
ENSP00000324464	CSNK1D	6	1077.28
ENSP00000357683	CHTOP	6	1014.2
ENSP00000267430	FANCM	6	920.11
ENSP00000308405	H2AFV	6	869.72
ENSP00000261479	PSMA6	6	850.01
ENSP00000262315	CHTF18	6	705.44
ENSP00000263274	LIG1	6	666.41
ENSP00000269214	ESCO1	6	659.8
ENSP00000306999	ESCO2	6	659.8
ENSP00000306223	SNRPN	6	615.39
ENSP00000361275	PLK3	6	547.97
ENSP00000261712	PSMD11	6	342.41
ENSP00000414359	PSMA1	6	342.41
ENSP00000351314	PSMB10	6	342.41
ENSP00000215071	PSMD8	6	342.41
ENSP00000262193	PSMB1	6	342.41
ENSP00000259457	PSMB7	6	342.41
ENSP00000362334	PSMB2	6	342.41
ENSP00000044462	PSMA4	6	342.41
ENSP00000396937	PSMD13	6	342.41
ENSP00000271452	NUF2	6	338.99
ENSP00000326806	NCBP2	6	297.47
ENSP00000317123	SNRNP200	6	269.88
ENSP00000316032	NUP98	6	244.31
ENSP00000296792	UTP15	6	192.03
ENSP00000263710	CLASP1	6	190
ENSP00000328854	NOC4L	6	188.25
ENSP00000314004	ANAPC2	6	158.1
ENSP00000219313	PSMD7	6	120.3
ENSP00000274255	SKP2	6	112.15
ENSP00000310129	PSMD2	6	111.48
ENSP00000215793	SF3A1	6	104.28
ENSP00000318775	ANAPC4	6	96.35
ENSP00000252622	LSM7	6	81.9
ENSP00000364813	LSM2	6	81.9
ENSP00000355325	PSMB5	6	62.15
ENSP00000218089	STAG2	6	34.91
ENSP00000362110	SF3A3	6	33.09
ENSP00000225969	MRPL27	6	23.3
ENSP00000300151	MRPL16	6	23.3
ENSP00000257829	NAT10	6	22.7
ENSP00000402338	RPF2	6	20.62
ENSP00000380982	PUM3	6	19.24
ENSP00000363642	BMS1	6	17.26
ENSP00000382392	NOP2	6	15.2
ENSP00000245544	NUP85	6	9.29
ENSP00000294117	GNG3	5	46452.4
ENSP00000341189	PTK2	5	34808.6
ENSP00000360644	DPM1	5	28474
ENSP00000263967	PIK3CA	5	25469.8
ENSP00000223642	C5	5	24923
ENSP00000360730	IL13RA1	5	21366
ENSP00000371236	GART	5	17945.1
ENSP00000291572	AGPAT3	5	17807.5
ENSP00000319169	PRMT5	5	14844.7
ENSP00000263857	POLR1A	5	14647.1
ENSP00000337040	UNC119	5	11542
ENSP00000269571	ERBB2	5	11302.8
ENSP00000228682	GLI1	5	10975.3
ENSP00000358071	SEC23IP	5	10974.6
ENSP00000260404	PAK6	5	10938.7
ENSP00000330381	WDR5B	5	10817.3
ENSP00000221486	RNASEH2A	5	10816.6
ENSP00000356587	NPHS2	5	10811.5
ENSP00000333657	MX2	5	10809.2
ENSP00000385638	HADH	5	10689
ENSP00000225916	KAT2A	5	10301.1
ENSP00000262056	EIF4B	5	10238.7
ENSP00000238994	PPP1R3C	5	8642.83
ENSP00000337825	LCK	5	8143.16
ENSP00000338020	EIF4G1	5	7875.03
ENSP00000360540	CEP55	5	7404.65
ENSP00000430333	SLIT3	5	7269.82
ENSP00000053243	TNFRSF17	5	7200.2
ENSP00000370938	CDK8	5	6997.93
ENSP00000337853	TRAF6	5	6904.29
ENSP00000228307	PXN	5	6445.34
ENSP00000418447	PPP2CA	5	5842.01
ENSP00000295400	TGFA	5	5738.13
ENSP00000347733	TRRAP	5	5679.01
ENSP00000263974	TAF12	5	5579.09
ENSP00000310520	ERCC4	5	5532.74
ENSP00000257290	PDGFRA	5	5452
ENSP00000357625	BNIP3	5	5109.39
ENSP00000276201	UPF3B	5	5074.89
ENSP00000369757	RPS6	5	4922.58
ENSP00000278568	PAK1	5	4488.31
ENSP00000387699	CREB1	5	4301.48
ENSP00000262304	PKD1	5	4038.71
ENSP00000367851	CYBB	5	3980.38
ENSP00000354558	MTOR	5	3954.1
ENSP00000262803	UPF1	5	3887.15
ENSP00000264634	WNT5A	5	3816.57
ENSP00000293549	WNT1	5	3816.57
ENSP00000284523	WNT3A	5	3816.57
ENSP00000290130	MIS18A	5	3722.13
ENSP00000310491	ARHGAP1	5	3712.92
ENSP00000332171	DMTF1	5	3699.55
ENSP00000363489	GDF5	5	3669.25
ENSP00000299727	GALR1	5	3575.87
ENSP00000361544	NUP62CL	5	3567.37
ENSP00000254940	NIP7	5	3564.55
ENSP00000217964	TBL1X	5	3439.3
ENSP00000384018	NCOR2	5	3048.88
ENSP00000307889	RPL13	5	2996.41
ENSP00000428924	LYN	5	2616.08
ENSP00000306245	FOS	5	2615.26
ENSP00000222247	RPL18A	5	2565.37
ENSP00000341885	RPS2	5	2564.51
ENSP00000300161	YWHAB	5	2561.81
ENSP00000462023	RPL17	5	2432.15
ENSP00000309334	RPL15	5	2312.64
ENSP00000265094	FBXW11	5	2308.49
ENSP00000405965	SUMO2	5	2196.51
ENSP00000352438	PCBP2	5	2152.86
ENSP00000305556	PCBP1	5	2152.86
ENSP00000231509	NR3C1	5	2031.67
ENSP00000356425	UCHL5	5	2018.58
ENSP00000319240	MAGOHB	5	1998.25
ENSP00000307183	ING2	5	1980.47
ENSP00000012443	PPP5C	5	1887.45
ENSP00000232424	HES1	5	1799.62
ENSP00000283632	RMND5A	5	1778.83
ENSP00000260402	PLCB2	5	1634.31
ENSP00000338185	PLCB1	5	1634.31
ENSP00000279230	PLCB3	5	1634.31
ENSP00000351777	VCP	5	1578.08
ENSP00000302564	BCL2L1	5	1536.07
ENSP00000216024	DMC1	5	1525.55
ENSP00000263121	SMARCB1	5	1523.09
ENSP00000305503	NUP62	5	1521.66
ENSP00000320147	EZH2	5	1425.01
ENSP00000299543	CTDP1	5	1411.77
ENSP00000248975	YWHAH	5	1410.05
ENSP00000290246	ELMO2	5	1322.65
ENSP00000260947	BARD1	5	1312.7
ENSP00000268661	RPL3L	5	1281.7
ENSP00000353643	MORF4L2	5	1239.31
ENSP00000349508	CHD4	5	1190.62
ENSP00000396704	TOP2B	5	1157.44
ENSP00000423067	WDR36	5	1151.71
ENSP00000272418	MRPS5	5	1104.5
ENSP00000221859	POLR2I	5	985.66
ENSP00000328547	DNMT3B	5	841.36
ENSP00000234420	MSH6	5	832.19
ENSP00000380256	CCNF	5	659
ENSP00000364270	XPA	5	593.55
ENSP00000245539	MRPS7	5	591.48
ENSP00000363676	RPL11	5	591.48
ENSP00000307940	EEF2	5	591.48
ENSP00000341730	RPL10	5	591.48
ENSP00000311028	RPS14	5	591.48
ENSP00000346063	RPL7L1	5	591.48
ENSP00000259469	RPL35	5	591.48
ENSP00000298283	RPL10L	5	591.48
ENSP00000290921	CTBP1	5	590.92
ENSP00000352516	DNMT1	5	581.05
ENSP00000223324	MRPL32	5	505.74
ENSP00000346022	RPL9	5	505.71
ENSP00000311873	EXO1	5	449.48
ENSP00000339027	RPLP0	5	446.15
ENSP00000263360	EED	5	332.56
ENSP00000373301	SH3BP5	5	329.81
ENSP00000321636	TOP3A	5	293.37
ENSP00000313171	ATAD5	5	272.91
ENSP00000351137	XAB2	5	266.09
ENSP00000285735	RHOC	5	246.27
ENSP00000360689	TNKS2	5	215.02
ENSP00000311579	TNKS	5	215.02
ENSP00000391774	CPSF6	5	203.26
ENSP00000315743	CCNG2	5	192.15
ENSP00000314193	WDR75	5	172.44
ENSP00000382133	DNA2	5	167.42
ENSP00000309181	CCNE2	5	130.99
ENSP00000362082	CCND3	5	130.8
ENSP00000395449	RECQL	5	127.73
ENSP00000299424	TAF10	5	124.9
ENSP00000252996	TAF4	5	124.9
ENSP00000263382	ASF1B	5	121.4
ENSP00000362352	H2AFY2	5	109.82
ENSP00000008527	CRY1	5	77.06
ENSP00000254657	PER2	5	77.06
ENSP00000406751	CRY2	5	77.06
ENSP00000355031	PER3	5	77.06
ENSP00000264883	NUP54	5	76.31
ENSP00000411552	CDKN1C	5	71.42
ENSP00000354525	MRPL24	5	18.45
ENSP00000398124	E2F5	5	16.95
ENSP00000291576	PWP2	5	12.74
ENSP00000315674	NOP14	5	12.74
ENSP00000460871	RSL1D1	5	11.71
ENSP00000310726	MRPL57	5	9.26
ENSP00000359688	RPF1	5	8.14
ENSP00000223073	RBM28	5	4.92
ENSP00000317992	NOC2L	5	4.92
ENSP00000407323	EBNA1BP2	5	4.65
ENSP00000258772	DDX56	5	4.65
ENSP00000366519	NSUN6	5	4.65
ENSP00000339109	ANAPC1	5	4.65
ENSP00000269601	TXNL4A	5	2.45
ENSP00000282516	NIPBL	5	1.05
ENSP00000290541	PSMB4	5	0
ENSP00000270586	PSMB6	5	0
ENSP00000309474	PSMD1	5	0
ENSP00000259335	KIAA0368	5	0
ENSP00000264639	PSMD3	5	0
ENSP00000359910	PSMA7	5	0
ENSP00000386212	PSMB11	5	0
ENSP00000311121	PSMA8	5	0
ENSP00000469468	LSM4	5	0
ENSP00000310596	LSM1	5	0
ENSP00000337915	CYP3A4	4	92047.3
ENSP00000380378	PAFAH1B1	4	21367.2
ENSP00000215794	USP18	4	11385.2
ENSP00000254325	RFX1	4	11226.7
ENSP00000340278	PARK7	4	11151
ENSP00000252818	JUND	4	11048.9
ENSP00000313007	PABPC1	4	10759
ENSP00000351894	NCOA6	4	10755.5
ENSP00000216962	PYGB	4	10689
ENSP00000280357	IL18	4	10689
ENSP00000285930	AKR1B1	4	10689
ENSP00000334145	F3	4	10689
ENSP00000334198	CACNA1H	4	10689
ENSP00000360149	ALG6	4	10689
ENSP00000380702	MYCBP	4	10689
ENSP00000232607	UMPS	4	10681
ENSP00000162749	TNFRSF1A	4	10536.9
ENSP00000343204	JAK1	4	10112.2
ENSP00000332353	PTCH1	4	9508.57
ENSP00000268058	PML	4	8916.15
ENSP00000324648	CYP2B6	4	8907.5
ENSP00000261900	CCNT1	4	8652.17
ENSP00000339191	CAV1	4	8548.15
ENSP00000361845	ZMPSTE24	4	8540.61
ENSP00000340937	COL17A1	4	8196.78
ENSP00000445508	CNOT4	4	7871.1
ENSP00000299421	ILK	4	7501.61
ENSP00000393312	FGFR1	4	7224.04
ENSP00000357750	TRAF3IP2	4	7206.53
ENSP00000363524	KIF4A	4	7147.27
ENSP00000304236	CD14	4	7128
ENSP00000166345	TRIP13	4	7127.62
ENSP00000336701	RAD51C	4	6264.3
ENSP00000263923	KDR	4	6029.64
ENSP00000362361	CDK9	4	5827.31
ENSP00000252542	SAFB2	4	5815.26
ENSP00000368401	PAX6	4	5581.83
ENSP00000216714	APEX1	4	5545.18
ENSP00000343040	HMGB1	4	4689.1
ENSP00000300651	MED1	4	4582.64
ENSP00000404121	ILF3	4	4528.54
ENSP00000354394	STAT1	4	3906.73
ENSP00000298875	CPSF2	4	3866.55
ENSP00000360683	PTPN1	4	3860.61
ENSP00000346067	RPSA	4	3735.35
ENSP00000302640	UBTF	4	3734.39
ENSP00000355231	BECN1	4	3716.18
ENSP00000263209	DGCR8	4	3705.98
ENSP00000317272	MET	4	3690.98
ENSP00000377384	PSMC3IP	4	3610.89
ENSP00000263331	POLR1B	4	3605.85
ENSP00000356623	CITED2	4	3590.87
ENSP00000348010	PRPF39	4	3564
ENSP00000238738	RHOQ	4	3453.21
ENSP00000401980	MAVS	4	3312.91
ENSP00000268035	IGF1R	4	3254.75
ENSP00000283131	SMARCA5	4	2878.53
ENSP00000339095	RPS7	4	2821.69
ENSP00000262188	SMARCD3	4	2787.81
ENSP00000376500	TRAF3	4	2626.27
ENSP00000406162	PRMT1	4	2422.69
ENSP00000338477	HNRNPF	4	2327
ENSP00000349168	HNRNPH1	4	2327
ENSP00000360493	RUNX2	4	2102.92
ENSP00000287038	RPL30	4	2037.2
ENSP00000447001	RPL18	4	1966.95
ENSP00000257430	APC	4	1948.92
ENSP00000222005	CDC37	4	1888.44
ENSP00000254480	SMARCC1	4	1857.68
ENSP00000341289	TUBB4B	4	1847.26
ENSP00000264071	TUBB4A	4	1847.26
ENSP00000301071	TUBA1A	4	1847.26
ENSP00000248437	TUBA4A	4	1847.26
ENSP00000322957	PAK5	4	1829.21
ENSP00000417401	HELZ2	4	1712.56
ENSP00000341208	STAT5A	4	1710.56
ENSP00000225430	RPL19	4	1624.29
ENSP00000324740	YES1	4	1601.33
ENSP00000362018	CENPI	4	1518.31
ENSP00000358335	MAP3K7	4	1429.43
ENSP00000302811	MTNR1A	4	1427.43
ENSP00000404029	SUPT5H	4	1292.94
ENSP00000445162	GTF2H3	4	1203.45
ENSP00000309871	RACGAP1	4	1165.52
ENSP00000353864	PAK3	4	1164.14
ENSP00000242728	BHLHE41	4	1085.5
ENSP00000215659	MAPK12	4	1079.66
ENSP00000247668	TRAF2	4	1070.25
ENSP00000278886	NINL	4	1046.61
ENSP00000251453	RPS16	4	997.66
ENSP00000300574	CRK	4	980.11
ENSP00000340989	SFN	4	950.9
ENSP00000314343	MED29	4	926.22
ENSP00000379228	HECW1	4	859.93
ENSP00000345494	PLSCR1	4	820.14
ENSP00000467676	RPS15	4	802.64
ENSP00000339527	FOXO3	4	784.38
ENSP00000256443	CDK7	4	715.86
ENSP00000225512	WNT3	4	703.61
ENSP00000290167	WNT4	4	703.61
ENSP00000286548	GNAQ	4	687.92
ENSP00000262958	GNA15	4	687.92
ENSP00000078429	GNA11	4	687.92
ENSP00000243346	NMI	4	670.28
ENSP00000263187	MSH4	4	635.91
ENSP00000265165	LEF1	4	590.46
ENSP00000429633	MYBL1	4	579.33
ENSP00000424417	PLRG1	4	552.71
ENSP00000354739	RPL12	4	476.53
ENSP00000355944	NSL1	4	466.48
ENSP00000302896	RPS9	4	461.44
ENSP00000352222	CTPS2	4	449.29
ENSP00000292476	CPSF4	4	447.32
ENSP00000301905	PBK	4	384.71
ENSP00000308275	MRPL38	4	384.55
ENSP00000444972	TCF7L2	4	354.5
ENSP00000430684	IKBKB	4	339.94
ENSP00000301788	POLR2G	4	329.79
ENSP00000300305	RUNX1	4	306.41
ENSP00000264926	RAD18	4	300.53
ENSP00000357047	MED23	4	274.01
ENSP00000296930	NPM1	4	272.01
ENSP00000408617	HDAC9	4	265.4
ENSP00000264709	DNMT3A	4	253.51
ENSP00000319341	LSM10	4	240.58
ENSP00000339467	RHOG	4	236.07
ENSP00000329102	LIN9	4	221.88
ENSP00000434995	CLP1	4	217.91
ENSP00000244050	SNAI1	4	213.99
ENSP00000307004	APLF	4	199.56
ENSP00000326261	SRRM1	4	199.31
ENSP00000433919	CLNS1A	4	192.95
ENSP00000302898	AURKC	4	174.54
ENSP00000308179	WDR3	4	165.73
ENSP00000326031	PPP1CA	4	143.11
ENSP00000283179	HNRNPU	4	135.73
ENSP00000216225	RBX1	4	135.72
ENSP00000312122	SEC13	4	130.26
ENSP00000283875	GTF2E1	4	129.19
ENSP00000265560	USP4	4	83.13
ENSP00000272233	RHOB	4	69.65
ENSP00000229595	ASF1A	4	66.9
ENSP00000380444	MYO9B	4	38.1
ENSP00000348349	MYO9A	4	38.1
ENSP00000301764	DDB1	4	34.85
ENSP00000216252	PHF5A	4	34.79
ENSP00000300086	TERF2IP	4	19.02
ENSP00000215587	POLR2E	4	17.72
ENSP00000249041	GALR3	4	11.87
ENSP00000307766	HTR1E	4	11.87
ENSP00000342560	HRH3	4	11.87
ENSP00000261741	RBM19	4	9.66
ENSP00000402084	WEE1	4	6.52
ENSP00000296102	MRPL33	4	4.85
ENSP00000274289	PLK2	4	4.7
ENSP00000363322	CDC26	4	4.65
ENSP00000259239	IMP4	4	3.42
ENSP00000417602	MRPL47	4	3.04
ENSP00000305682	MRPL39	4	3.04
ENSP00000302830	MAEA	4	1.33
ENSP00000278856	WDR74	4	0.55
ENSP00000323858	DDX54	4	0.55
ENSP00000374357	ARNTL	4	0.36
ENSP00000355051	TAF13	4	0.08
ENSP00000362068	TAF8	4	0.08
ENSP00000269142	TAF4B	4	0.08
ENSP00000418379	TAF1L	4	0.08
ENSP00000399982	TAF6	4	0.08
ENSP00000382779	SEH1L	4	0
ENSP00000355465	AHCTF1	4	0
ENSP00000251074	NUP37	4	0
ENSP00000311135	DHX37	4	0
ENSP00000297579	DCAF13	4	0
ENSP00000232888	RRP9	4	0
ENSP00000261708	UTP6	4	0
ENSP00000327179	UTP4	4	0
ENSP00000401018	GINS3	4	0
ENSP00000244520	SNRPC	4	0
ENSP00000233468	SF3B6	4	0
ENSP00000243563	SNRPA	4	0
ENSP00000268482	DHX38	4	0
ENSP00000244573	HIST1H1A	4	0
ENSP00000311083	CKS1B	4	0
ENSP00000310071	ANAPC10	4	0
ENSP00000268206	EFL1	4	0
ENSP00000377865	RPL23	4	0
ENSP00000333837	MRPL12	4	0
ENSP00000296805	GFM2	4	0
ENSP00000315017	MRPL1	4	0
ENSP00000317376	MRPS11	4	0
ENSP00000419038	GFM1	4	0
ENSP00000350036	SMC1B	4	0
ENSP00000298767	WAPL	4	0
ENSP00000291539	PDE9A	3	59551.6
ENSP00000360141	GNAS	3	32969.3
ENSP00000367439	RPP38	3	24906
ENSP00000351905	TGFBR2	3	23400.9
ENSP00000300935	RAB8A	3	22552
ENSP00000322706	HMGCS1	3	20908.4
ENSP00000361125	VEGFA	3	16544.3
ENSP00000264515	RBBP5	3	14892.1
ENSP00000231656	CDX1	3	14711.6
ENSP00000356231	RABIF	3	14247
ENSP00000420321	ROBO1	3	12231
ENSP00000215730	SNAP29	3	11642.1
ENSP00000273430	AGTR1	3	11046.7
ENSP00000248553	HSPB1	3	10686
ENSP00000263966	USP13	3	10123.6
ENSP00000302886	PA2G4	3	10042.5
ENSP00000253699	RBSN	3	9288.18
ENSP00000363089	TLR4	3	8904
ENSP00000269260	ARRB2	3	7846.15
ENSP00000216774	SRP54	3	7822
ENSP00000363708	BMPR2	3	7645.23
ENSP00000368699	ISG15	3	7580.86
ENSP00000297268	COL1A2	3	7169.43
ENSP00000218004	NXT2	3	7127
ENSP00000252951	HBZ	3	7127
ENSP00000262890	PAFAH1B3	3	7127
ENSP00000264220	PPAT	3	7127
ENSP00000281938	HSPB8	3	7127
ENSP00000306788	ARL6IP1	3	7127
ENSP00000309338	CLCF1	3	7127
ENSP00000353198	PYY	3	7127
ENSP00000355536	MTR	3	7127
ENSP00000360281	C8B	3	7127
ENSP00000361512	PRPS1	3	7127
ENSP00000272298	CALM2	3	7127
ENSP00000309591	PRKACA	3	6984.34
ENSP00000358022	MCL1	3	6325.85
ENSP00000441954	SMAD5	3	6282.93
ENSP00000273064	CNOT9	3	6038.89
ENSP00000284981	APP	3	5592.73
ENSP00000380033	DDX17	3	5420.01
ENSP00000356853	UCK2	3	5343.33
ENSP00000360310	SPO11	3	5326.49
ENSP00000309262	USP48	3	5310.75
ENSP00000381293	NSF	3	5287.67
ENSP00000282412	PPM1B	3	5170.56
ENSP00000316328	CIITA	3	4916.06
ENSP00000377941	ACTN1	3	4893.54
ENSP00000357459	ADAR	3	4823.76
ENSP00000371973	SAP18	3	4770.16
ENSP00000350333	SAP130	3	4770.16
ENSP00000356505	NCF2	3	4698.1
ENSP00000361777	SET	3	4656.52
ENSP00000261349	LRP6	3	4652.98
ENSP00000257566	TBX3	3	4419.55
ENSP00000298048	MELK	3	4406.93
ENSP00000216297	SUPT16H	3	4331.14
ENSP00000420588	TFAM	3	4309.31
ENSP00000240922	NAA50	3	4139.14
ENSP00000255006	RIN2	3	4114.39
ENSP00000262158	SMAD7	3	4095.22
ENSP00000363071	DES	3	3986.13
ENSP00000329418	SOCS1	3	3907.79
ENSP00000352272	MYOZ1	3	3873.15
ENSP00000370297	CER1	3	3871.18
ENSP00000261427	UBE2K	3	3746.24
ENSP00000356840	POU2F1	3	3737.4
ENSP00000328287	RNF123	3	3704.92
ENSP00000246747	ARL2	3	3664.37
ENSP00000451080	ERH	3	3650.77
ENSP00000261769	CDH1	3	3623.45
ENSP00000377344	DDX60	3	3568
ENSP00000355899	RRP15	3	3566.76
ENSP00000340279	SSX2IP	3	3566
ENSP00000340220	C7orf26	3	3564.5
ENSP00000346155	UCKL1	3	3564
ENSP00000350162	SYCP2	3	3564
ENSP00000282185	ATG10	3	3564
ENSP00000382840	DDX3X	3	3237.46
ENSP00000219476	TSC2	3	3127.89
ENSP00000264954	GRPEL1	3	3021.04
ENSP00000329558	GRPEL2	3	3021.04
ENSP00000209929	FMO2	3	2961.5
ENSP00000356729	FMO3	3	2961.5
ENSP00000360035	PPP1R3D	3	2928.3
ENSP00000305071	RFXANK	3	2829.21
ENSP00000337159	ZFYVE16	3	2681.01
ENSP00000390500	STK3	3	2556.38
ENSP00000369538	GDI2	3	2553.34
ENSP00000352157	MAPK10	3	2381.01
ENSP00000351605	FZD6	3	2300.31
ENSP00000351446	WDR5	3	2221.44
ENSP00000365576	UBQLN1	3	2063.84
ENSP00000288135	KIT	3	2032.55
ENSP00000422591	SLIT2	3	1961.52
ENSP00000380969	THOC5	3	1936.19
ENSP00000301396	PELP1	3	1931.67
ENSP00000256015	BTG1	3	1914.04
ENSP00000434516	TXNRD1	3	1853.21
ENSP00000349541	PTRF	3	1683.14
ENSP00000389338	MAPK9	3	1681.63
ENSP00000354586	GLI2	3	1626.55
ENSP00000235090	WDR77	3	1617.47
ENSP00000298910	LRRK2	3	1543.78
ENSP00000323439	SMC6	3	1533.91
ENSP00000243253	SEC61A1	3	1437.53
ENSP00000298428	SEC61A2	3	1437.53
ENSP00000260356	THBS1	3	1420.8
ENSP00000293831	EIF4A1	3	1404.57
ENSP00000311360	RAD9A	3	1365.71
ENSP00000378414	SMARCD1	3	1352.18
ENSP00000268607	MAP1LC3B	3	1345.64
ENSP00000273853	CENPC	3	1248.95
ENSP00000272102	ARF1	3	1243.36
ENSP00000300408	PHB	3	1240.63
ENSP00000428982	CCNC	3	1230.51
ENSP00000357907	CDK19	3	1230.51
ENSP00000244711	MEA1	3	1172.25
ENSP00000351049	PAK4	3	1164.14
ENSP00000358554	BCAS2	3	1157.43
ENSP00000352400	NUP214	3	1153.32
ENSP00000333685	MAPK11	3	1133.42
ENSP00000351132	RHOT1	3	1118.19
ENSP00000310127	IRF3	3	1076.44
ENSP00000228347	POLR3B	3	1030.25
ENSP00000355652	RHOU	3	1020.33
ENSP00000386156	PYM1	3	993.48
ENSP00000435777	RPS13	3	915
ENSP00000351490	MAX	3	900.09
ENSP00000222969	BUD31	3	856.27
ENSP00000369213	DDX58	3	849.34
ENSP00000370968	MYBBP1A	3	837.26
ENSP00000361266	PTCH2	3	832.17
ENSP00000350708	RAD23B	3	810.16
ENSP00000280333	DOCK1	3	788.76
ENSP00000256383	EIF2S1	3	782.97
ENSP00000361066	NCOA3	3	773.13
ENSP00000331602	PRKCD	3	752.59
ENSP00000368880	FOXO1	3	700.02
ENSP00000346027	RPL21	3	696.72
ENSP00000283006	CENPH	3	693.4
ENSP00000371067	JAK2	3	693.36
ENSP00000354361	RFWD3	3	677.45
ENSP00000391669	BCAR1	3	672.91
ENSP00000221561	AES	3	672.31
ENSP00000254803	UTP3	3	648.33
ENSP00000289153	PIK3CB	3	633.3
ENSP00000366563	PIK3CD	3	633.3
ENSP00000338018	HIF1A	3	613.19
ENSP00000348573	AKAP9	3	612.7
ENSP00000350028	MOV10	3	589.29
ENSP00000358327	CASP7	3	573.45
ENSP00000291386	SSU72	3	571.8
ENSP00000335463	CASC5	3	564.85
ENSP00000401303	SHC1	3	539.04
ENSP00000262320	AXIN1	3	506.92
ENSP00000348577	RANGAP1	3	498.3
ENSP00000265773	SMARCA2	3	486.23
ENSP00000347602	ARID4A	3	486.23
ENSP00000264183	ARID4B	3	486.23
ENSP00000318585	BACE1	3	467.94
ENSP00000260363	KIF23	3	443.7
ENSP00000259808	RIPK1	3	426.65
ENSP00000293328	STAT5B	3	425.42
ENSP00000080059	HDAC7	3	425.41
ENSP00000251412	TUBG2	3	425.26
ENSP00000304945	ROBO4	3	408.66
ENSP00000276079	NONO	3	398.31
ENSP00000369335	FBXO18	3	378.29
ENSP00000336752	FIP1L1	3	372.03
ENSP00000233668	DOK1	3	370.02
ENSP00000364687	EHMT2	3	362.93
ENSP00000385045	MTA3	3	356.47
ENSP00000265849	PMS2	3	352.96
ENSP00000265963	GTF2H1	3	349.06
ENSP00000311005	MAPK7	3	346.93
ENSP00000399968	NCOA2	3	338.6
ENSP00000216373	SOS2	3	337.5
ENSP00000404658	EZH1	3	322.45
ENSP00000276431	TNFRSF10B	3	320.84
ENSP00000301838	FADD	3	320.84
ENSP00000286186	CASP10	3	320.84
ENSP00000304930	SOSTDC1	3	307.68
ENSP00000263464	BIRC3	3	306.06
ENSP00000227758	BIRC2	3	306.06
ENSP00000357292	UBQLN4	3	298.85
ENSP00000238081	YWHAQ	3	291.89
ENSP00000261245	MNAT1	3	290.43
ENSP00000250416	PARP2	3	286.97
ENSP00000296674	RPS23	3	284.7
ENSP00000005340	DVL2	3	283.54
ENSP00000316054	DVL3	3	283.54
ENSP00000325017	NCAPD2	3	275.64
ENSP00000265339	UBE2B	3	272.14
ENSP00000245838	THOC2	3	267.27
ENSP00000370557	MIS12	3	264.84
ENSP00000312042	HDLBP	3	246.14
ENSP00000265081	MSH3	3	241.78
ENSP00000336923	ARHGAP10	3	241.55
ENSP00000342307	FOXM1	3	215.65
ENSP00000384625	NLK	3	214
ENSP00000350249	POT1	3	210.63
ENSP00000303830	INSR	3	208.47
ENSP00000326630	ZFPM1	3	189.37
ENSP00000323511	PNKP	3	183.09
ENSP00000341094	HIST1H2AD	3	178.31
ENSP00000297012	HIST1H2AA	3	178.31
ENSP00000274764	HIST1H2BA	3	150.99
ENSP00000342886	HIST1H2BJ	3	150.99
ENSP00000289316	HIST1H2BD	3	150.99
ENSP00000380177	HIST1H2BN	3	150.99
ENSP00000366618	HIST1H2BL	3	150.99
ENSP00000314709	ZHX2	3	148.64
ENSP00000264033	CBL	3	144.88
ENSP00000383042	KDM1A	3	142.43
ENSP00000370936	E2F6	3	142.38
ENSP00000281708	FBXW7	3	131.07
ENSP00000364929	ING1	3	117.81
ENSP00000337353	TDP1	3	113.58
ENSP00000263657	PNO1	3	99.77
ENSP00000343001	UBE4B	3	96.21
ENSP00000262518	SRCAP	3	94.49
ENSP00000345206	RBPJ	3	93.26
ENSP00000359645	RBMX	3	84.18
ENSP00000273963	KLHL8	3	74.7
ENSP00000370741	THUMPD1	3	74.7
ENSP00000199814	RBM22	3	71.33
ENSP00000263694	SNRNP40	3	71.33
ENSP00000342235	ERBB4	3	65.98
ENSP00000312995	CLSPN	3	54.5
ENSP00000348020	MLH3	3	53.19
ENSP00000354522	TOP1	3	48.08
ENSP00000323050	RBBP8	3	44.54
ENSP00000341382	SMC4	3	40.56
ENSP00000260810	TOPBP1	3	38.75
ENSP00000257118	PHC2	3	34.06
ENSP00000384490	CBX6	3	34.06
ENSP00000259512	DERL1	3	33.77
ENSP00000261942	FAF2	3	33.77
ENSP00000369141	APTX	3	33.43
ENSP00000260682	CYP2C9	3	33.33
ENSP00000347978	ERCC5	3	32.03
ENSP00000248846	TUBGCP6	3	31.54
ENSP00000252936	TUBGCP2	3	31.54
ENSP00000317039	RMI1	3	30.96
ENSP00000349823	SMARCAL1	3	29.63
ENSP00000287647	FANCD2	3	27.35
ENSP00000341032	WNT7B	3	25.47
ENSP00000285018	WNT7A	3	25.47
ENSP00000308887	WNT5B	3	25.47
ENSP00000230056	GMNN	3	24.36
ENSP00000325905	SRSF7	3	22.81
ENSP00000304903	CD2BP2	3	21.29
ENSP00000258455	MRPS9	3	18.45
ENSP00000368104	BMP2	3	17.52
ENSP00000371321	RFC1	3	15.69
ENSP00000364794	IARS	3	14.66
ENSP00000377954	LARS	3	14.66
ENSP00000380942	ARHGEF12	3	13
ENSP00000265741	CDK14	3	8.27
ENSP00000371101	NOL10	3	7.92
ENSP00000331487	NPLOC4	3	7.37
ENSP00000286398	SMC2	3	6.67
ENSP00000367527	DCLRE1C	3	6.35
ENSP00000264552	UBE2S	3	6.23
ENSP00000276211	ARHGAP36	3	5.97
ENSP00000392760	ARHGAP11B	3	5.97
ENSP00000338967	ARHGAP6	3	5.97
ENSP00000355090	ARHGAP11A	3	5.97
ENSP00000264245	ARHGAP31	3	5.97
ENSP00000362481	UPRT	3	5.67
ENSP00000303585	CLIP1	3	4.98
ENSP00000394394	ANAPC7	3	4.65
ENSP00000365851	BMI1	3	4.49
ENSP00000379204	BMP7	3	4.42
ENSP00000308583	APITD1	3	4.24
ENSP00000367910	FANCG	3	4.24
ENSP00000292035	MED27	3	3.86
ENSP00000326767	MED25	3	3.86
ENSP00000251871	MED17	3	3.86
ENSP00000297347	MED30	3	3.86
ENSP00000256379	MED6	3	3.86
ENSP00000290663	MED8	3	3.86
ENSP00000258648	MED4	3	3.86
ENSP00000380888	MED13	3	3.86
ENSP00000325612	MED16	3	3.86
ENSP00000241600	MRPS2	3	3.72
ENSP00000228437	PRDM4	3	3.52
ENSP00000377944	UTP14A	3	3.21
ENSP00000279242	MRPL49	3	3.04
ENSP00000262738	CELSR1	3	2.36
ENSP00000258742	NUPL2	3	1.56
ENSP00000293330	HCRT	3	1.5
ENSP00000267415	TINF2	3	1.25
ENSP00000274606	NHP2	3	0.82
ENSP00000387365	PWP1	3	0.82
ENSP00000310861	KRT2	3	0.5
ENSP00000359321	MTF2	3	0.33
ENSP00000419005	DIEXF	3	0.33
ENSP00000247219	TBPL2	3	0.08
ENSP00000297109	SAP30L	3	0
ENSP00000323527	MKLN1	3	0
ENSP00000343313	ATG5	3	0
ENSP00000346437	ATG7	3	0
ENSP00000384259	ATG4B	3	0
ENSP00000354916	CDC14A	3	0
ENSP00000352252	HIST1H3J	3	0
ENSP00000364737	CENPP	3	0
ENSP00000260662	CENPO	3	0
ENSP00000377007	CENPN	3	0
ENSP00000413632	MCMDC2	3	0
ENSP00000323663	DBF4B	3	0
ENSP00000210313	PSMD5	3	0
ENSP00000216802	PSME2	3	0
ENSP00000370222	POMP	3	0
ENSP00000248566	SHFM1	3	0
ENSP00000304308	ZNF217	3	0
ENSP00000271555	MEF2D	3	0
ENSP00000329933	PHF12	3	0
ENSP00000278823	MTA2	3	0
ENSP00000369131	SIN3B	3	0
ENSP00000363746	WDR46	3	0
ENSP00000261637	UTP20	3	0
ENSP00000281701	NVL	3	0
ENSP00000339145	RRP1B	3	0
ENSP00000417464	RRP1	3	0
ENSP00000238146	DDX55	3	0
ENSP00000454836	TBL3	3	0
ENSP00000384302	WDR43	3	0
ENSP00000225298	UTP18	3	0
ENSP00000258484	EPC2	3	0
ENSP00000359518	MRGBP	3	0
ENSP00000312697	DMAP1	3	0
ENSP00000374212	EP400	3	0
ENSP00000357887	VPS72	3	0
ENSP00000362166	MEAF6	3	0
ENSP00000263062	EPC1	3	0
ENSP00000356541	SF3B5	3	0
ENSP00000246071	SNRPB2	3	0
ENSP00000291552	U2AF1	3	0
ENSP00000276014	CCNB3	3	0
ENSP00000252506	GADD45G	3	0
ENSP00000215631	GADD45B	3	0
ENSP00000200135	ZW10	3	0
ENSP00000372093	MRPL36	3	0
ENSP00000372155	PSME1	3	0
ENSP00000293362	PSME3	3	0
ENSP00000261601	USP14	3	0
ENSP00000225504	SUPT4H1	3	0
ENSP00000324124	POLR2L	3	0
ENSP00000292614	POLR2J	3	0
ENSP00000428426	TCEA1	3	0
ENSP00000403852	POLR2F	3	0
ENSP00000300146	PATL1	3	0
ENSP00000315379	PRPF3	3	0
ENSP00000264951	XRN1	3	0
ENSP00000280665	DCP1B	3	0
ENSP00000320503	EDC3	3	0
ENSP00000275517	CDCA5	3	0
ENSP00000319318	STAG3	3	0
ENSP00000364589	CUL4A	3	0
ENSP00000343392	XRCC3	3	0
ENSP00000258774	HUS1	3	0
ENSP00000261819	ANAPC5	3	0
ENSP00000386414	RAD21L1	3	0
ENSP00000369716	CHD3	3	0
ENSP00000446880	BAZ2A	3	0
ENSP00000348089	ERCC6	3	0
ENSP00000322396	RRS1	3	0
ENSP00000217893	TAF9	3	0
ENSP00000294168	TAF6L	3	0
ENSP00000312709	TAF7	3	0
ENSP00000339917	TAF9B	3	0
ENSP00000297185	HSPA9	2	51794.2
ENSP00000238497	VPS4B	2	41339.1
ENSP00000380150	CARD11	2	40727
ENSP00000263413	C6	2	28456
ENSP00000358089	TIAL1	2	25399.6
ENSP00000451211	NEDD1	2	24906
ENSP00000170630	IL4R	2	24906
ENSP00000228495	KCTD10	2	22012.8
ENSP00000352839	NPSR1	2	19712
ENSP00000351926	AP2A1	2	18902.6
ENSP00000410076	CASP1	2	14244
ENSP00000364709	F10	2	14244
ENSP00000352011	CACNA1G	2	14244
ENSP00000380793	ALG3	2	14244
ENSP00000217133	TUBB1	2	14019.8
ENSP00000312442	AP1G2	2	13118.7
ENSP00000398736	CYR61	2	11797.2
ENSP00000323856	PLEC	2	11338.9
ENSP00000382595	PAICS	2	10686
ENSP00000372035	LATS2	2	8447.85
ENSP00000282007	ZC3H13	2	8068.87
ENSP00000225831	CCL2	2	7760.24
ENSP00000333142	PLA2G6	2	7126
ENSP00000312981	USP39	2	7126
ENSP00000402914	IGKV3D-7	2	7126
ENSP00000431512	HSF1	2	7126
ENSP00000358921	ACTR1A	2	7126
ENSP00000366135	EXOSC10	2	7126
ENSP00000261207	PPP1R12A	2	7126
ENSP00000351589	HIST1H2AI	2	7126
ENSP00000387286	RAB1A	2	7126
ENSP00000363211	TIMM23B	2	7126
ENSP00000040663	MRI1	2	7126
ENSP00000296755	MAP1B	2	6833.18
ENSP00000327145	FLNC	2	6181.9
ENSP00000250971	INS	2	5460.72
ENSP00000262746	PRDX1	2	5450.65
ENSP00000426909	RACK1	2	5383.17
ENSP00000367959	HTR2A	2	5345.87
ENSP00000260010	TLR2	2	5340
ENSP00000302239	USP8	2	4970.83
ENSP00000290378	ACTC1	2	4794.38
ENSP00000343505	TNFSF13	2	4486.71
ENSP00000425561	EIF4E	2	4257.92
ENSP00000306662	ADRA1B	2	3894.33
ENSP00000292513	PTGER1	2	3894.33
ENSP00000319635	CXCR2	2	3894.33
ENSP00000011684	PLEKHG6	2	3564
ENSP00000053867	GRN	2	3564
ENSP00000216037	XBP1	2	3564
ENSP00000244227	SNRNP27	2	3564
ENSP00000261267	LYZ	2	3564
ENSP00000264828	COL5A3	2	3564
ENSP00000264935	CEP72	2	3564
ENSP00000278742	ST14	2	3564
ENSP00000294383	USP24	2	3564
ENSP00000294740	ZNF281	2	3564
ENSP00000295379	BMP10	2	3564
ENSP00000296370	S100P	2	3564
ENSP00000320291	OSBPL1A	2	3564
ENSP00000320821	KIF1C	2	3564
ENSP00000323074	RAI1	2	3564
ENSP00000338728	CCDC88A	2	3564
ENSP00000340409	SMPD1	2	3564
ENSP00000348924	HIST1H2BF	2	3564
ENSP00000355177	RUSC2	2	3564
ENSP00000355237	CDC42BPB	2	3564
ENSP00000356591	SOAT1	2	3564
ENSP00000359990	LRRC40	2	3564
ENSP00000361993	TIMM8A	2	3564
ENSP00000366084	ABCC4	2	3564
ENSP00000385057	APOBEC3G	2	3564
ENSP00000392896	HSBP1	2	3564
ENSP00000245907	C3	2	3564
ENSP00000364252	PLA2G2A	2	3564
ENSP00000416959	TRA2B	2	3564
ENSP00000278612	NPAT	2	3564
ENSP00000341044	ACACB	2	3564
ENSP00000362931	SRPK1	2	3564
ENSP00000295033	TRIM17	2	3564
ENSP00000290551	BTG2	2	3564
ENSP00000392147	PPP6C	2	3564
ENSP00000287820	PPARG	2	3564
ENSP00000369374	SKOR1	2	3564
ENSP00000310260	INTS6	2	3562
ENSP00000327889	INTS5	2	3562
ENSP00000376609	GRK5	2	3482.09
ENSP00000355537	ACTN2	2	3474.71
ENSP00000229812	STK38	2	3240.02
ENSP00000373684	STK38L	2	3240.02
ENSP00000223023	WASL	2	3161.87
ENSP00000354158	ERC1	2	3059.15
ENSP00000384665	LPAR2	2	2959.35
ENSP00000368190	NPHS1	2	2631.51
ENSP00000356530	RNASEL	2	2556.85
ENSP00000323867	PRKAG1	2	2536.8
ENSP00000307525	NMD3	2	2495.97
ENSP00000351755	LPAR1	2	2356.73
ENSP00000339845	DROSHA	2	2353.63
ENSP00000288266	APPL1	2	2141.78
ENSP00000360798	EPS15	2	1991.5
ENSP00000225724	GOSR1	2	1877.01
ENSP00000256720	LPIN1	2	1781.5
ENSP00000261596	LPIN2	2	1781.5
ENSP00000315011	EDNRA	2	1781.5
ENSP00000366416	EDNRB	2	1781.5
ENSP00000252242	KRT5	2	1781.5
ENSP00000167586	KRT14	2	1781.5
ENSP00000001146	CYP26B1	2	1780.5
ENSP00000298556	HPRT1	2	1779.67
ENSP00000260129	TGS1	2	1746.31
ENSP00000288602	BRAF	2	1714.38
ENSP00000273482	TRPC1	2	1707.4
ENSP00000381599	MX1	2	1693.9
ENSP00000265097	THOC3	2	1665.76
ENSP00000251968	TSG101	2	1651.34
ENSP00000262640	VAMP7	2	1610.15
ENSP00000300119	MYO1A	2	1569.29
ENSP00000374455	SQSTM1	2	1519.91
ENSP00000005257	RALA	2	1506
ENSP00000350071	STRN3	2	1456.56
ENSP00000361092	SURF6	2	1452.85
ENSP00000360154	OCRL	2	1436.11
ENSP00000374332	TSN	2	1416.67
ENSP00000404179	DOCK4	2	1359.75
ENSP00000414202	PPP6R1	2	1356.3
ENSP00000356548	LTV1	2	1318.37
ENSP00000396308	DHFR	2	1204.02
ENSP00000307822	NPFFR2	2	1187.33
ENSP00000359899	HCRTR2	2	1187.33
ENSP00000362810	HCRTR1	2	1187.33
ENSP00000363804	KLF4	2	1176.17
ENSP00000310800	VANGL1	2	1175.76
ENSP00000357040	VANGL2	2	1175.76
ENSP00000259526	NOV	2	1161.39
ENSP00000289473	NCF1	2	1139.13
ENSP00000438465	PGAM5	2	1116.86
ENSP00000229030	FZD10	2	1088.98
ENSP00000434034	FZD4	2	1088.98
ENSP00000323901	FZD2	2	1088.98
ENSP00000287934	FZD1	2	1088.98
ENSP00000240093	FZD3	2	1088.98
ENSP00000363826	FZD8	2	1088.98
ENSP00000354607	FZD5	2	1088.98
ENSP00000309968	ADAM17	2	1073.99
ENSP00000353863	ZNF148	2	1045.17
ENSP00000243077	LRP1	2	1034.95
ENSP00000348786	RAP1A	2	1029.59
ENSP00000380414	DEK	2	1028.14
ENSP00000310356	RMI2	2	1000.01
ENSP00000300289	PDIA3	2	975.69
ENSP00000268957	TOB1	2	970.42
ENSP00000323065	GADD45GIP1	2	954.8
ENSP00000360483	NDC1	2	915.24
ENSP00000242285	CLTA	2	887.31
ENSP00000323967	SMARCE1	2	876.01
ENSP00000262039	PIK3C3	2	872.14
ENSP00000308938	PLG	2	863.55
ENSP00000244869	EREG	2	841.8
ENSP00000300213	CCNDBP1	2	823.19
ENSP00000378332	TGFB1I1	2	822.61
ENSP00000252699	ACTN4	2	813.87
ENSP00000305976	SIK2	2	812.84
ENSP00000317714	STX4	2	807.53
ENSP00000229239	GAPDH	2	807
ENSP00000339245	YTHDC1	2	801.74
ENSP00000407182	TNPO2	2	795.23
ENSP00000299601	LEO1	2	790.15
ENSP00000351209	EPHA2	2	784.43
ENSP00000354791	DCTN1	2	778.75
ENSP00000343745	DICER1	2	752.7
ENSP00000361021	PTEN	2	712.26
ENSP00000394624	OPRM1	2	686.54
ENSP00000250448	FOXA1	2	672.31
ENSP00000361824	SPTAN1	2	647.04
ENSP00000223369	YKT6	2	640.77
ENSP00000305769	SMAD1	2	625.37
ENSP00000265372	CREM	2	614.15
ENSP00000386896	ITGA6	2	601.44
ENSP00000340896	ASH2L	2	598.48
ENSP00000406037	KAT8	2	594.78
ENSP00000352121	PIK3CG	2	587.99
ENSP00000377958	CCT4	2	581.12
ENSP00000402515	SMG1	2	573.3
ENSP00000364448	UPF3A	2	573.3
ENSP00000220764	DECR1	2	570.24
ENSP00000346762	SND1	2	558.74
ENSP00000222567	TWISTNB	2	554.83
ENSP00000450244	RASAL1	2	548.16
ENSP00000238616	NEK9	2	535.48
ENSP00000378356	KIF20A	2	533.42
ENSP00000363115	FGR	2	533.02
ENSP00000343023	SP100	2	524.43
ENSP00000204604	CHRD	2	519.23
ENSP00000264568	BMPR1B	2	519.23
ENSP00000260653	SIX3	2	505.13
ENSP00000361076	RPL7A	2	478.78
ENSP00000414321	RPS24	2	478.78
ENSP00000379888	RPS8	2	478.78
ENSP00000202773	RPL6	2	478.78
ENSP00000352673	ELF3	2	427.8
ENSP00000256935	DOCK2	2	420.29
ENSP00000375892	AKT2	2	417.55
ENSP00000279387	PPP4C	2	416.89
ENSP00000263036	OPTN	2	405.5
ENSP00000237596	PKD2	2	379.52
ENSP00000365745	CTTN	2	369.58
ENSP00000230050	RPS12	2	361.43
ENSP00000382423	MAP3K1	2	356.27
ENSP00000354927	MAP3K3	2	356.27
ENSP00000391676	JAK3	2	343.79
ENSP00000330341	SOCS3	2	343.79
ENSP00000272164	WNT9A	2	340.71
ENSP00000333568	PRKD1	2	339.99
ENSP00000375986	MAP3K4	2	338.43
ENSP00000298316	ARF6	2	336.18
ENSP00000344741	INSIG1	2	328.05
ENSP00000407818	USP46	2	326.73
ENSP00000293860	POLR3K	2	322.39
ENSP00000355896	TGFB2	2	322.25
ENSP00000343515	TCEA2	2	314.4
ENSP00000362300	AGO1	2	306.22
ENSP00000356230	KLHL12	2	305.4
ENSP00000305355	PRKCB	2	297.66
ENSP00000347979	FAS	2	288.05
ENSP00000356694	FASLG	2	288.05
ENSP00000221930	TGFB1	2	275.28
ENSP00000260227	MMP7	2	275.28
ENSP00000356918	STX7	2	268.87
ENSP00000381097	EPHB1	2	264.26
ENSP00000363763	EPHB2	2	264.26
ENSP00000244007	PLCG1	2	252.35
ENSP00000343144	PARD6G	2	251.91
ENSP00000219255	PARD6A	2	251.91
ENSP00000360672	PARD6B	2	251.91
ENSP00000252115	POLDIP3	2	247.81
ENSP00000365012	HCK	2	242.67
ENSP00000347858	XIAP	2	241.55
ENSP00000330237	CASP9	2	241.55
ENSP00000375809	ERCC2	2	241.29
ENSP00000377061	PLXNA1	2	235.59
ENSP00000344352	ATF3	2	235.35
ENSP00000238112	CPSF3	2	232.01
ENSP00000343535	USP7	2	229.14
ENSP00000380334	NCF4	2	227.69
ENSP00000353427	NR4A1	2	222.98
ENSP00000352336	PLCG2	2	220.84
ENSP00000349959	RICTOR	2	216.93
ENSP00000274376	RASA1	2	211.41
ENSP00000308176	BTK	2	205.38
ENSP00000344220	PDPK1	2	203.53
ENSP00000310042	ZNF622	2	203.37
ENSP00000341268	TRADD	2	203.34
ENSP00000259021	KAT7	2	195.62
ENSP00000257915	TFCP2	2	183.75
ENSP00000334675	ERCC6L	2	179.27
ENSP00000264705	CAD	2	176.61
ENSP00000299440	RAG1	2	173.27
ENSP00000429374	RPS20	2	169.74
ENSP00000393241	RPS18	2	169.74
ENSP00000329411	IRF7	2	161.27
ENSP00000349770	IRF5	2	161.27
ENSP00000237289	TNFAIP3	2	161.27
ENSP00000360215	ZBP1	2	161.27
ENSP00000263102	CCDC6	2	159.76
ENSP00000284957	RABGEF1	2	159.59
ENSP00000325690	CARM1	2	159.51
ENSP00000265062	RAB7A	2	155.77
ENSP00000358474	BRCC3	2	153.9
ENSP00000331514	ACTG1	2	152.35
ENSP00000381045	UBE3A	2	145.38
ENSP00000455307	CHD9	2	144.82
ENSP00000262510	NLRC5	2	142.45
ENSP00000288986	NCK1	2	142.26
ENSP00000407487	UNC45A	2	139.04
ENSP00000386717	RPL31	2	137.05
ENSP00000303315	JUNB	2	136.19
ENSP00000220751	RIPK2	2	131.19
ENSP00000289371	EIF5B	2	130.86
ENSP00000368927	EIF1AX	2	130.86
ENSP00000354125	EIF3B	2	130.86
ENSP00000285398	ERCC3	2	127.98
ENSP00000325120	PGR	2	126.24
ENSP00000265354	SRF	2	121.3
ENSP00000295025	REL	2	117.81
ENSP00000340944	PTPN11	2	117.8
ENSP00000284601	PPP1R3A	2	114.18
ENSP00000267064	SMARCC2	2	108.77
ENSP00000320485	ARID1A	2	108.77
ENSP00000246792	RRAS	2	108.61
ENSP00000317872	RBBP6	2	105.76
ENSP00000380661	CEP250	2	104.54
ENSP00000295066	DPY30	2	102.28
ENSP00000260746	ARL3	2	100.37
ENSP00000340874	MEF2C	2	99.94
ENSP00000310275	BANF1	2	97.96
ENSP00000425845	FYB	2	94.69
ENSP00000281623	FBXO4	2	94.49
ENSP00000262415	DHX8	2	92.47
ENSP00000260197	SORL1	2	91.46
ENSP00000245323	EFNB2	2	91.37
ENSP00000204961	EFNB1	2	91.37
ENSP00000262995	GAB1	2	90.67
ENSP00000337056	CDKN2D	2	90.56
ENSP00000351908	MAP3K5	2	89.81
ENSP00000327650	VPS33B	2	87.57
ENSP00000211287	MAPK13	2	83.93
ENSP00000296328	UBXN7	2	83.59
ENSP00000375863	HNRNPUL1	2	83.59
ENSP00000376436	ETS1	2	82.69
ENSP00000242152	NPY	2	77.77
ENSP00000246194	RALY	2	75.81
ENSP00000362820	SRSF3	2	75.81
ENSP00000221419	HNRNPL	2	75.81
ENSP00000362994	TRAF1	2	74.56
ENSP00000267953	BCL2A1	2	73.53
ENSP00000353878	BAK1	2	73.53
ENSP00000362441	ATRX	2	71.75
ENSP00000301364	TSR1	2	70.6
ENSP00000331327	WT1	2	68.84
ENSP00000361465	POLR1C	2	68.83
ENSP00000302478	POLR1D	2	68.83
ENSP00000296754	ERAP1	2	67.95
ENSP00000311677	PPP1R8	2	66.41
ENSP00000233084	DDX1	2	65.55
ENSP00000246957	TRAP1	2	64.96
ENSP00000326381	EIF4A2	2	64.53
ENSP00000300403	TPX2	2	62.29
ENSP00000330074	HIST1H1B	2	62.27
ENSP00000358548	NRAS	2	60.8
ENSP00000470004	RPS19	2	59.83
ENSP00000472469	RPS28	2	59.83
ENSP00000361359	CD40	2	56.83
ENSP00000258301	STX6	2	55.69
ENSP00000360183	STX16	2	55.69
ENSP00000362937	RCC1	2	49.9
ENSP00000262982	CSE1L	2	49.9
ENSP00000327583	RANBP1	2	49.9
ENSP00000264972	ZAP70	2	45.65
ENSP00000005587	SKAP2	2	44.8
ENSP00000306330	YWHAG	2	44.41
ENSP00000435412	RPS6KA1	2	40.34
ENSP00000322180	DSCC1	2	39.92
ENSP00000387282	AGFG1	2	39.65
ENSP00000216727	PABPN1	2	39.44
ENSP00000262506	CSNK2A2	2	39.06
ENSP00000261600	THOC1	2	38.72
ENSP00000369318	RHOBTB3	2	37.4
ENSP00000366395	SYVN1	2	33.77
ENSP00000396301	IK	2	33.56
ENSP00000000412	M6PR	2	32.76
ENSP00000419494	RYBP	2	32.63
ENSP00000316729	RHOJ	2	32.13
ENSP00000220507	RHOV	2	32.13
ENSP00000371219	RHOH	2	32.13
ENSP00000267205	RHOF	2	32.13
ENSP00000427926	RHOBTB2	2	32.13
ENSP00000338671	RHOBTB1	2	32.13
ENSP00000466121	FAAP24	2	31
ENSP00000273541	ISY1	2	30.27
ENSP00000318977	GEN1	2	30.1
ENSP00000287437	NSMCE2	2	28.48
ENSP00000301634	TK1	2	28.37
ENSP00000340019	HSPD1	2	28.36
ENSP00000362153	GNL2	2	28.33
ENSP00000452454	GTF2A1	2	28.29
ENSP00000306561	OGG1	2	28.26
ENSP00000317636	RECQL5	2	25.96
ENSP00000272638	UBXN4	2	22.63
ENSP00000365858	GATA1	2	22.32
ENSP00000220509	VPS18	2	19.85
ENSP00000311513	RSF1	2	19.32
ENSP00000259806	FOXF2	2	18.58
ENSP00000456648	TUBGCP4	2	17.87
ENSP00000342924	MCPH1	2	17.12
ENSP00000363559	EIF6	2	16.44
ENSP00000263681	POLD3	2	16.2
ENSP00000328596	SIX6	2	16.06
ENSP00000361084	MRPL14	2	15.4
ENSP00000338413	UBA1	2	14.66
ENSP00000264161	DARS	2	14.66
ENSP00000307567	QARS	2	14.66
ENSP00000302768	PAIP1	2	13.56
ENSP00000367830	PRKCZ	2	10.95
ENSP00000363745	HNRNPR	2	8.37
ENSP00000299767	HSP90B1	2	7.75
ENSP00000375082	BORA	2	7.35
ENSP00000283109	RIOK2	2	6.72
ENSP00000419851	GMPS	2	6.6
ENSP00000413697	TOM1	2	6.51
ENSP00000356243	UBE2T	2	6.37
ENSP00000240874	KALRN	2	5.97
ENSP00000019317	RALBP1	2	5.97
ENSP00000341071	ARHGEF3	2	5.97
ENSP00000373347	SRGAP3	2	5.97
ENSP00000239440	ARAP3	2	5.97
ENSP00000219409	ARHGDIG	2	5.97
ENSP00000430276	MCF2	2	5.97
ENSP00000377233	ARAP1	2	5.97
ENSP00000295095	ARHGAP15	2	5.97
ENSP00000347710	OPHN1	2	5.97
ENSP00000316845	ARHGEF4	2	5.97
ENSP00000377380	ARHGAP9	2	5.97
ENSP00000385720	ARHGAP35	2	5.97
ENSP00000264051	NGEF	2	5.97
ENSP00000371897	ARHGAP5	2	5.97
ENSP00000222792	CHN2	2	5.97
ENSP00000228945	ARHGDIB	2	5.97
ENSP00000260526	ARHGAP29	2	5.97
ENSP00000354718	AKAP13	2	5.97
ENSP00000347198	SRGAP1	2	5.97
ENSP00000347134	NET1	2	5.97
ENSP00000366977	PLEKHG5	2	5.97
ENSP00000370719	ITSN1	2	5.97
ENSP00000321971	RHOT2	2	5.97
ENSP00000274498	ARHGAP26	2	5.97
ENSP00000269321	ARHGDIA	2	5.97
ENSP00000386741	CHN1	2	5.97
ENSP00000302895	ARAP2	2	5.97
ENSP00000316772	ARHGAP45	2	5.97
ENSP00000339299	TRIO	2	5.97
ENSP00000367629	ARHGEF16	2	5.97
ENSP00000254108	FUS	2	5.6
ENSP00000260443	RSL24D1	2	3.82
ENSP00000216277	PAPOLA	2	3.65
ENSP00000315791	CSTF3	2	3.6
ENSP00000217109	CSTF1	2	3.6
ENSP00000257552	MSI1	2	3.6
ENSP00000284073	MSI2	2	3.6
ENSP00000363999	MRPL50	2	2.83
ENSP00000363641	TXN	2	2.34
ENSP00000312126	ADCY4	2	2.08
ENSP00000297323	ADCY1	2	2.08
ENSP00000254235	ADCY7	2	2.08
ENSP00000294016	ADCY9	2	2.08
ENSP00000286355	ADCY8	2	2.08
ENSP00000311405	ADCY6	2	2.08
ENSP00000342952	ADCY2	2	2.08
ENSP00000260600	ADCY3	2	2.08
ENSP00000419361	ADCY5	2	2.08
ENSP00000317904	GYS1	2	2
ENSP00000420295	PDE6B	2	2
ENSP00000360502	PDE6C	2	2
ENSP00000286063	PDE11A	2	2
ENSP00000438284	PDE10A	2	2
ENSP00000255266	PDE6A	2	2
ENSP00000347046	PDE5A	2	2
ENSP00000367615	APRT	2	1.83
ENSP00000249750	ALDH1A2	2	1.5
ENSP00000294053	CLPB	2	1.2
ENSP00000322872	ZKSCAN5	2	0.73
ENSP00000328484	HIST1H2AJ	2	0.67
ENSP00000303373	HIST1H2AE	2	0.67
ENSP00000366679	HIST1H2AH	2	0.67
ENSP00000373730	H2AFJ	2	0.67
ENSP00000355656	HIST3H2A	2	0.67
ENSP00000321389	HIST1H2AC	2	0.67
ENSP00000285518	AGPAT5	2	0.5
ENSP00000337128	EDN3	2	0.5
ENSP00000413479	KRT3	2	0.5
ENSP00000254508	NUP210	2	0.48
ENSP00000256495	BHLHE40	2	0.36
ENSP00000266503	ARNTL2	2	0.36
ENSP00000353820	CYP2D6	2	0.33
ENSP00000199389	EIF2AK1	2	0
ENSP00000255476	RFXAP	2	0
ENSP00000268719	GID4	2	0
ENSP00000300035	KIAA0101	2	0
ENSP00000304353	POP7	2	0
ENSP00000337623	RNASEH2B	2	0
ENSP00000339566	HIST1H1C	2	0
ENSP00000358576	DCLRE1B	2	0
ENSP00000410818	MAD2L1BP	2	0
ENSP00000361306	ATG4A	2	0
ENSP00000311318	ATG4D	2	0
ENSP00000381282	VIMP	2	0
ENSP00000405268	MBD1	2	0
ENSP00000225603	CBX1	2	0
ENSP00000242872	CENPK	2	0
ENSP00000348527	CENPL	2	0
ENSP00000308193	RNASEH2C	2	0
ENSP00000362131	RPA4	2	0
ENSP00000364016	PSMB8	2	0
ENSP00000363993	PSMB9	2	0
ENSP00000363193	MED12	2	0
ENSP00000377686	MED24	2	0
ENSP00000232014	BCL6	2	0
ENSP00000405574	TBL1XR1	2	0
ENSP00000312631	INSM1	2	0
ENSP00000258123	USP15	2	0
ENSP00000355922	CENPF	2	0
ENSP00000290231	NCOA5	2	0
ENSP00000285968	NUP205	2	0
ENSP00000367808	FAAP20	2	0
ENSP00000289081	FANCC	2	0
ENSP00000330875	FANCF	2	0
ENSP00000302951	STRA13	2	0
ENSP00000303909	ABR	2	0
ENSP00000361170	MUTYH	2	0
ENSP00000013807	ERCC1	2	0
ENSP00000222462	WNT16	2	0
ENSP00000265441	WNT2	2	0
ENSP00000358698	WNT2B	2	0
ENSP00000386226	RBM34	2	0
ENSP00000328690	DDX24	2	0
ENSP00000221132	TNFRSF10A	2	0
ENSP00000428619	UTP14C	2	0
ENSP00000297990	NOL6	2	0
ENSP00000362105	UTP11	2	0
ENSP00000371169	RCL1	2	0
ENSP00000400717	GNA13	2	0
ENSP00000348215	SH3PXD2A	2	0
ENSP00000310723	DDX23	2	0
ENSP00000350719	SYNE2	2	0
ENSP00000377496	ACD	2	0
ENSP00000307853	MUS81	2	0
ENSP00000262300	PKMYT1	2	0
ENSP00000245960	CDC25B	2	0
ENSP00000247970	PIN1	2	0
ENSP00000355890	EPRS	2	0
ENSP00000231572	RARS	2	0
ENSP00000373918	GARS	2	0
ENSP00000250003	MYOD1	2	0
ENSP00000370555	GYG2	2	0
ENSP00000358813	TTK	2	0
ENSP00000282074	SPC25	2	0
ENSP00000465075	SPC24	2	0
ENSP00000352572	PCNT	2	0
ENSP00000370003	BNIP3L	2	0
ENSP00000265421	POLB	2	0
ENSP00000462664	POLI	2	0
ENSP00000380460	PLAA	2	0
ENSP00000346130	SVIP	2	0
ENSP00000377836	GPC3	2	0
ENSP00000366267	GPC5	2	0
ENSP00000351015	NF1	2	0
ENSP00000290208	MRPL10	2	0
ENSP00000380156	RPL32	2	0
ENSP00000355692	MRPL55	2	0
ENSP00000341082	MRPL20	2	0
ENSP00000264108	HAT1	2	0
ENSP00000362578	RNF8	2	0
ENSP00000358414	HMGCS2	2	0
ENSP00000216254	ACO2	2	0
ENSP00000231887	EHHADH	2	0
ENSP00000370023	HADHA	2	0
ENSP00000420333	ARMC8	2	0
ENSP00000260210	BUD13	2	0
ENSP00000420294	PHC3	2	0
ENSP00000354724	PCGF3	2	0
ENSP00000233630	PCGF1	2	0
ENSP00000337500	PCGF5	2	0
ENSP00000417132	BAP1	2	0
ENSP00000358862	PCGF6	2	0
ENSP00000264414	CUL3	2	0
ENSP00000440485	PSMD9	2	0
ENSP00000370119	SMN2	2	0
ENSP00000308533	GEMIN2	2	0
ENSP00000370083	SMN1	2	0
ENSP00000285873	GEMIN5	2	0
ENSP00000281950	GEMIN6	2	0
ENSP00000368645	POLR2J3	2	0
ENSP00000395574	TCEB3	2	0
ENSP00000361446	POLR3A	2	0
ENSP00000375872	ATG16L1	2	0
ENSP00000306866	GABARAP	2	0
ENSP00000266458	GABARAPL1	2	0
ENSP00000363970	MAP1LC3A	2	0
ENSP00000364860	ROR2	2	0
ENSP00000340677	WNT8B	2	0
ENSP00000381739	WNT8A	2	0
ENSP00000337340	MED19	2	0
ENSP00000268711	MED9	2	0
ENSP00000362948	MED18	2	0
ENSP00000263390	MED26	2	0
ENSP00000282892	MED21	2	0
ENSP00000255764	MED10	2	0
ENSP00000281928	MED13L	2	0
ENSP00000293777	MED11	2	0
ENSP00000263205	MED15	2	0
ENSP00000225728	MED31	2	0
ENSP00000265350	MED20	2	0
ENSP00000252602	MRPL34	2	0
ENSP00000308461	RND1	2	0
ENSP00000370781	CDC20B	2	0
ENSP00000257068	MTNR1B	2	0
ENSP00000263753	SGO1	2	0
ENSP00000367299	VPS36	2	0
ENSP00000223114	MOGAT3	2	0
ENSP00000263559	VPS26A	2	0
ENSP00000345412	CPSF7	2	0
ENSP00000316121	CDCA8	2	0
ENSP00000369391	RPP40	2	0
ENSP00000353089	SRSF2	2	0
ENSP00000299381	ANAPC16	2	0
ENSP00000346987	ANAPC13	2	0
ENSP00000322439	TUFM	2	0
ENSP00000393393	RPL35A	2	0
ENSP00000308845	MRPS12	2	0
ENSP00000252244	KRT1	2	0
ENSP00000269576	KRT10	2	0
ENSP00000314151	KLK3	2	0
ENSP00000349393	LIG4	2	0
ENSP00000363571	MUSK	2	0
ENSP00000347498	ZFYVE19	2	0
ENSP00000381840	AEBP2	2	0
ENSP00000379475	DDX39B	2	0
ENSP00000254900	BRD8	2	0
ENSP00000355205	INO80	2	0
ENSP00000336842	ACTR8	2	0
ENSP00000466399	RAD51D	2	0
ENSP00000354086	MRPL37	2	0
ENSP00000356290	MTHFD1L	2	0
ENSP00000450560	MTHFD1	2	0
ENSP00000314348	DDX10	2	0
ENSP00000296786	UBLCP1	2	0
ENSP00000253003	ADRM1	2	0
ENSP00000311665	PAAF1	2	0
ENSP00000266743	SYCP3	2	0
ENSP00000258281	TAF5L	2	0
ENSP00000379372	GTF2A2	2	0
ENSP00000332995	KMT5A	2	0
ENSP00000363944	LAS1L	2	0
ENSP00000403712	SENP3	2	0
ENSP00000216133	CBX7	2	0
ENSP00000226796	GAR1	2	0
ENSP00000237264	TBPL1	2	0
ENSP00000331614	IKZF1	2	0
ENSP00000362677	WDR38	2	0
ENSP00000398824	PHF21A	2	0
ENSP00000396052	BRMS1	2	0
ENSP00000259119	SKIL	2	0
ENSP00000239027	HELLS	2	0
ENSP00000413929	RCOR3	2	0
ENSP00000263119	CABIN1	2	0
ENSP00000296504	SAP30	2	0
ENSP00000216330	FKBP3	2	0
ENSP00000216271	HDAC10	2	0
ENSP00000254227	NR0B2	2	0
ENSP00000261692	CDK2AP1	2	0
ENSP00000268679	CBFA2T3	2	0
ENSP00000443988	SUDS3	2	0
ENSP00000156825	MBD3	2	0
[truncated: 1,567 more rows]

## Sheet: Cancer vs CIN
Id	Label	Degree	Betweenness
ENSP00000262367	CREBBP	190	512841
ENSP00000344818	UBC	176	3.09816e+06
ENSP00000266970	CDK2	170	409518
ENSP00000389103	RPL23A	142	52125.5
ENSP00000363822	AR	134	488924
ENSP00000363676	RPL11	133	47288.8
ENSP00000311430	RPL4	133	39320.7
ENSP00000369757	RPS6	121	81622.3
ENSP00000377865	RPL23	119	26655.7
ENSP00000363018	RPL10A	117	22492.4
ENSP00000354739	RPL12	114	23265.3
ENSP00000346015	RPL27A	114	21398
ENSP00000309334	RPL15	113	23740.4
ENSP00000304283	RAC3	110	341097
ENSP00000296674	RPS23	110	25360.7
ENSP00000375730	RPL13A	110	22619.7
ENSP00000293842	RPL26	109	26598.6
ENSP00000346067	RPSA	108	34551.6
ENSP00000339095	RPS7	107	25188.1
ENSP00000298283	RPL10L	107	15669.7
ENSP00000225430	RPL19	106	19963
ENSP00000230050	RPS12	105	23343.7
ENSP00000346050	RPS3A	105	16913.5
ENSP00000307889	RPL13	104	19026.5
ENSP00000264033	CBL	101	254192
ENSP00000429374	RPS20	101	24980
ENSP00000361423	ABL1	100	344254
ENSP00000346027	RPL21	97	12573
ENSP00000384273	RELA	95	318741
ENSP00000345156	RPL14	95	13572
ENSP00000212015	SIRT1	87	195492
ENSP00000342374	SNRPD2	87	78931.7
ENSP00000364289	NCBP1	84	154403
ENSP00000348849	RPS26	83	13929.2
ENSP00000431040	MRPL22	83	8936.24
ENSP00000322419	RPLP2	83	7030.06
ENSP00000294189	RPL29	81	8322.69
ENSP00000346037	RPLP1	81	1203.03
ENSP00000313420	PRKDC	80	242918
ENSP00000229390	SRSF9	78	101859
ENSP00000401802	PSMC6	74	68804.8
ENSP00000264995	MRPL3	74	35177.2
ENSP00000386541	PSMD14	73	62200.6
ENSP00000254193	SNRPA1	72	114424
ENSP00000227507	CCND1	70	150263
ENSP00000310129	PSMD2	69	69941.3
ENSP00000404375	RPL36A	69	1226.72
ENSP00000346012	RPL36AL	68	1203.54
ENSP00000262958	GNA15	67	203918
ENSP00000314067	PAK2	65	133711
ENSP00000376309	HNRNPA3	64	67366.7
ENSP00000286758	CXCL13	59	166538
ENSP00000345571	E2F1	56	78500.6
ENSP00000354040	GTPBP4	54	120233
ENSP00000333837	MRPL12	54	5190.84
ENSP00000272348	SNRPG	52	19211.1
ENSP00000303351	ITGB1	51	214745
ENSP00000397552	ACTL6A	51	121675
ENSP00000296509	MAD2L1	51	96218.4
ENSP00000351284	RAD52	50	57453
ENSP00000357858	BUB3	49	83143.3
ENSP00000272317	RPS27A	48	87602.8
ENSP00000347232	BLM	48	52022.9
ENSP00000229854	MCM3	47	60611.3
ENSP00000388107	UBA52	46	63066.5
ENSP00000262077	NUP153	45	92318.1
ENSP00000338862	BRIX1	43	10952.4
ENSP00000342235	ERBB4	42	93699.1
ENSP00000298139	WRN	42	36594.2
ENSP00000302486	MAP2K1	40	67310.2
ENSP00000362208	MRPS15	40	17730.5
ENSP00000246792	RRAS	39	51277.7
ENSP00000346300	CRKL	39	48245.8
ENSP00000378350	CDC23	39	39415.3
ENSP00000362768	RBL1	39	13802.3
ENSP00000366519	NSUN6	39	7094.09
ENSP00000297338	RAD21	38	75684.6
ENSP00000364721	MAPRE1	37	72543.6
ENSP00000402515	SMG1	37	49846.1
ENSP00000359345	RPL5	37	2704.34
ENSP00000223073	RBM28	36	12839.5
ENSP00000409581	ARRB1	35	140131
ENSP00000380888	MED13	35	51283.7
ENSP00000431822	FAU	35	2544.53
ENSP00000304102	COPS6	34	83309.3
ENSP00000339027	RPLP0	34	828.45
ENSP00000261708	UTP6	33	18415.5
ENSP00000346001	RPL3	33	1814.62
ENSP00000318646	RPS15A	33	1397.54
ENSP00000358854	TAF5	32	57206.2
ENSP00000364119	EIF2S2	32	41187.8
ENSP00000234296	ORC2	32	29125.2
ENSP00000251453	RPS16	32	228.34
ENSP00000259469	RPL35	32	132
ENSP00000262584	RPL8	32	102.24
ENSP00000229214	KRR1	31	17563.4
ENSP00000368686	E2F4	31	16848
ENSP00000433821	RPS3	31	11419.6
ENSP00000380156	RPL32	31	6587.23
ENSP00000196551	RPS5	31	255.09
ENSP00000346022	RPL9	31	41.84
ENSP00000339795	RPL7	31	41.84
ENSP00000287038	RPL30	30	1549.64
ENSP00000311028	RPS14	30	57.46
ENSP00000462023	RPL17	30	37.99
ENSP00000447001	RPL18	30	31.44
ENSP00000222247	RPL18A	30	31.44
ENSP00000297261	SHH	29	160232
ENSP00000216297	SUPT16H	29	71345.9
ENSP00000285018	WNT7A	29	68550.5
ENSP00000248553	HSPB1	29	54054.4
ENSP00000264515	RBBP5	29	40511
ENSP00000426909	RACK1	29	25647
ENSP00000418082	RPL37A	29	4.86
ENSP00000297579	DCAF13	28	97808.3
ENSP00000329967	TBK1	28	82522.9
ENSP00000263088	PLD2	28	79152.1
ENSP00000311344	PPP2R1B	28	57290.1
ENSP00000252622	LSM7	28	16313.6
ENSP00000216190	EIF3D	28	9855.65
ENSP00000435777	RPS13	28	1540.52
ENSP00000268661	RPL3L	28	1226.39
ENSP00000377640	RPL24	28	263.22
ENSP00000265100	RPL26L1	28	237.93
ENSP00000270625	RPS11	28	110.62
ENSP00000341885	RPS2	28	64.85
ENSP00000307940	EEF2	28	30
ENSP00000386717	RPL31	28	4.62
ENSP00000253788	RPL27	28	1
ENSP00000202773	RPL6	28	1
ENSP00000414321	RPS24	28	1
ENSP00000307786	CYCS	27	93153.4
ENSP00000220592	AGO2	27	61038.2
ENSP00000256646	NOTCH2	27	59056.5
ENSP00000467676	RPS15	27	3566.14
ENSP00000233948	WNT6	27	2671.11
ENSP00000341730	RPL10	27	34
ENSP00000346046	RPS17	27	19.95
ENSP00000386884	CXCR4	26	222547
ENSP00000253792	ACLY	26	99739.6
ENSP00000297185	HSPA9	26	93861.5
ENSP00000296490	WDR82	26	72762.5
ENSP00000292614	POLR2J	26	43561.3
ENSP00000376436	ETS1	26	40092.2
ENSP00000265433	NBN	26	34509.5
ENSP00000358563	DKC1	26	18822.2
ENSP00000262904	E2F3	26	9283.44
ENSP00000362744	RPS4X	26	34.93
ENSP00000346063	RPL7L1	26	32.2
ENSP00000346088	RPL22	26	0.76
ENSP00000361076	RPL7A	26	0.7
ENSP00000252543	RPL36	26	0.48
ENSP00000286201	FZD7	25	38990.1
ENSP00000263360	EED	25	36211.9
ENSP00000364320	MRTO4	25	4229.57
ENSP00000470004	RPS19	25	20.19
ENSP00000363308	WDR31	25	0.97
ENSP00000364794	IARS	24	61884.9
ENSP00000224950	OBFC1	24	49804.1
ENSP00000309830	RPL38	24	196.94
ENSP00000295930	RSRC1	24	1
ENSP00000379888	RPS8	24	0.31
ENSP00000324560	ULK1	23	61461.9
ENSP00000352839	NPSR1	23	47934.6
ENSP00000333401	MRPL40	23	25144.8
ENSP00000234396	ATP6V1B1	23	21031
ENSP00000232458	ECT2	23	18684.1
ENSP00000274606	NHP2	23	17490.8
ENSP00000332887	UQCR10	23	11011.4
ENSP00000258424	COX5B	23	6943.34
ENSP00000350941	SRC	22	82471.2
ENSP00000269305	TP53	22	73794
ENSP00000225724	GOSR1	22	26341
ENSP00000316578	SUZ12	22	23018.4
ENSP00000262948	MAP2K2	22	21621
ENSP00000325120	PGR	22	18586.8
ENSP00000269349	EIF4A3	22	1209.49
ENSP00000472469	RPS28	22	29.87
ENSP00000302896	RPS9	22	29.2
ENSP00000331019	RPS27L	22	17.22
ENSP00000274242	RPL37	22	0.57
ENSP00000378160	RPL34	22	0.57
ENSP00000393393	RPL35A	22	0.57
ENSP00000345957	RPS21	22	0.1
ENSP00000386655	RPL36A-HNRNPH2	22	0
ENSP00000305255	STX8	21	80266.8
ENSP00000332247	ATP6V0A2	21	77850.8
ENSP00000296255	RPN1	21	52328
ENSP00000371973	SAP18	21	48772.2
ENSP00000262982	CSE1L	21	46005.2
ENSP00000360525	MAGOH	21	39660.9
ENSP00000385269	ELAVL1	21	38120.9
ENSP00000246554	COX6B1	21	37328.8
ENSP00000275364	GNA12	21	26556.4
ENSP00000260102	MRPL15	21	6637.62
ENSP00000220772	SFRP1	21	1776.49
ENSP00000339145	RRP1B	21	326.63
ENSP00000245539	MRPS7	21	57.24
ENSP00000355315	RPL39	21	0.01
ENSP00000296277	RPL39L	21	0.01
ENSP00000448165	APAF1	20	85426.2
ENSP00000220751	RIPK2	20	68546.4
ENSP00000382177	MYO5A	20	49570.3
ENSP00000237500	MYL12B	20	43939.8
ENSP00000262306	TCEB2	20	42962.6
ENSP00000367406	TAF2	20	23308.2
ENSP00000392094	EFTUD2	20	12142.5
ENSP00000250784	RPS4Y1	20	0.4
ENSP00000270202	AKT1	19	72529.4
ENSP00000366618	HIST1H2BL	19	44232.9
ENSP00000295797	PRKCI	19	25492.9
ENSP00000267082	ITGB7	19	18531.5
ENSP00000328547	DNMT3B	19	16767.3
ENSP00000285814	NIFK	19	10283.9
ENSP00000306548	MRPL13	19	3349.96
ENSP00000346829	WLS	19	1738.42
ENSP00000317376	MRPS11	19	44.29
ENSP00000233242	APOB	18	82585.5
ENSP00000379204	BMP7	18	50622.2
ENSP00000341268	TRADD	18	41029.4
ENSP00000364204	PINK1	18	36601.2
ENSP00000252486	APOE	18	35786.3
ENSP00000228284	SART3	18	34207.7
ENSP00000362649	HDAC1	18	30041.4
ENSP00000378699	CDK1	18	21201
ENSP00000233057	EIF2AK2	18	20715.7
ENSP00000351885	PTPA	18	17545.6
ENSP00000465676	PIAS2	18	16176.8
ENSP00000325526	WNT11	18	8945.95
ENSP00000359518	MRGBP	18	5827.45
ENSP00000300151	MRPL16	18	3011.98
ENSP00000373404	MRPL2	18	2973.12
ENSP00000348461	RAC1	17	82355.9
ENSP00000282561	GJA1	17	42723.4
ENSP00000361892	STK4	17	38447.2
ENSP00000008527	CRY1	17	32431.7
ENSP00000362824	OGT	17	25904
ENSP00000348010	PRPF39	17	12478.9
ENSP00000373347	SRGAP3	17	11559.6
ENSP00000326981	IMP3	17	5797.22
ENSP00000348708	UPF2	17	4907.78
ENSP00000258455	MRPS9	17	4427.08
ENSP00000354525	MRPL24	17	2695.82
ENSP00000293831	EIF4A1	17	310.46
ENSP00000393241	RPS18	17	3.72
ENSP00000346080	RPL22L1	17	0.01
ENSP00000344456	CTNNB1	16	92009.9
ENSP00000420321	ROBO1	16	56534.8
ENSP00000335153	HSP90AA1	16	47257.5
ENSP00000215832	MAPK1	16	46863.5
ENSP00000379616	MYH11	16	25575.3
ENSP00000296795	TLR3	16	20466.3
ENSP00000231498	NUP155	16	14035.2
ENSP00000360869	IFIT1	16	9784.24
ENSP00000274498	ARHGAP26	16	9359.21
ENSP00000308897	MRPL11	16	3897.38
ENSP00000308533	GEMIN2	16	3520.51
ENSP00000330054	EEF1A1	16	1488.55
ENSP00000341538	SEC61G	16	242.49
ENSP00000272418	MRPS5	16	45.23
ENSP00000400175	RHOA	15	34943.3
ENSP00000354476	SREBF2	15	20291.2
ENSP00000248594	PTPN12	15	6199.9
ENSP00000402084	WEE1	15	4487.84
ENSP00000326381	EIF4A2	15	286.65
ENSP00000315017	MRPL1	15	4.65
ENSP00000253099	MRPL4	15	0.15
ENSP00000206249	ESR1	14	49260
ENSP00000263956	GTF3C3	14	31165
ENSP00000377061	PLXNA1	14	28218.4
ENSP00000418447	PPP2CA	14	25757.4
ENSP00000304697	UBB	14	19816.4
ENSP00000359073	VAV3	14	17094.6
ENSP00000418960	BRCA1	14	16510.1
ENSP00000329357	SP1	14	9875.77
ENSP00000265245	LSG1	14	4281.23
ENSP00000315379	PRPF3	14	3665.13
ENSP00000288937	MRPL17	14	2219.16
ENSP00000296805	GFM2	14	3.43
ENSP00000419038	GFM1	14	3.43
ENSP00000229794	MAPK14	13	90177.2
ENSP00000310226	RAB1B	13	47335.8
ENSP00000372025	MBP	13	41874.7
ENSP00000263025	MAPK3	13	25670.6
ENSP00000353483	MAPK8	13	22570.8
ENSP00000314458	CDC42	13	16214.6
ENSP00000356840	POU2F1	13	15031.5
ENSP00000416892	EIF3L	13	9549.5
ENSP00000265081	MSH3	13	4594.76
ENSP00000370589	NOP56	13	4435.25
ENSP00000264279	NOP58	13	4435.25
ENSP00000395772	GNL3	13	2012.44
ENSP00000387365	PWP1	13	1192.7
ENSP00000260443	RSL24D1	13	898.33
ENSP00000308845	MRPS12	13	10.85
ENSP00000268206	EFL1	13	2.56
ENSP00000347271	RPS10	13	0.06
ENSP00000263754	KAT2B	12	61935.6
ENSP00000260408	ADAM10	12	61907.8
ENSP00000337053	SEL1L	12	30786
ENSP00000344666	NF2	12	29517.3
ENSP00000367207	MYC	12	28581.5
ENSP00000258123	USP15	12	25872.1
ENSP00000261195	GYS2	12	21262.7
ENSP00000398131	GSPT1	12	20685.9
ENSP00000386458	PRPF40A	12	19562.3
ENSP00000295899	THOC7	12	13995.7
ENSP00000377944	UTP14A	12	11649.8
ENSP00000215956	SNU13	12	9111.16
ENSP00000355866	DUSP10	12	8385.77
ENSP00000339090	RBMX2	12	7697.6
ENSP00000221801	FBL	12	3228.3
ENSP00000357555	RPS27	12	139.54
ENSP00000264027	SC5D	11	100228
ENSP00000263966	USP13	11	63976.6
ENSP00000227322	ZPR1	11	41484.6
ENSP00000363868	ABCA1	11	39217.8
ENSP00000419851	GMPS	11	38650.8
ENSP00000337915	CYP3A4	11	29014.3
ENSP00000264657	STAT3	11	26359.8
ENSP00000306983	YEATS2	11	21263.2
ENSP00000261772	AARS	11	16982
ENSP00000263239	DDX18	11	16495.5
ENSP00000364037	TEX10	11	16372.4
ENSP00000282111	TCF7L1	11	15379.5
ENSP00000360266	JUN	11	13403.8
ENSP00000241014	MAPK8IP1	11	13184.1
ENSP00000313007	PABPC1	11	10083.2
ENSP00000267163	RB1	11	9098.32
ENSP00000346725	PES1	11	899.03
ENSP00000358140	EIF3A	11	49.48
ENSP00000314733	TOLLIP	10	54930.1
ENSP00000367721	NUP160	10	46512
ENSP00000357669	NPR1	10	30726
ENSP00000349960	ACTB	10	29405.4
ENSP00000275493	EGFR	10	23850.2
ENSP00000315644	TYMS	10	18969.2
ENSP00000336712	TNPO1	10	16619.1
ENSP00000302886	PA2G4	10	16287.7
ENSP00000356530	RNASEL	10	14224.9
ENSP00000338019	DNAJB2	10	13166.5
ENSP00000324897	UBE2I	10	11504.7
ENSP00000326804	CUL1	10	10823
ENSP00000430432	HDAC2	10	10819.4
ENSP00000325875	HSP90AB1	10	8769.27
ENSP00000263253	EP300	10	7483.66
ENSP00000292782	DCUN1D1	10	7202.93
ENSP00000262953	TLE2	10	6474.52
ENSP00000285968	NUP205	10	4877.59
ENSP00000258416	EIF4E2	10	4828.68
ENSP00000254719	RPA1	10	4639.83
ENSP00000363384	ZNF593	10	3779.02
ENSP00000216774	SRP54	10	3324.51
ENSP00000300413	SNRPD1	10	2050.52
ENSP00000215829	SNRPD3	10	2050.52
ENSP00000225969	MRPL27	10	1433.98
ENSP00000368927	EIF1AX	10	1306.76
ENSP00000427562	ABL2	10	1249.3
ENSP00000402338	RPF2	10	1037.42
ENSP00000333275	NR2C1	10	211.99
ENSP00000053468	MRPS10	10	17.94
ENSP00000379339	RPS29	10	13.36
ENSP00000309845	HRAS	9	35041
ENSP00000264832	ICAM1	9	31537.2
ENSP00000367615	APRT	9	30726.3
ENSP00000332973	SMAD3	9	29551.1
ENSP00000247470	PYCARD	9	27316
ENSP00000321259	TALDO1	9	27316
ENSP00000447537	BLOC1S1	9	26610.7
ENSP00000238616	NEK9	9	21433.8
ENSP00000356520	DHX9	9	21014.4
ENSP00000368516	LGR4	9	17268
ENSP00000261596	LPIN2	9	17083
ENSP00000025008	RB1CC1	9	16688.2
ENSP00000266079	PRPF6	9	15855.9
ENSP00000376076	SUMO1	9	14018
ENSP00000343701	KPNA1	9	13081.7
ENSP00000360777	INPP5E	9	11169.1
ENSP00000368438	PCNA	9	10723.2
ENSP00000291442	NR2F6	9	10312.5
ENSP00000228307	PXN	9	10191.7
ENSP00000343741	ATR	9	9767.17
ENSP00000283195	RANBP2	9	8843.77
ENSP00000314897	ANGPT2	9	8361.24
ENSP00000300093	PLK1	9	7216.8
ENSP00000221494	SF3A2	9	7129.02
ENSP00000406490	PMS1	9	6847.94
ENSP00000303709	UBE2E1	9	5552.9
ENSP00000384675	SOS1	9	3991.26
ENSP00000310561	ARHGAP32	9	3043
ENSP00000363313	PRPF4	9	2471.16
ENSP00000326806	NCBP2	9	2374.06
ENSP00000257904	CDK4	9	2334.82
ENSP00000262056	EIF4B	9	2308.77
ENSP00000265734	CDK6	9	2136.15
ENSP00000266735	SNRPF	9	1531.1
ENSP00000262803	UPF1	9	1271.24
ENSP00000261015	WDR12	9	602.99
ENSP00000382392	NOP2	9	507.33
ENSP00000338573	GNL3L	9	362.02
ENSP00000241600	MRPS2	9	6.33
ENSP00000323856	PLEC	9	0
ENSP00000435096	RPS25	9	0
ENSP00000372093	MRPL36	9	0
ENSP00000346827	ALDH9A1	8	96683.1
ENSP00000230354	TBP	8	51707.6
ENSP00000338777	AP3S2	8	23905
ENSP00000359370	SEC31B	8	23905
ENSP00000354394	STAT1	8	21966.5
ENSP00000282344	USP12	8	21140
ENSP00000310657	NDST2	8	20493.5
ENSP00000363205	NFS1	8	20493.5
ENSP00000314971	TAF1D	8	18730.7
ENSP00000385834	TF	8	17662.1
ENSP00000457230	WWOX	8	17484.7
ENSP00000223095	SERPINE1	8	17408.2
ENSP00000261623	CYBA	8	17317.4
ENSP00000276079	NONO	8	15448.6
ENSP00000307078	KIF5B	8	14905.6
ENSP00000229922	CAP2	8	14861.3
ENSP00000363019	UBE2D1	8	13272.9
ENSP00000341826	HNRNPA1	8	10555
ENSP00000277942	NPFFR1	8	10494.4
ENSP00000304229	HINT1	8	10424.4
ENSP00000296140	CCR1	8	10363.4
ENSP00000355809	ENAH	8	9103.72
ENSP00000320147	EZH2	8	7381.5
ENSP00000324804	PPP2R1A	8	7289.46
ENSP00000269571	ERBB2	8	7190.85
ENSP00000365435	TNFRSF1B	8	7055.86
ENSP00000306245	FOS	8	6794.68
ENSP00000352257	XRCC6	8	5436.9
ENSP00000384863	XPO1	8	4813.54
ENSP00000264350	HERC5	8	4434.8
ENSP00000339007	GRB2	8	4153.55
ENSP00000278616	ATM	8	3885.8
ENSP00000310572	PSMC5	8	3271.95
ENSP00000307863	U2AF2	8	3175.68
ENSP00000421592	ALYREF	8	2701.04
ENSP00000243253	SEC61A1	8	2511.69
ENSP00000302967	HDAC3	8	2244.39
ENSP00000363021	RPA2	8	1687.62
ENSP00000377486	MRPL19	8	1433.95
ENSP00000292644	PSMC2	8	1409.37
ENSP00000298852	PSMC3	8	1409.37
ENSP00000380982	PUM3	8	1407.02
ENSP00000336750	SUPT7L	8	1260.59
ENSP00000305647	VAMP5	8	861.44
ENSP00000472998	SNRNP70	8	209.37
ENSP00000354125	EIF3B	8	90.12
ENSP00000420714	MRPS14	8	6.06
ENSP00000360034	SERBP1	8	0
ENSP00000364839	ASXL1	7	35912.4
ENSP00000277541	NOTCH1	7	28170.1
ENSP00000354558	MTOR	7	23325
ENSP00000263967	PIK3CA	7	21121.9
ENSP00000359151	DBT	7	20493
ENSP00000420608	EMC1	7	20486
ENSP00000286835	SCAF4	7	20301.1
ENSP00000307272	RPTOR	7	18522.7
ENSP00000349437	IGF2R	7	17561
ENSP00000333640	EYA2	7	17320.3
ENSP00000234111	ODC1	7	17080
ENSP00000173229	NTN1	7	17054.7
ENSP00000256637	SORT1	7	16963.7
ENSP00000306512	CXCL8	7	15902.2
ENSP00000270517	ECSIT	7	13946.9
ENSP00000229812	STK38	7	11416
ENSP00000416658	NME6	7	10791.9
ENSP00000370744	ITPR2	7	10591.7
ENSP00000353622	SIN3A	7	8792.51
ENSP00000362092	RRAGC	7	8541.56
ENSP00000360532	CDC5L	7	7410.96
ENSP00000285667	HSPA13	7	7244.7
ENSP00000367440	TDP2	7	6972.97
ENSP00000357440	HSF2	7	6154.63
ENSP00000364310	H2AFX	7	4794.13
ENSP00000227378	HSPA8	7	4635.83
ENSP00000320935	SLC2A4	7	4451.85
ENSP00000312987	HNF4A	7	3624.67
ENSP00000254940	NIP7	7	3466.05
ENSP00000359297	NSDHL	7	3449
ENSP00000388648	CHEK1	7	3320.12
ENSP00000217958	PSMD10	7	2348.56
ENSP00000220849	EIF3E	7	1880.23
ENSP00000285735	RHOC	7	1403.87
ENSP00000310448	SART1	7	1366.62
ENSP00000304370	CDC40	7	1362.22
ENSP00000305790	SF3B3	7	1122.32
ENSP00000318861	SF3B2	7	1122.32
ENSP00000412566	SNRPB	7	906.07
ENSP00000157812	PSMC4	7	805.36
ENSP00000261303	PSMC1	7	805.36
ENSP00000295901	PSMD6	7	771.54
ENSP00000362592	RBBP4	7	730.3
ENSP00000400591	SNRPE	7	547.79
ENSP00000304350	PRPF8	7	509.1
ENSP00000256442	CCNB1	7	344.8
ENSP00000407323	EBNA1BP2	7	323.55
ENSP00000358812	PDCD11	7	213.63
ENSP00000317992	NOC2L	7	167.56
ENSP00000363559	EIF6	7	161.99
ENSP00000217026	MYBL2	7	68.05
ENSP00000362110	SF3A3	7	43.56
ENSP00000296102	MRPL33	7	0
ENSP00000225525	TAX1BP3	6	47736
ENSP00000355955	NENF	6	27509.7
ENSP00000368880	FOXO1	6	19273
ENSP00000376177	CALCRL	6	17080
ENSP00000221957	PLIN3	6	14866.4
ENSP00000359424	CHUK	6	14490
ENSP00000252244	KRT1	6	14211.5
ENSP00000360918	CH25H	6	13666
ENSP00000336687	CBX3	6	11402.6
ENSP00000290597	ALDH4A1	6	10262
ENSP00000217244	CSNK2A1	6	9540.19
ENSP00000318297	RUVBL1	6	9454.53
ENSP00000293328	STAT5B	6	9415.56
ENSP00000341551	SMAD4	6	8996.81
ENSP00000375977	XRCC5	6	8324.83
ENSP00000384515	PARVB	6	8037.94
ENSP00000377446	SUCLG1	6	7479.87
ENSP00000005386	RPAP3	6	7189.19
ENSP00000376611	TDG	6	6957.82
ENSP00000261383	DNAH3	6	6842.5
ENSP00000369217	ARIH1	6	6684.54
ENSP00000216797	NFKBIA	6	6248.77
ENSP00000262160	SMAD2	6	6046.78
ENSP00000341208	STAT5A	6	5669.13
ENSP00000351446	WDR5	6	5637.1
ENSP00000340278	PARK7	6	5375.12
ENSP00000358423	RRAGD	6	5123.56
ENSP00000361418	IPO13	6	4868.81
ENSP00000226574	NFKB1	6	4733.36
ENSP00000244741	CDKN1A	6	4704.38
ENSP00000372088	RAD51	6	4367.58
ENSP00000262238	YY1	6	4332.73
ENSP00000293549	WNT1	6	4153.64
ENSP00000261396	NUP133	6	3739.68
ENSP00000344967	SPRY4	6	3555.34
ENSP00000346671	FYN	6	2697.5
ENSP00000338020	EIF4G1	6	2681.22
ENSP00000361066	NCOA3	6	2481.74
ENSP00000233146	MSH2	6	2426.33
ENSP00000288986	NCK1	6	2284.41
ENSP00000256857	GRP	6	2283.77
ENSP00000251849	RAF1	6	2206.51
ENSP00000360286	RAE1	6	2163.78
ENSP00000221138	PPP2CB	6	1973.57
ENSP00000261254	CCND2	6	1967.92
ENSP00000325863	MRE11A	6	1946.47
ENSP00000238738	RHOQ	6	1718.82
ENSP00000281043	MYCN	6	1713.27
ENSP00000308450	CDC20	6	1562.16
ENSP00000372023	CHEK2	6	1448.73
ENSP00000296581	LSM6	6	1310.12
ENSP00000301730	RNPS1	6	1247.46
ENSP00000401303	SHC1	6	1030.44
ENSP00000219313	PSMD7	6	995.83
ENSP00000272233	RHOB	6	806.95
ENSP00000261712	PSMD11	6	705.23
ENSP00000348554	CDC16	6	678.88
ENSP00000335321	SF3B1	6	665.74
ENSP00000369424	RBBP7	6	603.87
ENSP00000396673	FTSJ3	6	555.1
ENSP00000296802	NSA2	6	552.46
ENSP00000399970	PPP2R2D	6	508.87
ENSP00000298428	SEC61A2	6	444.22
ENSP00000353741	ETF1	6	178.84
ENSP00000337641	PPP2R5E	6	153.64
ENSP00000244520	SNRPC	6	123.3
ENSP00000360828	DDX27	6	120.18
ENSP00000234170	CEBPZ	6	120.18
ENSP00000216554	EIF5	6	14.82
ENSP00000262962	CCDC94	6	10.82
ENSP00000420616	TFDP2	6	2
ENSP00000262133	RBL2	6	2
ENSP00000364519	TFDP1	6	2
ENSP00000377892	SRSF5	6	0
ENSP00000317123	SNRNP200	6	0
ENSP00000244020	SRSF6	6	0
ENSP00000258962	SRSF1	6	0
ENSP00000362900	SRSF4	6	0
ENSP00000346694	HNRNPA2B1	6	0
ENSP00000313199	HNRNPD	6	0
ENSP00000322439	TUFM	6	0
ENSP00000245206	GOT2	5	52752.4
ENSP00000318313	AMBRA1	5	47263.1
ENSP00000368401	PAX6	5	29485.5
ENSP00000269141	CDH2	5	26330.6
ENSP00000309503	YWHAZ	5	20739
ENSP00000261769	CDH1	5	18318.3
ENSP00000311032	CASP3	5	17573.8
ENSP00000362361	CDK9	5	15390.4
ENSP00000230461	TMEM30A	5	13666
ENSP00000385638	HADH	5	13666
ENSP00000329623	BCL2	5	13510.9
ENSP00000382423	MAP3K1	5	13228.8
ENSP00000441600	CCR3	5	12960.1
ENSP00000236850	APOA1	5	12877.7
ENSP00000300651	MED1	5	12391.6
ENSP00000296641	F2RL2	5	12006.7
ENSP00000264933	PDCD6	5	11616
ENSP00000263097	CNN2	5	10572.4
ENSP00000333813	ALG12	5	10251.5
ENSP00000238994	PPP1R3C	5	10251
ENSP00000267953	BCL2A1	5	10251
ENSP00000354621	SMURF1	5	9204.42
ENSP00000334329	UNC5B	5	9116.22
ENSP00000324806	GSK3B	5	8644.2
ENSP00000222982	CYP3A5	5	8521.33
ENSP00000284981	APP	5	7189.77
ENSP00000430333	SLIT3	5	6902.24
ENSP00000219252	POLR2C	5	6895.77
ENSP00000234091	ID2	5	6853.45
ENSP00000332171	DMTF1	5	6841.61
ENSP00000371067	JAK2	5	6203.17
ENSP00000254480	SMARCC1	5	5752.26
ENSP00000262013	SPAG9	5	5716.36
ENSP00000225577	RPS6KB1	5	5449.84
ENSP00000319240	MAGOHB	5	5328.65
ENSP00000340330	KAT5	5	5028.12
ENSP00000244007	PLCG1	5	4661.84
ENSP00000332816	PTK2B	5	4280.43
ENSP00000337853	TRAF6	5	4010.51
ENSP00000263923	KDR	5	3783.99
ENSP00000310491	ARHGAP1	5	3668.41
ENSP00000362441	ATRX	5	3630.13
ENSP00000255305	XPO4	5	3584.05
ENSP00000376176	RAN	5	3484.73
ENSP00000473172	RUVBL2	5	3471.6
ENSP00000202816	ESF1	5	3433.75
ENSP00000274031	SETD7	5	3376.41
ENSP00000231790	MLH1	5	2924.32
ENSP00000345412	CPSF7	5	2805.78
ENSP00000362063	CSTF2	5	2789.2
ENSP00000444856	CUL2	5	2703.19
ENSP00000284523	WNT3A	5	2446.91
ENSP00000264634	WNT5A	5	2446.91
ENSP00000308887	WNT5B	5	2446.91
ENSP00000340944	PTPN11	5	2341.01
ENSP00000358335	MAP3K7	5	2305.12
ENSP00000422591	SLIT2	5	2238.84
ENSP00000244230	MPHOSPH10	5	2016.67
ENSP00000255008	SSTR4	5	1946.4
ENSP00000463999	AURKB	5	1879.56
ENSP00000356480	RNF2	5	1872.29
ENSP00000231487	SKP1	5	1718.66
ENSP00000231509	NR3C1	5	1605.41
ENSP00000337825	LCK	5	1470.45
ENSP00000434614	CDC27	5	1442.83
ENSP00000419782	CDK5	5	1393.81
ENSP00000353427	NR4A1	5	1388.76
ENSP00000352516	DNMT1	5	1310.68
ENSP00000290158	KPNB1	5	1160.56
ENSP00000256383	EIF2S1	5	1002.59
ENSP00000310726	MRPL57	5	950.49
ENSP00000391774	CPSF6	5	923.42
ENSP00000228872	CDKN1B	5	860.44
ENSP00000223324	MRPL32	5	848.64
ENSP00000264414	CUL3	5	753.94
ENSP00000249071	RAC2	5	748.58
ENSP00000323065	GADD45GIP1	5	725.95
ENSP00000368699	ISG15	5	721.8
ENSP00000358716	DDX20	5	698.39
ENSP00000276201	UPF3B	5	690.31
ENSP00000302530	BUB1	5	669.21
ENSP00000216252	PHF5A	5	652
ENSP00000357879	PSMD4	5	649.93
ENSP00000223129	RPA3	5	616.59
ENSP00000227524	PRPF19	5	575.96
ENSP00000300574	CRK	5	575.88
ENSP00000229179	NUP107	5	499.65
ENSP00000384018	NCOR2	5	498.65
ENSP00000300161	YWHAB	5	476.41
ENSP00000356448	TPR	5	377.18
ENSP00000356429	RGS1	5	368.59
ENSP00000269601	TXNL4A	5	278.82
ENSP00000274026	CCNA2	5	244.08
ENSP00000044462	PSMA4	5	230.86
ENSP00000271308	PSMA5	5	230.86
ENSP00000262193	PSMB1	5	230.86
ENSP00000259457	PSMB7	5	230.86
ENSP00000351314	PSMB10	5	230.86
ENSP00000414359	PSMA1	5	230.86
ENSP00000215071	PSMD8	5	230.86
ENSP00000362334	PSMB2	5	230.86
ENSP00000469468	LSM4	5	209.52
ENSP00000209728	CDC6	5	208.97
ENSP00000261479	PSMA6	5	205.19
ENSP00000325376	HNRNPM	5	194.86
ENSP00000294172	NXF1	5	184.53
ENSP00000460871	RSL1D1	5	123.44
ENSP00000223641	SEC61B	5	76.25
ENSP00000362688	EIF3I	5	49.68
ENSP00000253108	EIF3G	5	49.68
ENSP00000310040	EIF3F	5	23.83
ENSP00000332604	EIF3C	5	17.57
ENSP00000289371	EIF5B	5	16.54
ENSP00000223167	MYL10	5	13.98
ENSP00000295491	MRPS18C	5	3.15
ENSP00000361206	MRPS18A	5	3.15
ENSP00000245046	EMC3	5	3
ENSP00000330381	WDR5B	5	2
ENSP00000262643	CCNE1	5	2
ENSP00000255465	CCNA1	5	1.53
ENSP00000359688	RPF1	5	0.93
ENSP00000278856	WDR74	5	0.93
ENSP00000323858	DDX54	5	0.93
ENSP00000268482	DHX38	5	0
ENSP00000243563	SNRPA	5	0
ENSP00000215793	SF3A1	5	0
ENSP00000381717	UBE2D2	4	51445.7
ENSP00000254521	HSD17B7	4	44279.4
ENSP00000389140	DCC	4	32825.6
ENSP00000309591	PRKACA	4	27470.5
ENSP00000368683	EDN1	4	27298.1
ENSP00000338934	EZR	4	20498.4
ENSP00000315011	EDNRA	4	20089.6
ENSP00000334928	PTPRB	4	13755.8
ENSP00000260402	PLCB2	4	13496.7
ENSP00000351273	CASP8	4	11823.3
ENSP00000219473	USP10	4	11323.8
ENSP00000276072	TAF1	4	10787.8
ENSP00000404029	SUPT5H	4	10383.4
ENSP00000216185	TXN2	4	10251
ENSP00000221130	GSR	4	10251
ENSP00000236147	SELL	4	10251
ENSP00000254101	PRKAB2	4	10251
ENSP00000280357	IL18	4	10251
ENSP00000303942	GP9	4	10251
ENSP00000380702	MYCBP	4	10251
ENSP00000340823	GTF2F2	4	10208.7
ENSP00000312735	POLR2B	4	10112.7
ENSP00000334051	GNAL	4	10008.8
ENSP00000264335	YWHAE	4	9937.62
ENSP00000269260	ARRB2	4	9850.44
ENSP00000368169	DVL1	4	9673.31
ENSP00000298875	CPSF2	4	8341.41
ENSP00000472929	VAV1	4	7971.51
ENSP00000166345	TRIP13	4	7202.37
ENSP00000325594	RUFY1	4	7158.69
ENSP00000413937	INPP5K	4	6957.54
ENSP00000348565	UBA5	4	6909.96
ENSP00000257700	RINT1	4	6898.07
ENSP00000368411	SCNN1D	4	6853.58
ENSP00000261531	SNW1	4	6851.83
ENSP00000253925	PPFIA1	4	6842.29
ENSP00000357097	FCER1A	4	6840.19
ENSP00000353010	ATG2B	4	6835.5
ENSP00000356000	PLXNA2	4	6835.5
ENSP00000330959	IL1R2	4	6835
ENSP00000319255	CHORDC1	4	6832.96
ENSP00000364898	SYK	4	6713.54
ENSP00000259808	RIPK1	4	6466.53
ENSP00000247668	TRAF2	4	6314.91
ENSP00000228682	GLI1	4	6192.75
ENSP00000225916	KAT2A	4	6043.96
ENSP00000340820	MAPT	4	5994.6
ENSP00000223369	YKT6	4	5763.55
ENSP00000369375	TEK	4	5526.57
ENSP00000343027	GNAI1	4	5017.73
ENSP00000358867	GNAI3	4	5017.73
ENSP00000381339	GNAT3	4	5017.73
ENSP00000337405	PCID2	4	4926.53
ENSP00000264705	CAD	4	4865.59
ENSP00000354201	UBE2Z	4	4663.19
ENSP00000408695	PRKCA	4	4475.51
ENSP00000302564	BCL2L1	4	4386.01
ENSP00000362728	KPNA6	4	4075.99
ENSP00000292303	CCR5	4	3856.13
ENSP00000322180	DSCC1	4	3657.84
ENSP00000294179	STX5	4	3591.55
ENSP00000291527	TFF1	4	3564.12
ENSP00000358497	RNGTT	4	3527.02
ENSP00000238789	ATAD2B	4	3499.33
ENSP00000378414	SMARCD1	4	3453.57
ENSP00000376500	TRAF3	4	3436.64
ENSP00000360922	STAU1	4	3435.81
ENSP00000264005	LCAT	4	3427.99
ENSP00000266066	SFRP5	4	3418.51
ENSP00000289153	PIK3CB	4	3276.63
ENSP00000352121	PIK3CG	4	3276.63
ENSP00000347733	TRRAP	4	3235.97
ENSP00000351894	NCOA6	4	3103.45
ENSP00000261600	THOC1	4	2976.1
ENSP00000230340	BYSL	4	2964.63
ENSP00000261349	LRP6	4	2791.7
ENSP00000361125	VEGFA	4	2720.34
ENSP00000356954	CTGF	4	2569.73
ENSP00000267101	ERBB3	4	2522.27
ENSP00000310127	IRF3	4	2227.36
ENSP00000215794	USP18	4	2201.11
ENSP00000406037	KAT8	4	2175.39
ENSP00000234420	MSH6	4	2073.6
ENSP00000272645	POLR2D	4	2031.5
ENSP00000239938	EGR1	4	2022.46
ENSP00000284776	SORBS2	4	2010.5
ENSP00000250495	NEDD8	4	1997.41
ENSP00000391676	JAK3	4	1947.41
ENSP00000299767	HSP90B1	4	1897.32
ENSP00000348838	UBE2C	4	1805.9
ENSP00000309198	UBE3C	4	1804.14
ENSP00000365682	TLE1	4	1769.1
ENSP00000396704	TOP2B	4	1662.97
ENSP00000296417	H2AFZ	4	1598.9
ENSP00000364270	XPA	4	1525.29
ENSP00000423067	WDR36	4	1477.45
ENSP00000341189	PTK2	4	1328.33
ENSP00000350708	RAD23B	4	1306.98
ENSP00000253024	TRIM28	4	1282.09
ENSP00000405965	SUMO2	4	1214.29
ENSP00000356425	UCHL5	4	1160.72
ENSP00000378332	TGFB1I1	4	1141.31
ENSP00000382688	KDM5A	4	1074.84
ENSP00000322570	POLE	4	1044.59
ENSP00000345494	PLSCR1	4	1019.68
ENSP00000360412	NOC3L	4	974.48
ENSP00000344479	NR4A2	4	972.26
ENSP00000379701	HNF4G	4	972.26
ENSP00000338185	PLCB1	4	958.29
ENSP00000343204	JAK1	4	925.21
ENSP00000264110	ATF2	4	920.41
ENSP00000333685	MAPK11	4	907.6
ENSP00000300134	STAT6	4	855.64
ENSP00000424417	PLRG1	4	842.46
ENSP00000265854	MAD1L1	4	818.36
ENSP00000357292	UBQLN4	4	734.16
ENSP00000278568	PAK1	4	703.32
ENSP00000339109	ANAPC1	4	646.56
ENSP00000378529	FZR1	4	646.56
ENSP00000371101	NOL10	4	523.72
ENSP00000366557	CRNKL1	4	510.19
ENSP00000288602	BRAF	4	464.6
ENSP00000359910	PSMA7	4	463.43
ENSP00000260810	TOPBP1	4	459.02
ENSP00000309555	HCFC1	4	455.12
ENSP00000358548	NRAS	4	395.46
ENSP00000256078	KRAS	4	395.46
ENSP00000321636	TOP3A	4	391.48
ENSP00000406046	POLD1	4	389.09
ENSP00000216225	RBX1	4	383.63
ENSP00000348020	MLH3	4	381.57
ENSP00000319341	LSM10	4	369
ENSP00000369335	FBXO18	4	353.23
ENSP00000264122	CBLB	4	288.72
ENSP00000391669	BCAR1	4	281.09
ENSP00000311873	EXO1	4	262.51
ENSP00000267812	MFAP1	4	253.79
ENSP00000371475	TP53BP1	4	245.22
ENSP00000404658	EZH1	4	214.92
ENSP00000378118	CCL8	4	180.02
ENSP00000307288	MCM7	4	179.85
ENSP00000287598	BUB1B	4	176.75
ENSP00000308576	RHOD	4	152.76
ENSP00000360031	RRP12	4	110.58
ENSP00000315674	NOP14	4	110.26
ENSP00000328854	NOC4L	4	110.26
ENSP00000327179	UTP4	4	110.26
ENSP00000312631	INSM1	4	88.74
ENSP00000301019	CDT1	4	86.51
ENSP00000248566	SHFM1	4	83.28
ENSP00000261973	RBM25	4	76.13
ENSP00000396937	PSMD13	4	74.96
ENSP00000216455	PSMA3	4	74.96
ENSP00000257829	NAT10	4	67.79
ENSP00000261637	UTP20	4	67.79
ENSP00000339467	RHOG	4	63.53
ENSP00000360621	ORC1	4	62.38
ENSP00000259239	IMP4	4	61.56
ENSP00000362153	GNL2	4	61.1
ENSP00000364813	LSM2	4	53.52
ENSP00000253237	GRWD1	4	45.44
ENSP00000316729	RHOJ	4	41.13
ENSP00000322396	RRS1	4	40.54
ENSP00000398124	E2F5	4	37.97
ENSP00000302160	LSM3	4	37.07
ENSP00000363642	BMS1	4	36.5
ENSP00000296792	UTP15	4	36.13
ENSP00000261868	EIF3J	4	13.86
ENSP00000287641	SST	4	5.94
ENSP00000358698	WNT2B	4	3.64
ENSP00000272164	WNT9A	4	3.64
ENSP00000265441	WNT2	4	3.64
ENSP00000381739	WNT8A	4	3.64
ENSP00000340677	WNT8B	4	3.64
ENSP00000341032	WNT7B	4	3.64
ENSP00000290167	WNT4	4	3.64
ENSP00000225512	WNT3	4	3.64
ENSP00000222462	WNT16	4	3.64
ENSP00000290015	WNT9B	4	3.64
ENSP00000362082	CCND3	4	1.53
ENSP00000351605	FZD6	4	0.51
ENSP00000274063	SFRP2	4	0.51
ENSP00000281701	NVL	4	0
ENSP00000258772	DDX56	4	0
ENSP00000355249	E2F2	4	0
ENSP00000233468	SF3B6	4	0
ENSP00000246071	SNRPB2	4	0
ENSP00000310723	DDX23	4	0
ENSP00000305556	PCBP1	4	0
ENSP00000352438	PCBP2	4	0
ENSP00000233025	SPCS1	4	0
ENSP00000253452	COX4I1	4	0
ENSP00000317780	COX5A	4	0
ENSP00000354876	MT-CO2	4	0
ENSP00000354554	MT-CYB	4	0
ENSP00000317159	CYC1	4	0
ENSP00000203407	UQCRC1	4	0
ENSP00000268379	UQCRC2	4	0
ENSP00000367934	UQCRQ	4	0
ENSP00000229379	COX6A1	4	0
ENSP00000297564	COX6C	4	0
ENSP00000309565	UQCRH	4	0
ENSP00000354499	MT-CO1	4	0
ENSP00000247655	COX7C	4	0
ENSP00000354982	MT-CO3	4	0
ENSP00000287022	UQCRB	4	0
ENSP00000306397	UQCRFS1	4	0
ENSP00000290541	PSMB4	4	0
ENSP00000309474	PSMD1	4	0
ENSP00000270586	PSMB6	4	0
ENSP00000264639	PSMD3	4	0
ENSP00000263181	KIF18A	4	0
ENSP00000361298	KIF2C	4	0
ENSP00000385000	KIF2A	4	0
ENSP00000268919	KIF2B	4	0
ENSP00000419974	CLASP2	4	0
ENSP00000265148	CENPE	4	0
ENSP00000362036	MRPS16	4	0
ENSP00000360671	SLC25A5	4	0
ENSP00000238146	DDX55	4	0
ENSP00000410076	CASP1	3	44314
ENSP00000339328	PLAUR	3	25844.8
ENSP00000314807	IL1RAP	3	17070
ENSP00000252699	ACTN4	3	16254.8
ENSP00000366416	EDNRB	3	14208.9
ENSP00000361021	PTEN	3	12859.2
ENSP00000331487	NPLOC4	3	12653.5
ENSP00000359531	GTF2B	3	11407.8
ENSP00000429084	UBR5	3	10939.7
ENSP00000242577	DYNLL1	3	10533.7
ENSP00000339191	CAV1	3	10322.1
ENSP00000256759	FST	3	10250
ENSP00000256925	CABLES1	3	10248
ENSP00000303585	CLIP1	3	9373.01
ENSP00000265354	SRF	3	8921.39
ENSP00000428982	CCNC	3	8865.2
ENSP00000370938	CDK8	3	8865.2
ENSP00000308461	RND1	3	7890.88
ENSP00000375892	AKT2	3	7425.77
ENSP00000381293	NSF	3	7264.7
ENSP00000377969	GTF2F1	3	7096.3
ENSP00000363054	STX12	3	7062.76
ENSP00000246533	CAPNS1	3	6835
ENSP00000264220	PPAT	3	6835
ENSP00000303522	TACR1	3	6835
ENSP00000306788	ARL6IP1	3	6835
ENSP00000347444	TDRD7	3	6835
ENSP00000356853	UCK2	3	6835
ENSP00000363512	ALOX5	3	6835
ENSP00000366525	FTL	3	6835
ENSP00000377344	DDX60	3	6835
ENSP00000337761	RAB27A	3	6835
ENSP00000162749	TNFRSF1A	3	6834
ENSP00000261207	PPP1R12A	3	6740.2
ENSP00000339527	FOXO3	3	6520.47
ENSP00000298048	MELK	3	6391.03
ENSP00000220003	CSK	3	6243.29
ENSP00000367828	ITM2B	3	5613.97
ENSP00000232424	HES1	3	5084.55
ENSP00000262158	SMAD7	3	5069.44
ENSP00000221859	POLR2I	3	4839.63
ENSP00000316029	TLN1	3	4776.97
ENSP00000309968	ADAM17	3	4549.74
ENSP00000261401	CORO1C	3	4445.11
ENSP00000343445	SERPINB4	3	4437.25
ENSP00000271638	S100A11	3	4396.72
ENSP00000256443	CDK7	3	4184.03
ENSP00000377941	ACTN1	3	4050.8
ENSP00000329411	IRF7	3	4049.59
ENSP00000303830	INSR	3	4004.64
ENSP00000264818	TYK2	3	3953.31
ENSP00000215587	POLR2E	3	3922.65
ENSP00000346389	MEF2A	3	3889.22
ENSP00000340874	MEF2C	3	3889.22
ENSP00000261497	USP22	3	3853.68
ENSP00000359206	BTRC	3	3751.98
ENSP00000380313	MLST8	3	3745.77
ENSP00000264993	CDV3	3	3670.88
ENSP00000330237	CASP9	3	3644.85
ENSP00000315768	STAT2	3	3599.11
ENSP00000379258	GLI3	3	3594.66
ENSP00000355124	KRT19	3	3546.97
ENSP00000387911	PARN	3	3488.58
ENSP00000245817	TNFSF9	3	3482.47
ENSP00000355645	ACTA1	3	3480.18
ENSP00000369465	TXLNG	3	3479.33
ENSP00000324422	ZYX	3	3456.47
ENSP00000256458	IRAK2	3	3451.01
ENSP00000285407	KLF10	3	3448.9
ENSP00000369887	SLTM	3	3434.29
ENSP00000243644	ZNF350	3	3425.97
ENSP00000359539	GOT1	3	3420.07
ENSP00000427802	NACA2	3	3418.5
ENSP00000230658	ISL1	3	3418.33
ENSP00000263339	IL1A	3	3418
ENSP00000261908	NEO1	3	3418
ENSP00000262735	PPARA	3	3418
ENSP00000355231	BECN1	3	3418
ENSP00000263121	SMARCB1	3	3371.14
ENSP00000339992	MYB	3	3273.63
ENSP00000288135	KIT	3	3212.54
ENSP00000243077	LRP1	3	3086.57
ENSP00000326767	MED25	3	3011.68
ENSP00000323720	MED14	3	3011.68
ENSP00000256379	MED6	3	3011.68
ENSP00000216277	PAPOLA	3	2993.52
ENSP00000261890	RAB11A	3	2694.38
ENSP00000357177	ARHGEF11	3	2544.33
ENSP00000263187	MSH4	3	2409.39
ENSP00000245451	BMP4	3	2387.71
ENSP00000368104	BMP2	3	2387.71
ENSP00000408617	HDAC9	3	2354.18
ENSP00000314151	KLK3	3	2315.27
ENSP00000263331	POLR1B	3	2281.78
ENSP00000349252	ITGAL	3	2217.72
ENSP00000037243	GABARAPL2	3	1967.92
ENSP00000319635	CXCR2	3	1948.83
ENSP00000267064	SMARCC2	3	1887.84
ENSP00000430684	IKBKB	3	1882.09
ENSP00000380969	THOC5	3	1828.83
ENSP00000245838	THOC2	3	1828.83
ENSP00000351255	STAT4	3	1819.15
ENSP00000382004	CTNND1	3	1818.58
ENSP00000382863	CHD8	3	1797.06
ENSP00000256897	CCNH	3	1796.72
ENSP00000323967	SMARCE1	3	1753.28
ENSP00000268035	IGF1R	3	1749.23
ENSP00000384665	LPAR2	3	1736.93
ENSP00000351755	LPAR1	3	1736.93
ENSP00000359643	LPAR3	3	1736.93
ENSP00000306884	CXCL11	3	1732.48
ENSP00000354901	CXCL9	3	1732.48
ENSP00000297785	ALDH1A1	3	1709.9
ENSP00000249750	ALDH1A2	3	1709.9
ENSP00000360183	STX16	3	1676.95
ENSP00000363998	ITCH	3	1665.2
ENSP00000434995	CLP1	3	1623.57
ENSP00000357459	ADAR	3	1619.45
ENSP00000266497	PIK3C2G	3	1615.58
ENSP00000338018	HIF1A	3	1593.54
ENSP00000227758	BIRC2	3	1576.67
ENSP00000274255	SKP2	3	1567.48
ENSP00000366563	PIK3CD	3	1525.49
ENSP00000343040	HMGB1	3	1468.73
ENSP00000256996	DDB2	3	1466.49
ENSP00000266000	DAXX	3	1447.62
ENSP00000357748	BCCIP	3	1444.69
ENSP00000360985	ARFGEF2	3	1400.55
ENSP00000283179	HNRNPU	3	1394.33
ENSP00000365012	HCK	3	1323.75
ENSP00000454071	LDLR	3	1258.29
ENSP00000301788	POLR2G	3	1247.31
ENSP00000001008	FKBP4	3	1214.29
ENSP00000392617	SMARCD2	3	1202.48
ENSP00000362546	TTI1	3	1192.03
ENSP00000301396	PELP1	3	1156.72
ENSP00000295066	DPY30	3	1145.36
ENSP00000229239	GAPDH	3	1143.72
ENSP00000321326	F2R	3	1134.3
ENSP00000356969	APOA2	3	1056.74
ENSP00000428924	LYN	3	1046.28
ENSP00000352157	MAPK10	3	1046.17
ENSP00000329418	SOCS1	3	1026.09
ENSP00000354522	TOP1	3	992.66
ENSP00000374357	ARNTL	3	965.53
ENSP00000360515	SUPT3H	3	950.8
ENSP00000263753	SGO1	3	935.79
ENSP00000414982	KLC1	3	908.33
ENSP00000340691	EIF4EBP1	3	901.37
ENSP00000330341	SOCS3	3	882.07
ENSP00000320485	ARID1A	3	863.51
ENSP00000368349	POLA1	3	810.88
ENSP00000279387	PPP4C	3	806.97
ENSP00000265773	SMARCA2	3	796.3
ENSP00000298316	ARF6	3	772.75
ENSP00000355759	PARP1	3	761.81
ENSP00000282397	FLT1	3	749.17
ENSP00000444972	TCF7L2	3	655.12
ENSP00000273398	ATP6V1A	3	646.06
ENSP00000295025	REL	3	631.59
ENSP00000209875	CBX5	3	605.78
ENSP00000324740	YES1	3	600.77
ENSP00000238112	CPSF3	3	592.86
ENSP00000315791	CSTF3	3	592.86
ENSP00000349959	RICTOR	3	569.96
ENSP00000309572	TERT	3	560.2
ENSP00000451080	ERH	3	558.22
ENSP00000345702	NFYA	3	505.18
ENSP00000264954	GRPEL1	3	501.77
ENSP00000005340	DVL2	3	492.47
ENSP00000325690	CARM1	3	426.05
ENSP00000332455	KPNA2	3	423.6
ENSP00000431418	NTRK1	3	416.58
ENSP00000260947	BARD1	3	405.02
ENSP00000321706	GEMIN4	3	395.85
ENSP00000216911	AURKA	3	388.56
ENSP00000367545	TP73	3	376.95
ENSP00000318687	HSPH1	3	364.67
ENSP00000390475	CXXC1	3	358.89
ENSP00000340896	ASH2L	3	358.89
ENSP00000262519	SETD1A	3	358.89
ENSP00000267197	SETD1B	3	358.89
ENSP00000279230	PLCB3	3	343.5
ENSP00000325074	PPP2R2A	3	336.91
ENSP00000354720	SMC3	3	325.24
ENSP00000250003	MYOD1	3	324.78
ENSP00000216024	DMC1	3	315.11
ENSP00000326031	PPP1CA	3	314.35
ENSP00000331602	PRKCD	3	304.39
ENSP00000274712	ZMAT2	3	275.88
ENSP00000316176	UBE2N	3	271.17
ENSP00000345206	RBPJ	3	267.09
ENSP00000286574	WIF1	3	257.67
ENSP00000013807	ERCC1	3	247.51
ENSP00000310520	ERCC4	3	247.51
ENSP00000261819	ANAPC5	3	243.87
ENSP00000366244	ARAF	3	238.51
ENSP00000362795	CXCR3	3	226.55
ENSP00000360305	PDLIM1	3	206.31
ENSP00000440485	PSMD9	3	194.16
ENSP00000376808	CUL5	3	150.83
ENSP00000348069	SREBF1	3	144.96
ENSP00000322909	FHL2	3	144.96
ENSP00000268712	NCOR1	3	144.96
ENSP00000251871	MED17	3	138.35
ENSP00000325612	MED16	3	138.35
ENSP00000425561	EIF4E	3	134.73
ENSP00000287156	UBE2L6	3	131.51
ENSP00000245544	NUP85	3	118.13
ENSP00000257915	TFCP2	3	112.98
ENSP00000257789	ORC3	3	100.68
ENSP00000265044	SSR3	3	88.77
ENSP00000320940	NCOA1	3	68.26
ENSP00000302961	HSPA4	3	62.53
ENSP00000311135	DHX37	3	61.03
ENSP00000263657	PNO1	3	57.95
ENSP00000410758	LSM5	3	50.02
ENSP00000249299	LSM8	3	50.02
ENSP00000217893	TAF9	3	46.11
ENSP00000299424	TAF10	3	46.11
ENSP00000362068	TAF8	3	46.11
ENSP00000267996	TPM1	3	41.69
ENSP00000224784	ACTA2	3	41.69
ENSP00000254942	TERF2	3	38.78
ENSP00000362690	NR5A1	3	38.67
ENSP00000261461	PPP2R5A	3	34.77
ENSP00000412324	PPP2R5C	3	34.77
ENSP00000359321	MTF2	3	28.66
ENSP00000257934	ESPL1	3	28.43
ENSP00000364448	UPF3A	3	26.56
ENSP00000400088	TEN1-CDK3	3	24.08
ENSP00000314004	ANAPC2	3	20.15
ENSP00000347717	DHCR7	3	17.5
ENSP00000288207	CCNB2	3	13.7
ENSP00000303706	CDC25A	3	10.03
ENSP00000316032	NUP98	3	8.76
ENSP00000419005	DIEXF	3	7.35
ENSP00000246802	GLTSCR2	3	6.49
ENSP00000301061	WNT10B	3	3.64
ENSP00000258411	WNT10A	3	3.64
ENSP00000248342	EIF3K	3	3.12
ENSP00000348596	SDAD1	3	3.09
ENSP00000253039	EIF2S3	3	2.34
ENSP00000429931	EIF3H	3	2.33
ENSP00000220507	RHOV	3	2.33
ENSP00000371219	RHOH	3	2.33
ENSP00000267205	RHOF	3	2.33
ENSP00000427926	RHOBTB2	3	2.33
ENSP00000355652	RHOU	3	2.33
ENSP00000338671	RHOBTB1	3	2.33
ENSP00000307853	MUS81	3	2.24
ENSP00000264926	RAD18	3	2.24
ENSP00000343392	XRCC3	3	2.24
ENSP00000466399	RAD51D	3	2.24
ENSP00000305480	FEN1	3	2.24
ENSP00000267430	FANCM	3	2.24
ENSP00000306223	SNRPN	3	2.02
ENSP00000309181	CCNE2	3	1.53
ENSP00000386226	RBM34	3	1.38
ENSP00000310596	LSM1	3	1.15
ENSP00000229030	FZD10	3	0.51
ENSP00000434034	FZD4	3	0.51
ENSP00000323901	FZD2	3	0.51
ENSP00000287934	FZD1	3	0.51
ENSP00000410715	SFRP4	3	0.51
ENSP00000240093	FZD3	3	0.51
ENSP00000363826	FZD8	3	0.51
ENSP00000354607	FZD5	3	0.51
ENSP00000304930	SOSTDC1	3	0.33
ENSP00000310668	NUP93	3	0.33
ENSP00000264883	NUP54	3	0.33
ENSP00000328690	DDX24	3	0
ENSP00000265560	USP4	3	0
ENSP00000363746	WDR46	3	0
ENSP00000355541	HEATR1	3	0
ENSP00000291576	PWP2	3	0
ENSP00000232888	RRP9	3	0
ENSP00000314193	WDR75	3	0
ENSP00000216727	PABPN1	3	0
ENSP00000361626	YBX1	3	0
ENSP00000325905	SRSF7	3	0
ENSP00000349168	HNRNPH1	3	0
ENSP00000254108	FUS	3	0
ENSP00000338477	HNRNPF	3	0
ENSP00000263694	SNRNP40	3	0
ENSP00000326261	SRRM1	3	0
ENSP00000265056	MCM2	3	0
ENSP00000234626	CDC7	3	0
ENSP00000264156	MCM6	3	0
ENSP00000368174	MCM8	3	0
ENSP00000262105	MCM4	3	0
ENSP00000216122	MCM5	3	0
ENSP00000265728	DBF4	3	0
ENSP00000405726	CDC45	3	0
ENSP00000264709	DNMT3A	3	0
ENSP00000361264	RAPGEF1	3	0
ENSP00000303507	BCR	3	0
ENSP00000261799	PDGFRB	3	0
ENSP00000370119	SMN2	3	0
ENSP00000370083	SMN1	3	0
ENSP00000433919	CLNS1A	3	0
ENSP00000285873	GEMIN5	3	0
ENSP00000281950	GEMIN6	3	0
ENSP00000318775	ANAPC4	3	0
ENSP00000336868	CENPA	3	0
ENSP00000432768	CKAP5	3	0
ENSP00000263710	CLASP1	3	0
ENSP00000355966	NEK2	3	0
ENSP00000382250	MRPS6	3	0
ENSP00000386212	PSMB11	3	0
ENSP00000259335	KIAA0368	3	0
ENSP00000210313	PSMD5	3	0
ENSP00000355325	PSMB5	3	0
ENSP00000311665	PAAF1	3	0
ENSP00000311121	PSMA8	3	0
ENSP00000311579	TNKS	3	0
ENSP00000253003	ADRM1	3	0
ENSP00000223321	PSMA2	3	0
ENSP00000261601	USP14	3	0
ENSP00000348442	PSMD12	3	0
ENSP00000379228	HECW1	3	0
ENSP00000360689	TNKS2	3	0
ENSP00000384211	PSME4	3	0
ENSP00000293362	PSME3	3	0
ENSP00000417464	RRP1	3	0
ENSP00000329102	LIN9	3	0
ENSP00000291539	PDE9A	2	34090
ENSP00000327070	MDH2	2	32190.1
ENSP00000253382	ACSS2	2	32064.7
ENSP00000316924	ACSS1	2	32064.7
ENSP00000351926	AP2A1	2	27288
ENSP00000312122	SEC13	2	27288
ENSP00000278175	ADM	2	20478
ENSP00000172229	NGFR	2	20040.8
ENSP00000348128	SVIL	2	18084.5
ENSP00000285093	ACAA2	2	17070
ENSP00000351908	MAP3K5	2	14885.8
ENSP00000334499	PTBP3	2	13660
ENSP00000363641	TXN	2	13660
ENSP00000287878	PRKAG2	2	13660
ENSP00000363708	BMPR2	2	13660
ENSP00000259512	DERL1	2	13033.2
ENSP00000310623	ISCU	2	11938.5
ENSP00000366482	FXN	2	11938.5
ENSP00000377836	GPC3	2	11938.5
ENSP00000366267	GPC5	2	11938.5
ENSP00000370473	IGFBP3	2	10979.4
ENSP00000261942	FAF2	2	10509.3
ENSP00000356070	MAPKAPK2	2	10248
ENSP00000216194	ADSL	2	10248
ENSP00000376609	GRK5	2	10248
ENSP00000369213	DDX58	2	10248
ENSP00000337451	EPHA3	2	10220.5
ENSP00000239878	UFM1	2	9347.01
ENSP00000260129	TGS1	2	8248.31
ENSP00000262442	DNAH9	2	6834
ENSP00000381932	DYRK1A	2	6834
ENSP00000411012	NSMAF	2	6834
ENSP00000427772	WWC1	2	6834
ENSP00000279263	TM7SF2	2	6834
ENSP00000251413	TUBG1	2	6834
ENSP00000468348	MAP2K6	2	6834
ENSP00000325660	CNTN1	2	6834
ENSP00000367013	TNFRSF25	2	6834
ENSP00000310275	BANF1	2	6834
ENSP00000266483	ALG10	2	6828
ENSP00000310120	ALG10B	2	6828
ENSP00000198767	RRN3	2	6248.38
ENSP00000200135	ZW10	2	6237.01
ENSP00000335304	DLST	2	5853.22
ENSP00000305769	SMAD1	2	5127.59
ENSP00000355173	ATG9A	2	5122.5
ENSP00000262139	WIPI1	2	5122.5
ENSP00000291572	AGPAT3	2	5115
ENSP00000314036	AGPAT4	2	5115
ENSP00000360761	AGPAT2	2	5115
ENSP00000310551	LCLAT1	2	5115
ENSP00000296215	SNIP1	2	4627
ENSP00000259271	GAD2	2	4555.13
ENSP00000350928	GAD1	2	4555.13
ENSP00000277865	GLUD1	2	4550.28
ENSP00000372035	LATS2	2	4139.96
ENSP00000363055	ZWINT	2	3998.44
ENSP00000253778	GFPT2	2	3824.6
ENSP00000349748	SFPQ	2	3522.83
ENSP00000251775	SNX4	2	3418
ENSP00000264170	KYNU	2	3418
ENSP00000264935	CEP72	2	3418
ENSP00000280557	DENR	2	3418
ENSP00000294740	ZNF281	2	3418
ENSP00000304501	ADORA2B	2	3418
ENSP00000310094	TAOK2	2	3418
ENSP00000311747	RBM14	2	3418
ENSP00000315925	GMPPA	2	3418
ENSP00000320017	PHYHIP	2	3418
ENSP00000320604	FAXDC2	2	3418
ENSP00000320821	KIF1C	2	3418
ENSP00000338728	CCDC88A	2	3418
ENSP00000340409	SMPD1	2	3418
ENSP00000350686	ANKLE2	2	3418
ENSP00000351832	RAB3GAP2	2	3418
ENSP00000357727	S100A9	2	3418
ENSP00000361725	ENDOG	2	3418
ENSP00000363157	TNFSF15	2	3418
ENSP00000370571	TH	2	3418
ENSP00000377047	PTPRZ1	2	3418
ENSP00000394071	GDI1	2	3418
ENSP00000448220	KRT4	2	3418
ENSP00000204604	CHRD	2	3418
ENSP00000242208	INHBA	2	3418
ENSP00000367123	SLC3A2	2	3418
ENSP00000247461	CANX	2	3418
ENSP00000260356	THBS1	2	3418
ENSP00000348170	HP	2	3418
ENSP00000367064	CUBN	2	3418
ENSP00000341692	DAP3	2	3418
ENSP00000313829	KHDRBS1	2	3418
ENSP00000323880	FOXJ1	2	3418
ENSP00000309818	TRHR	2	3418
ENSP00000278612	NPAT	2	3418
ENSP00000377793	PRC1	2	3418
ENSP00000282928	ZIC1	2	3418
ENSP00000301764	DDB1	2	3418
ENSP00000263980	SLC9A1	2	3418
ENSP00000283943	TRIP12	2	3418
ENSP00000363827	HSPG2	2	3418
ENSP00000363089	TLR4	2	3418
ENSP00000370253	NKX3-1	2	3418
ENSP00000351209	EPHA2	2	3398.82
ENSP00000372005	DNAJC19	2	3324.47
ENSP00000230449	EXOC2	2	3130.49
ENSP00000263579	DCPS	2	3111.49
ENSP00000196371	OXCT1	2	2978.65
ENSP00000362711	TXLNA	2	2854.14
ENSP00000358327	CASP7	2	2779.38
ENSP00000296328	UBXN7	2	2749.09
ENSP00000356505	NCF2	2	2612.93
ENSP00000289473	NCF1	2	2612.93
ENSP00000286548	GNAQ	2	2595.39
ENSP00000070846	PKP2	2	2584.92
ENSP00000005257	RALA	2	2552.01
ENSP00000265371	NRP1	2	2354.12
ENSP00000380414	DEK	2	2323.43
ENSP00000370891	STK35	2	2312.58
ENSP00000282892	MED21	2	2255.73
ENSP00000357907	CDK19	2	2255.73
ENSP00000286317	MED7	2	2255.73
ENSP00000263390	MED26	2	2255.73
ENSP00000225728	MED31	2	2255.73
ENSP00000308541	F2	2	2255.47
ENSP00000377527	PC	2	2191.64
ENSP00000369643	GRPR	2	2149.99
ENSP00000235090	WDR77	2	2139.83
ENSP00000257600	DTX1	2	2110.21
ENSP00000263202	UFD1L	2	2054.13
ENSP00000368884	RPS6KA3	2	1946.68
ENSP00000435412	RPS6KA1	2	1946.68
ENSP00000427015	RPS6KA2	2	1946.68
ENSP00000245934	SYMPK	2	1873.86
ENSP00000299259	COPS2	2	1866.99
ENSP00000314214	VAMP2	2	1798.85
ENSP00000356591	SOAT1	2	1694
ENSP00000300935	RAB8A	2	1630.84
ENSP00000394624	OPRM1	2	1622.03
ENSP00000365514	ZIC2	2	1617.29
ENSP00000381216	KHSRP	2	1552.27
ENSP00000263577	CDON	2	1527.06
ENSP00000366828	POLR3F	2	1525.66
ENSP00000301071	TUBA1A	2	1512.18
ENSP00000273430	AGTR1	2	1352.26
ENSP00000292513	PTGER1	2	1352.26
ENSP00000312262	GRK2	2	1352.26
ENSP00000306662	ADRA1B	2	1352.26
ENSP00000356515	UTRN	2	1349.98
ENSP00000250617	ARHGEF6	2	1324.96
ENSP00000390783	SCFD1	2	1249.88
ENSP00000354718	AKAP13	2	1213.45
ENSP00000380942	ARHGEF12	2	1213.45
ENSP00000301838	FADD	2	1205.27
ENSP00000263354	NAPA	2	1151.16
ENSP00000259400	STX17	2	1151.16
ENSP00000450731	VTI1B	2	1151.16
ENSP00000356918	STX7	2	1151.16
ENSP00000376792	VTI1A	2	1151.16
ENSP00000263864	VAMP8	2	1151.16
ENSP00000288840	SMAD6	2	1137.9
ENSP00000263734	EPAS1	2	1136.05
ENSP00000347184	HTT	2	1118.67
ENSP00000374455	SQSTM1	2	1102.14
ENSP00000311538	ARR3	2	1083.71
ENSP00000355094	QKI	2	1056.64
ENSP00000261023	ITGAV	2	1052.15
ENSP00000290921	CTBP1	2	1051.73
ENSP00000262965	TCF3	2	999.67
ENSP00000298910	LRRK2	2	984.13
ENSP00000395574	TCEB3	2	948.59
ENSP00000334675	ERCC6L	2	936.97
ENSP00000221930	TGFB1	2	863.47
ENSP00000311113	JUP	2	858.53
ENSP00000249016	MCHR1	2	827.37
ENSP00000255262	NMUR2	2	827.37
ENSP00000216629	BDKRB1	2	827.37
ENSP00000281806	MCHR2	2	827.37
ENSP00000305877	NMUR1	2	827.37
ENSP00000367830	PRKCZ	2	824.77
ENSP00000260404	PAK6	2	805.49
ENSP00000347198	SRGAP1	2	768.81
ENSP00000316809	PITPNA	2	764.71
ENSP00000400717	GNA13	2	761.17
ENSP00000276893	UHRF2	2	759.13
ENSP00000286364	RASA2	2	748.89
ENSP00000385057	APOBEC3G	2	746.45
ENSP00000386896	ITGA6	2	732.56
ENSP00000380227	ITGA4	2	732.56
ENSP00000262407	ITGA2B	2	732.56
ENSP00000334008	PARVA	2	732.56
ENSP00000293379	ITGA5	2	732.56
ENSP00000367316	ITGA8	2	732.56
ENSP00000346839	FN1	2	732.56
ENSP00000294728	VCAM1	2	732.56
ENSP00000264741	ITGA9	2	732.56
ENSP00000452120	ITGA7	2	732.56
ENSP00000359019	PITX3	2	723.54
ENSP00000225504	SUPT4H1	2	711.17
ENSP00000267890	TTBK2	2	684.21
ENSP00000401980	MAVS	2	677.27
ENSP00000262269	MYH14	2	677.01
ENSP00000216181	MYH9	2	677.01
ENSP00000269243	MYH10	2	677.01
ENSP00000263433	PPP1R12C	2	677.01
ENSP00000352900	RXRG	2	673.74
ENSP00000428209	UBE2V2	2	673.71
ENSP00000227451	DTX4	2	671.85
ENSP00000363115	FGR	2	666.04
ENSP00000367208	SUGT1	2	660.18
ENSP00000347602	ARID4A	2	655.22
ENSP00000262188	SMARCD3	2	648.56
ENSP00000262518	SRCAP	2	648.56
ENSP00000324856	STK11	2	642.26
ENSP00000349770	IRF5	2	631.59
ENSP00000354586	GLI2	2	621.09
ENSP00000390500	STK3	2	619.78
ENSP00000262493	GNAO1	2	601.33
ENSP00000262315	CHTF18	2	601.27
ENSP00000278412	SSRP1	2	563.09
ENSP00000261937	FLT4	2	556.65
ENSP00000317714	STX4	2	525.79
ENSP00000338562	STX3	2	525.79
ENSP00000215730	SNAP29	2	525.79
ENSP00000293897	SSTR5	2	514.06
ENSP00000267377	SSTR1	2	514.06
ENSP00000350198	SSTR2	2	514.06
ENSP00000312988	NFKBIB	2	510.07
ENSP00000216274	RIPK3	2	510.07
ENSP00000358983	NFKB2	2	510.07
ENSP00000338283	NPAS2	2	509.56
ENSP00000375921	PAX3	2	499.98
ENSP00000344635	CCNG1	2	493.08
ENSP00000294383	USP24	2	491.72
ENSP00000307705	HIST1H1E	2	488.27
ENSP00000365439	HNRNPK	2	470.69
ENSP00000274376	RASA1	2	466.89
ENSP00000366135	EXOSC10	2	458.31
ENSP00000334448	GNG2	2	453.24
ENSP00000248572	GNGT1	2	453.24
ENSP00000351132	RHOT1	2	450.12
ENSP00000295897	ALB	2	448.9
ENSP00000340019	HSPD1	2	440.87
ENSP00000343144	PARD6G	2	421.41
ENSP00000219255	PARD6A	2	421.41
ENSP00000360672	PARD6B	2	421.41
ENSP00000233154	NCK2	2	410.98
ENSP00000344220	PDPK1	2	409.57
ENSP00000370719	ITSN1	2	403.38
ENSP00000311360	RAD9A	2	394.83
ENSP00000262746	PRDX1	2	394.83
ENSP00000231368	LNPEP	2	383.57
ENSP00000238721	TP53I3	2	381.47
ENSP00000404121	ILF3	2	374.97
ENSP00000272102	ARF1	2	370.7
ENSP00000403852	POLR2F	2	353.46
ENSP00000252891	NUMBL	2	353.11
ENSP00000347169	NUMB	2	353.11
ENSP00000353224	TFRC	2	351.02
ENSP00000265165	LEF1	2	350.55
ENSP00000340347	TCF7	2	350.55
ENSP00000362946	RAB14	2	347.18
ENSP00000353408	MSN	2	346.74
ENSP00000257745	KMT2E	2	340.78
ENSP00000222005	CDC37	2	340.59
ENSP00000363763	EPHB2	2	319.07
ENSP00000351015	NF1	2	318.99
ENSP00000362924	GSN	2	318.68
ENSP00000252115	POLDIP3	2	311.81
ENSP00000365745	CTTN	2	302.96
ENSP00000295683	CXCR1	2	293.96
ENSP00000380378	PAFAH1B1	2	285.66
ENSP00000354791	DCTN1	2	285.66
ENSP00000248244	TICAM1	2	278.18
ENSP00000358541	SIKE1	2	276.69
ENSP00000360664	BTF3L4	2	276.21
ENSP00000380252	NFE2L2	2	275.81
ENSP00000361446	POLR3A	2	262.18
ENSP00000342889	POLR2K	2	262.18
ENSP00000317272	MET	2	256.99
ENSP00000331288	TMEM173	2	252.98
ENSP00000221561	AES	2	252.24
ENSP00000282441	YAP1	2	249.87
ENSP00000294053	CLPB	2	245.26
ENSP00000329558	GRPEL2	2	245.26
ENSP00000353452	MYLK	2	239.85
ENSP00000379364	MOB1A	2	235.72
ENSP00000310189	MOB1B	2	235.72
ENSP00000401399	MYD88	2	234.34
ENSP00000254066	RARA	2	232.91
ENSP00000261574	IPO5	2	232.71
ENSP00000351137	XAB2	2	228.02
ENSP00000259526	NOV	2	219.46
ENSP00000318176	PRKRA	2	215.49
ENSP00000266987	TARBP2	2	215.49
ENSP00000350785	DAPK1	2	215.04
ENSP00000292147	ETHE1	2	212.41
ENSP00000303634	LRP8	2	208.65
ENSP00000019317	RALBP1	2	206.76
ENSP00000296440	PLXNB1	2	206.76
ENSP00000361120	RALGDS	2	206.76
ENSP00000216373	SOS2	2	206.76
ENSP00000300896	USP32	2	205.64
ENSP00000343535	USP7	2	204.91
ENSP00000305260	GNB2	2	203.96
ENSP00000393333	TBXA2R	2	203.96
ENSP00000369960	ADRA1A	2	203.96
ENSP00000276533	GINS4	2	201.61
ENSP00000347858	XIAP	2	199.84
ENSP00000312455	CFLAR	2	199.84
ENSP00000263464	BIRC3	2	199.84
ENSP00000283131	SMARCA5	2	199.3
ENSP00000311962	GGA2	2	198.81
ENSP00000341344	GGA1	2	198.81
ENSP00000215659	MAPK12	2	195.64
ENSP00000382840	DDX3X	2	193.27
ENSP00000262319	TELO2	2	192.99
ENSP00000403712	SENP3	2	192.49
ENSP00000265097	THOC3	2	192.46
ENSP00000326531	THOC6	2	192.46
ENSP00000253727	NR1H2	2	183.09
ENSP00000264951	XRN1	2	181.62
ENSP00000330074	HIST1H1B	2	179.82
ENSP00000342307	FOXM1	2	179.82
ENSP00000325448	KARS	2	177.24
ENSP00000371341	TNK2	2	174.46
ENSP00000364893	ARHGEF7	2	172.38
ENSP00000335084	PPP1CC	2	172.14
ENSP00000323194	PLXNA4	2	171.4
ENSP00000354927	MAP3K3	2	171.4
ENSP00000343463	MAP3K2	2	171.4
ENSP00000360916	VAV2	2	167.39
ENSP00000309597	MAP3K11	2	164.07
ENSP00000298767	WAPL	2	158.03
ENSP00000261881	TIPIN	2	157.41
ENSP00000350937	TES	2	156.24
ENSP00000452746	PSTPIP1	2	147.82
ENSP00000257555	HNF1A	2	144.96
ENSP00000363377	FOXO4	2	144.96
ENSP00000264867	PPARGC1A	2	144.96
ENSP00000268058	PML	2	144.96
ENSP00000308405	H2AFV	2	142.47
ENSP00000370557	MIS12	2	139.75
ENSP00000344259	UBE2L3	2	138.45
ENSP00000360025	GADD45A	2	138
ENSP00000265339	UBE2B	2	136.26
ENSP00000296271	RHO	2	134.89
ENSP00000353793	WDHD1	2	131.46
ENSP00000256935	DOCK2	2	129
ENSP00000280333	DOCK1	2	129
ENSP00000348704	KPNA5	2	123.4
ENSP00000290650	UBR1	2	117.16
ENSP00000253023	UBE2M	2	109.81
ENSP00000334100	EXOC7	2	104.19
ENSP00000256474	VHL	2	103.62
ENSP00000268182	IQGAP1	2	100.83
ENSP00000364687	EHMT2	2	95.51
ENSP00000324464	CSNK1D	2	93.23
ENSP00000316114	SGF29	2	92.8
ENSP00000308022	TADA2B	2	92.8
ENSP00000307684	TADA3	2	92.8
ENSP00000431512	HSF1	2	88.91
ENSP00000225698	C1QBP	2	88.9
ENSP00000248929	SGSM3	2	79.71
ENSP00000383042	KDM1A	2	76.82
ENSP00000219476	TSC2	2	73.12
ENSP00000351490	MAX	2	72.27
ENSP00000385720	ARHGAP35	2	71.91
ENSP00000349393	LIG4	2	68.38
ENSP00000297071	TRA2A	2	67.6
ENSP00000352425	WASF1	2	60.41
ENSP00000417132	BAP1	2	51.01
ENSP00000276603	TERF1	2	50.14
ENSP00000367527	DCLRE1C	2	50.14
ENSP00000342011	XRCC4	2	50.14
ENSP00000296122	PPP1CB	2	49.82
ENSP00000216336	CTSG	2	47.29
ENSP00000345895	NUP50	2	45.87
ENSP00000238497	VPS4B	2	41.8
ENSP00000375986	MAP3K4	2	39.57
ENSP00000417602	MRPL47	2	39.39
ENSP00000279242	MRPL49	2	39.39
ENSP00000305682	MRPL39	2	39.39
ENSP00000312311	MRPL46	2	39.39
ENSP00000357823	MRPL9	2	39.39
ENSP00000311005	MAPK7	2	38.99
ENSP00000254803	UTP3	2	38.23
ENSP00000225983	HDAC5	2	37.97
ENSP00000361084	MRPL14	2	36.84
ENSP00000230859	PAPD7	2	35.83
ENSP00000310219	HSPA6	2	35.2
ENSP00000225298	UTP18	2	34.47
ENSP00000389338	MAPK9	2	28.39
ENSP00000381066	MAP2K7	2	28.39
ENSP00000292301	CCR2	2	28.06
ENSP00000261590	DSG2	2	27.44
ENSP00000333633	MTA1	2	27.28
ENSP00000291688	MCM3AP	2	26.19
ENSP00000318195	NCL	2	22.75
ENSP00000386156	PYM1	2	20.59
ENSP00000295887	CDS1	2	20.52
ENSP00000314420	PER1	2	19.79
ENSP00000254657	PER2	2	19.79
ENSP00000265094	FBXW11	2	15.79
ENSP00000347005	LUC7L2	2	13.21
ENSP00000417963	PPP2R5D	2	9.73
ENSP00000310042	ZNF622	2	9.53
ENSP00000308275	MRPL38	2	8.79
ENSP00000363999	MRPL50	2	8.79
ENSP00000343745	DICER1	2	7.72
ENSP00000364589	CUL4A	2	7.36
ENSP00000384109	CUL4B	2	7.36
ENSP00000370258	EIF3CL	2	4.45
ENSP00000318585	BACE1	2	4.45
ENSP00000349957	ANAPC11	2	4.41
ENSP00000337128	EDN3	2	3.06
ENSP00000403310	SNRNP35	2	2.85
ENSP00000349705	TOP3B	2	2.24
ENSP00000411532	TOP2A	2	2.24
ENSP00000382133	DNA2	2	2.24
ENSP00000440190	TDRD3	2	2.24
ENSP00000358421	HSD3B1	2	1.4
ENSP00000358424	HSD3B2	2	1.4
ENSP00000001146	CYP26B1	2	0.33
ENSP00000353731	DPP4	2	0.33
ENSP00000291900	ZER1	2	0
ENSP00000298556	HPRT1	2	0
ENSP00000303908	TWF2	2	0
ENSP00000354850	MGEA5	2	0
ENSP00000375872	ATG16L1	2	0
ENSP00000343313	ATG5	2	0
ENSP00000338990	ATG101	2	0
ENSP00000432412	ATG13	2	0
ENSP00000254227	NR0B2	2	0
ENSP00000436049	EIF3M	2	0
ENSP00000363193	MED12	2	0
ENSP00000297347	MED30	2	0
ENSP00000377686	MED24	2	0
ENSP00000357047	MED23	2	0
ENSP00000290663	MED8	2	0
ENSP00000258648	MED4	2	0
ENSP00000314343	MED29	2	0
ENSP00000267884	SRP14	2	0
ENSP00000264454	SEC22C	2	0
ENSP00000265741	CDK14	2	0
ENSP00000411552	CDKN1C	2	0
ENSP00000349428	PTBP1	2	0
ENSP00000221419	HNRNPL	2	0
ENSP00000362820	SRSF3	2	0
ENSP00000363745	HNRNPR	2	0
ENSP00000353089	SRSF2	2	0
ENSP00000314505	MCM9	2	0
ENSP00000297431	ORC5	2	0
ENSP00000264169	ORC4	2	0
ENSP00000216367	POLE2	2	0
ENSP00000265465	POLA2	2	0
ENSP00000361878	CAP1	2	0
ENSP00000380444	MYO9B	2	0
ENSP00000348349	MYO9A	2	0
ENSP00000303909	ABR	2	0
ENSP00000309871	RACGAP1	2	0
ENSP00000263816	LRP2	2	0
ENSP00000466775	APOC2	2	0
ENSP00000359305	TMED5	2	0
ENSP00000276390	ATP6V1B2	2	0
ENSP00000417378	ATP6V1F	2	0
ENSP00000285393	ATP6V0D2	2	0
ENSP00000290949	ATP6V0D1	2	0
ENSP00000363162	ATP6V1G1	2	0
ENSP00000253413	ATP6V1E1	2	0
ENSP00000281087	ATP6V1G3	2	0
ENSP00000216442	ATP6V1D	2	0
ENSP00000329757	ATP6V0C	2	0
ENSP00000431605	ATP6V0B	2	0
ENSP00000304891	ATP6V1E2	2	0
ENSP00000352522	ATP6V1H	2	0
ENSP00000379203	ATP6V1C1	2	0
ENSP00000272238	ATP6V1C2	2	0
ENSP00000345230	TPM4	2	0
ENSP00000357516	TPM3	2	0
ENSP00000295137	ACTG2	2	0
ENSP00000354219	TPM2	2	0
ENSP00000220853	EMC2	2	0
ENSP00000253457	EMC8	2	0
ENSP00000216799	EMC9	2	0
ENSP00000267750	EMC4	2	0
ENSP00000287490	COX6A2	2	0
ENSP00000419325	SUCLG2	2	0
ENSP00000367923	SUCLA2	2	0
ENSP00000356541	SF3B5	2	0
ENSP00000291552	U2AF1	2	0
ENSP00000355718	DLL1	2	0
ENSP00000365243	COX4I2	2	0
ENSP00000360821	UBAC1	2	0
ENSP00000454836	TBL3	2	0
ENSP00000308179	WDR3	2	0
ENSP00000338413	UBA1	2	0
ENSP00000377954	LARS	2	0
ENSP00000256854	NARS	2	0
ENSP00000175506	ASNS	2	0
ENSP00000373918	GARS	2	0
ENSP00000264161	DARS	2	0
ENSP00000281828	FARSB	2	0
ENSP00000307567	QARS	2	0
ENSP00000305503	NUP62	2	0
ENSP00000384625	NLK	2	0
ENSP00000346879	NKX2-1	2	0
ENSP00000427514	CEBPA	2	0
ENSP00000386165	CEBPD	2	0
ENSP00000363804	KLF4	2	0
ENSP00000245414	IRF1	2	0
ENSP00000300305	RUNX1	2	0
ENSP00000353344	ETS2	2	0
ENSP00000080059	HDAC7	2	0
ENSP00000399968	NCOA2	2	0
ENSP00000305422	CEBPB	2	0
ENSP00000342931	POU1F1	2	0
ENSP00000396620	NFYC	2	0
ENSP00000287820	PPARG	2	0
ENSP00000339952	KSR2	2	0
ENSP00000424183	LAMTOR3	2	0
ENSP00000365851	BMI1	2	0
ENSP00000381840	AEBP2	2	0
ENSP00000261507	MSMO1	2	0
ENSP00000003100	CYP51A1	2	0
ENSP00000348762	LSS	2	0
ENSP00000220584	FDFT1	2	0
ENSP00000238081	YWHAQ	2	0
ENSP00000257290	PDGFRA	2	0
ENSP00000343785	SPRY1	2	0
ENSP00000302978	SPRY3	2	0
ENSP00000286301	CSF1R	2	0
ENSP00000366306	SPRY2	2	0
ENSP00000046794	LCP2	2	0
ENSP00000222139	EPOR	2	0
ENSP00000370930	MRPL23	2	0
ENSP00000290208	MRPL10	2	0
ENSP00000301585	MRPL58	2	0
ENSP00000341082	MRPL20	2	0
ENSP00000447547	MRPL42	2	0
ENSP00000364188	DDOST	2	0
ENSP00000307525	NMD3	2	0
ENSP00000310071	ANAPC10	2	0
ENSP00000245960	CDC25B	2	0
ENSP00000321656	CDC25C	2	0
ENSP00000261245	MNAT1	2	0
ENSP00000353878	BAK1	2	0
ENSP00000304903	CD2BP2	2	0
ENSP00000315182	SHQ1	2	0
ENSP00000332198	NOP10	2	0
ENSP00000226796	GAR1	2	0
ENSP00000292174	CXCR5	2	0
ENSP00000271452	NUF2	2	0
ENSP00000370781	CDC20B	2	0
ENSP00000303427	PDS5A	2	0
ENSP00000372689	STAG1	2	0
ENSP00000313851	PDS5B	2	0
ENSP00000218089	STAG2	2	0
ENSP00000336606	RAD54B	2	0
ENSP00000419471	RAD51B	2	0
ENSP00000299421	ILK	2	0
ENSP00000353864	PAK3	2	0
ENSP00000348215	SH3PXD2A	2	0
ENSP00000336923	ARHGAP10	2	0
ENSP00000392270	STRAP	2	0
ENSP00000270257	GEMIN7	2	0
ENSP00000467024	RAD23A	2	0
ENSP00000216802	PSME2	2	0
ENSP00000365576	UBQLN1	2	0
ENSP00000296786	UBLCP1	2	0
ENSP00000264977	PPP2R3A	2	0
ENSP00000327213	NRIP1	2	0
ENSP00000320447	NR2C2	2	0
ENSP00000362994	TRAF1	2	0
ENSP00000300291	NUDT21	2	0
ENSP00000370936	E2F6	2	0
ENSP00000368759	NEDD9	2	0
ENSP00000233668	DOK1	2	0
ENSP00000380066	MAP4K1	2	0
ENSP00000347978	ERCC5	2	0
ENSP00000293872	LUC7L	2	0
ENSP00000413572	NLE1	2	0
ENSP00000358400	MDN1	2	0
ENSP00000228928	OAS3	2	0
ENSP00000388001	OAS1	2	0
ENSP00000342278	OAS2	2	0
ENSP00000360891	IFIT2	2	0
ENSP00000360876	IFIT3	2	0
ENSP00000257570	OASL	2	0
ENSP00000363322	CDC26	2	0
ENSP00000231449	IL4	2	0
ENSP00000262850	RRAGB	2	0
ENSP00000369899	RRAGA	2	0
ENSP00000247219	TBPL2	2	0
ENSP00000355051	TAF13	2	0
ENSP00000339917	TAF9B	2	0
ENSP00000354633	TAF11	2	0
ENSP00000252996	TAF4	2	0
ENSP00000269142	TAF4B	2	0
ENSP00000418379	TAF1L	2	0
ENSP00000399982	TAF6	2	0
ENSP00000312709	TAF7	2	0
ENSP00000263974	TAF12	2	0
ENSP00000294168	TAF6L	2	0
ENSP00000357887	VPS72	2	0
ENSP00000374212	EP400	2	0
ENSP00000263062	EPC1	2	0
ENSP00000258484	EPC2	2	0
ENSP00000320566	ING3	2	0
ENSP00000254900	BRD8	2	0
ENSP00000247843	YEATS4	2	0
ENSP00000331310	MORF4L1	2	0
ENSP00000362166	MEAF6	2	0
ENSP00000312697	DMAP1	2	0
ENSP00000353643	MORF4L2	2	0
ENSP00000310406	RIN1	2	0
ENSP00000266058	SLIT1	2	0
ENSP00000341947	LIN54	2	0
ENSP00000385461	TFDP3	2	0
ENSP00000301159	LIN37	2	0
ENSP00000372155	PSME1	2	0
ENSP00000417335	ROBO2	2	0
ENSP00000061240	TLL1	1	0
ENSP00000166139	FSTL3	1	0
ENSP00000216039	JOSD1	1	0
ENSP00000219343	SLC7A6	1	0
ENSP00000220496	DNAJC17	1	0
ENSP00000239926	MYOT	1	0
ENSP00000243347	TNFAIP6	1	0
ENSP00000244221	PAIP2B	1	0
ENSP00000252456	CNN1	1	0
ENSP00000256689	SLC38A2	1	0
ENSP00000257248	GIF	1	0
ENSP00000258729	IGF2BP3	1	0
ENSP00000261167	WBP11	1	0
ENSP00000261211	CDK17	1	0
ENSP00000261413	MRPS27	1	0
ENSP00000261731	LHX5	1	0
ENSP00000263773	FNBP4	1	0
ENSP00000264042	FARP2	1	0
ENSP00000265843	EXPH5	1	0
ENSP00000266517	ETNK1	1	0
ENSP00000272542	SLC20A1	1	0
ENSP00000283752	SERPINB3	1	0
ENSP00000293973	NTN3	1	0
ENSP00000295834	FABP1	1	0
ENSP00000296456	APEH	1	0
ENSP00000297375	EN2	1	0
ENSP00000298355	TRIM9	1	0
ENSP00000300113	CHP2	1	0
ENSP00000302111	MGMT	1	0
ENSP00000303452	TRH	1	0
ENSP00000303532	DEFB4A	1	0
ENSP00000308369	LEMD3	1	0
ENSP00000310244	RASGRP1	1	0
ENSP00000318085	HINFP	1	0
ENSP00000321334	LPA	1	0
ENSP00000322628	ARL4D	1	0
ENSP00000325240	LASP1	1	0
ENSP00000328977	RPH3AL	1	0
ENSP00000343129	TRIM29	1	0
ENSP00000343924	PRELP	1	0
ENSP00000349085	MAGEA1	1	0
ENSP00000352071	CD163	1	0
ENSP00000355060	ARHGEF10L	1	0
ENSP00000355317	WDTC1	1	0
ENSP00000356319	KIF14	1	0
ENSP00000357112	AIM2	1	0
ENSP00000357721	S100A8	1	0
ENSP00000359504	GBP1	1	0
ENSP00000360497	RNF113A	1	0
ENSP00000365931	SP2	1	0
ENSP00000366330	KLF9	1	0
ENSP00000366413	POU4F1	1	0
ENSP00000371434	RFX3	1	0
ENSP00000374558	KIAA0226L	1	0
ENSP00000390158	HERC1	1	0
ENSP00000401177	NOL8	1	0
ENSP00000401277	CBLL1	1	0
ENSP00000262265	PIH1D1	1	0
ENSP00000295121	WDR92	1	0
ENSP00000450607	TIMELESS	1	0
ENSP00000406751	CRY2	1	0
ENSP00000242728	BHLHE41	1	0
ENSP00000355031	PER3	1	0
ENSP00000308741	CLOCK	1	0
ENSP00000352929	CSNK1E	1	0
ENSP00000347834	FBXL3	1	0
ENSP00000354877	ULK2	1	0
ENSP00000360310	SPO11	1	0
ENSP00000336701	RAD51C	1	0
ENSP00000383303	DSCAM	1	0
ENSP00000332737	UNC5A	1	0
ENSP00000406022	UNC5C	1	0
ENSP00000385143	UNC5D	1	0
ENSP00000274849	ABT1	1	0
ENSP00000265922	BRINP1	1	0
ENSP00000399518	SATB1	1	0
ENSP00000254605	RRP8	1	0
ENSP00000222553	NAMPT	1	0
ENSP00000365877	SUV39H1	1	0
ENSP00000249396	SIRT2	1	0
ENSP00000333188	FOXL2	1	0
ENSP00000312029	UCP2	1	0
ENSP00000000442	ESRRA	1	0
ENSP00000264606	HDAC4	1	0
ENSP00000310670	CCAR2	1	0
ENSP00000262506	CSNK2A2	1	0
ENSP00000316328	CIITA	1	0
ENSP00000381657	DOT1L	1	0
ENSP00000356694	FASLG	1	0
ENSP00000333948	RPS19BP1	1	0
ENSP00000297494	NOS3	1	0
ENSP00000314080	HIC1	1	0
ENSP00000387946	NR1H3	1	0
ENSP00000420588	TFAM	1	0
ENSP00000267615	ITPK1	1	0
ENSP00000383365	TXNRD2	1	0
ENSP00000356022	SOD2	1	0
ENSP00000216034	TOMM22	1	0
ENSP00000369681	USP3	1	0
ENSP00000412388	C9orf172	1	0
ENSP00000355013	CTR9	1	0
ENSP00000374280	RTF1	1	0
ENSP00000299601	LEO1	1	0
ENSP00000356405	CDC73	1	0
ENSP00000221265	PAF1	1	0
ENSP00000319104	SUPT6H	1	0
ENSP00000386759	SETD2	1	0
ENSP00000296503	HMGB2	1	0
ENSP00000339845	DROSHA	1	0
ENSP00000362300	AGO1	1	0
ENSP00000350170	FXR1	1	0
ENSP00000359506	FMR1	1	0
ENSP00000362287	AGO3	1	0
ENSP00000362306	AGO4	1	0
ENSP00000336783	TNRC6C	1	0
ENSP00000373272	TRIM71	1	0
ENSP00000351811	EDC4	1	0
ENSP00000379144	TNRC6A	1	0
ENSP00000401946	TNRC6B	1	0
ENSP00000309166	RBM4	1	0
[truncated: 1,421 more rows]

## Sheet: LSIL vs HSIL
Id	Label	Degree	Betweenness
ENSP00000368438	PCNA	134	99952.6
ENSP00000257904	CDK4	85	38663.8
ENSP00000313420	PRKDC	80	49189.9
ENSP00000227507	CCND1	70	66025.9
ENSP00000209728	CDC6	68	25078.4
ENSP00000308450	CDC20	66	36434
ENSP00000295901	PSMD6	61	42559.8
ENSP00000265056	MCM2	57	11452.4
ENSP00000397552	ACTL6A	51	40361.3
ENSP00000357858	BUB3	49	25852.8
ENSP00000347232	BLM	48	16689
ENSP00000229854	MCM3	47	8047.48
ENSP00000265734	CDK6	45	15781.7
ENSP00000361626	YBX1	44	36115
ENSP00000216122	MCM5	44	4608.73
ENSP00000344818	UBC	41	168543
ENSP00000264156	MCM6	40	4551.07
ENSP00000355759	PARP1	33	17298.4
ENSP00000301019	CDT1	33	6842.7
ENSP00000369411	RFC3	33	6338.59
ENSP00000217026	MYBL2	30	8767.96
ENSP00000363055	ZWINT	29	36500.8
ENSP00000234626	CDC7	28	2104.91
ENSP00000305480	FEN1	27	5760.27
ENSP00000369703	TUBB2A	25	21472.5
ENSP00000373952	FANCA	24	15439.9
ENSP00000216181	MYH9	23	20760.1
ENSP00000232458	ECT2	23	11102
ENSP00000261965	TUBGCP3	22	11388.2
ENSP00000209875	CBX5	20	9421.84
ENSP00000265465	POLA2	20	295.89
ENSP00000450607	TIMELESS	19	3562.29
ENSP00000355966	NEK2	18	9194.26
ENSP00000262887	XRCC1	18	8636.48
ENSP00000263382	ASF1B	18	7962.68
ENSP00000378699	CDK1	17	11445.2
ENSP00000266970	CDK2	17	10521.9
ENSP00000347710	OPHN1	16	2664.79
ENSP00000296181	ITGB5	15	12607
ENSP00000226091	EFNB3	14	11713
ENSP00000263036	OPTN	13	10825.4
ENSP00000363435	ITPR3	13	10731.7
ENSP00000377793	PRC1	13	5846.94
ENSP00000301280	CHAF1A	12	4398.93
ENSP00000254719	RPA1	12	2324.03
ENSP00000388648	CHEK1	12	1606.98
ENSP00000215980	CENPM	11	8141.63
ENSP00000322570	POLE	11	1180.05
ENSP00000307288	MCM7	11	780.88
ENSP00000333667	SHMT2	10	7443.01
ENSP00000315644	TYMS	10	5885.4
ENSP00000315700	CHAF1B	10	3570.84
ENSP00000272317	RPS27A	10	3220.39
ENSP00000304697	UBB	10	3220.39
ENSP00000274289	PLK2	10	2742.41
ENSP00000343741	ATR	10	1014.11
ENSP00000343818	CDK5RAP2	9	6533.35
ENSP00000263245	ARFGAP3	9	5472.21
ENSP00000355958	DTL	9	1621.21
ENSP00000388107	UBA52	9	1339.53
ENSP00000368349	POLA1	9	142.98
ENSP00000262105	MCM4	9	98.47
ENSP00000269305	TP53	8	8891.83
ENSP00000346827	ALDH9A1	8	6328
ENSP00000276079	NONO	8	3959.6
ENSP00000256442	CCNB1	8	2289.63
ENSP00000244741	CDKN1A	8	1886.23
ENSP00000274026	CCNA2	8	1781.11
ENSP00000255465	CCNA1	8	1523.6
ENSP00000363021	RPA2	8	721.17
ENSP00000405726	CDC45	8	235.81
ENSP00000360621	ORC1	8	1.62
ENSP00000234296	ORC2	8	1.62
ENSP00000368174	MCM8	8	1.62
ENSP00000281092	FER	7	4525.5
ENSP00000240423	NCAPH	7	3767.31
ENSP00000362592	RBBP4	7	3422.16
ENSP00000262662	CDKN2C	7	2863.53
ENSP00000288207	CCNB2	7	958.83
ENSP00000370744	ITPR2	7	518.31
ENSP00000345571	E2F1	7	515.54
ENSP00000406046	POLD1	7	260.19
ENSP00000296273	RFC4	7	196.44
ENSP00000300093	PLK1	6	11263.5
ENSP00000419782	CDK5	6	6867.26
ENSP00000352257	XRCC6	6	3287.81
ENSP00000355011	ILF2	6	1089.9
ENSP00000362649	HDAC1	6	845.38
ENSP00000370151	RAD17	6	203
ENSP00000340879	RAD1	6	203
ENSP00000408295	RFC5	6	165.14
ENSP00000263274	LIG1	6	108.03
ENSP00000216367	POLE2	6	85.54
ENSP00000400088	TEN1-CDK3	6	45.66
ENSP00000314505	MCM9	6	0.48
ENSP00000297431	ORC5	6	0
ENSP00000257789	ORC3	6	0
ENSP00000265728	DBF4	6	0
ENSP00000463999	AURKB	5	5028.97
ENSP00000360525	MAGOH	5	4395.64
ENSP00000238994	PPP1R3C	5	3622
ENSP00000221486	RNASEH2A	5	2740.56
ENSP00000375977	XRCC5	5	1848.14
ENSP00000372088	RAD51	5	1210.36
ENSP00000263253	EP300	5	678.2
ENSP00000325863	MRE11A	5	470.08
ENSP00000411552	CDKN1C	5	229.83
ENSP00000262643	CCNE1	5	112.6
ENSP00000219097	ORC6	5	0
ENSP00000264169	ORC4	5	0
ENSP00000350491	PRIM1	5	0
ENSP00000270202	AKT1	4	12273.4
ENSP00000367207	MYC	4	2922.73
ENSP00000206249	ESR1	4	2617.65
ENSP00000400175	RHOA	4	1924.3
ENSP00000363524	KIF4A	4	1874.61
ENSP00000363822	AR	4	1339.92
ENSP00000418960	BRCA1	4	1255.21
ENSP00000217958	PSMD10	4	1213.55
ENSP00000434614	CDC27	4	1151.25
ENSP00000296509	MAD2L1	4	1053.29
ENSP00000322180	DSCC1	4	1029.35
ENSP00000377384	PSMC3IP	4	909.24
ENSP00000262367	CREBBP	4	476.41
ENSP00000372023	CHEK2	4	462.4
ENSP00000216024	DMC1	4	456.47
ENSP00000371475	TP53BP1	4	414.18
ENSP00000364310	H2AFX	4	409.53
ENSP00000380256	CCNF	4	395.64
ENSP00000361423	ABL1	4	386.04
ENSP00000263754	KAT2B	4	358.17
ENSP00000216714	APEX1	4	357.47
ENSP00000356520	DHX9	4	357.22
ENSP00000223129	RPA3	4	140.7
ENSP00000352252	HIST1H3J	4	127.21
ENSP00000378529	FZR1	4	105.85
ENSP00000228872	CDKN1B	4	80.93
ENSP00000267163	RB1	4	80.93
ENSP00000229595	ASF1A	4	67.55
ENSP00000298139	WRN	4	35.06
ENSP00000362768	RBL1	4	28.04
ENSP00000262133	RBL2	4	28.04
ENSP00000364519	TFDP1	4	28.04
ENSP00000262904	E2F3	4	28.04
ENSP00000253462	GINS2	4	0
ENSP00000276533	GINS4	4	0
ENSP00000262460	GINS1	4	0
ENSP00000353098	MCMBP	4	0
ENSP00000348461	RAC1	3	4096.48
ENSP00000344456	CTNNB1	3	3588.57
ENSP00000314458	CDC42	3	2630.69
ENSP00000304283	RAC3	3	2630.69
ENSP00000349960	ACTB	3	2037.86
ENSP00000263181	KIF18A	3	1945.01
ENSP00000167586	KRT14	3	1813
ENSP00000262890	PAFAH1B3	3	1813
ENSP00000266269	PATZ1	3	1813
ENSP00000281938	HSPB8	3	1813
ENSP00000216911	AURKA	3	1812
ENSP00000221494	SF3A2	3	1707.55
ENSP00000396704	TOP2B	3	1619.77
ENSP00000355657	HIST3H3	3	1158.58
ENSP00000262238	YY1	3	1038.36
ENSP00000287598	BUB1B	3	880.53
ENSP00000302530	BUB1	3	880.53
ENSP00000261890	RAB11A	3	857.6
ENSP00000250416	PARP2	3	790.95
ENSP00000272233	RHOB	3	787.46
ENSP00000285735	RHOC	3	787.46
ENSP00000364721	MAPRE1	3	739.83
ENSP00000321656	CDC25C	3	443.47
ENSP00000267430	FANCM	3	435.35
ENSP00000337056	CDKN2D	3	386.04
ENSP00000378350	CDC23	3	360.8
ENSP00000261303	PSMC1	3	275.05
ENSP00000298852	PSMC3	3	275.05
ENSP00000310572	PSMC5	3	275.05
ENSP00000401802	PSMC6	3	275.05
ENSP00000157812	PSMC4	3	275.05
ENSP00000292644	PSMC2	3	275.05
ENSP00000321636	TOP3A	3	194.72
ENSP00000274255	SKP2	3	191.68
ENSP00000354916	CDC14A	3	171.55
ENSP00000263710	CLASP1	3	147.26
ENSP00000265148	CENPE	3	147.26
ENSP00000419974	CLASP2	3	147.26
ENSP00000234420	MSH6	3	139.04
ENSP00000233146	MSH2	3	139.04
ENSP00000278616	ATM	3	126.17
ENSP00000307004	APLF	3	122.14
ENSP00000312995	CLSPN	3	100.69
ENSP00000376076	SUMO1	3	69.16
ENSP00000231790	MLH1	3	60.2
ENSP00000351284	RAD52	3	60.2
ENSP00000230056	GMNN	3	53.35
ENSP00000323099	ATRIP	3	32.32
ENSP00000420616	TFDP2	3	19.54
ENSP00000398124	E2F5	3	19.54
ENSP00000368686	E2F4	3	19.54
ENSP00000261881	TIPIN	3	19.53
ENSP00000371321	RFC1	3	11.32
ENSP00000262315	CHTF18	3	5.15
ENSP00000313171	ATAD5	3	2.64
ENSP00000303706	CDC25A	3	0
ENSP00000413632	MCMDC2	3	0
ENSP00000353793	WDHD1	3	0
ENSP00000323663	DBF4B	3	0
ENSP00000355249	E2F2	3	0
ENSP00000362082	CCND3	3	0
ENSP00000364589	CUL4A	3	0
ENSP00000348554	CDC16	3	0
ENSP00000363322	CDC26	3	0
ENSP00000339109	ANAPC1	3	0
ENSP00000318775	ANAPC4	3	0
ENSP00000398736	CYR61	2	13395
ENSP00000350941	SRC	2	12516
ENSP00000336868	CENPA	2	6219.74
ENSP00000273853	CENPC	2	2763.89
ENSP00000380378	PAFAH1B1	2	2715
ENSP00000248553	HSPB1	2	2715
ENSP00000309845	HRAS	2	2525.26
ENSP00000264657	STAT3	2	1817.43
ENSP00000324806	GSK3B	2	1812
ENSP00000212015	SIRT1	2	1812
ENSP00000356425	UCHL5	2	1219.46
ENSP00000309591	PRKACA	2	1088.32
ENSP00000216037	XBP1	2	907
ENSP00000300403	TPX2	2	907
ENSP00000311747	RBM14	2	907
ENSP00000312029	UCP2	2	907
ENSP00000349923	LAGE3	2	907
ENSP00000360060	FRAT1	2	907
ENSP00000376822	STEAP3	2	907
ENSP00000217244	CSNK2A1	2	907
ENSP00000275493	EGFR	2	907
ENSP00000254480	SMARCC1	2	907
ENSP00000359206	BTRC	2	838.08
ENSP00000318297	RUVBL1	2	814.56
ENSP00000325120	PGR	2	805.65
ENSP00000341289	TUBB4B	2	516.76
ENSP00000301071	TUBA1A	2	516.76
ENSP00000248437	TUBA4A	2	516.76
ENSP00000411532	TOP2A	2	504.85
ENSP00000332973	SMAD3	2	498.57
ENSP00000253024	TRIM28	2	383.75
ENSP00000355944	NSL1	2	383.75
ENSP00000370557	MIS12	2	383.75
ENSP00000396308	DHFR	2	329.23
ENSP00000341826	HNRNPA1	2	316.09
ENSP00000384863	XPO1	2	312.33
ENSP00000271452	NUF2	2	308.57
ENSP00000329357	SP1	2	285.01
ENSP00000300935	RAB8A	2	269.76
ENSP00000336701	RAD51C	2	253.33
ENSP00000358474	BRCC3	2	238.43
ENSP00000335153	HSP90AA1	2	214.2
ENSP00000360266	JUN	2	214.2
ENSP00000357879	PSMD4	2	214.18
ENSP00000276072	TAF1	2	196.33
ENSP00000261597	NDC80	2	172.75
ENSP00000348838	UBE2C	2	171.71
ENSP00000232424	HES1	2	142.17
ENSP00000353483	MAPK8	2	129.52
ENSP00000323511	PNKP	2	122.14
ENSP00000260363	KIF23	2	94.16
ENSP00000309871	RACGAP1	2	94.16
ENSP00000384211	PSME4	2	88.65
ENSP00000260402	PLCB2	2	73.29
ENSP00000349588	ANK2	2	73.29
ENSP00000338185	PLCB1	2	73.29
ENSP00000273482	TRPC1	2	73.29
ENSP00000265709	ANK1	2	73.29
ENSP00000279230	PLCB3	2	73.29
ENSP00000260731	KIF11	2	63.97
ENSP00000380414	DEK	2	61.75
ENSP00000369335	FBXO18	2	60.2
ENSP00000347978	ERCC5	2	60.2
ENSP00000264926	RAD18	2	60.2
ENSP00000311873	EXO1	2	60.2
ENSP00000405965	SUMO2	2	47.33
ENSP00000301634	TK1	2	30.78
ENSP00000260810	TOPBP1	2	27.59
ENSP00000349823	SMARCAL1	2	27.59
ENSP00000340019	HSPD1	2	25.44
ENSP00000310520	ERCC4	2	23.77
ENSP00000356243	UBE2T	2	19.74
ENSP00000263681	POLD3	2	18.78
ENSP00000314420	PER1	2	16.57
ENSP00000254657	PER2	2	16.57
ENSP00000261839	MYO5C	2	13.29
ENSP00000395449	RECQL	2	11.29
ENSP00000308576	RHOD	2	3.86
ENSP00000316729	RHOJ	2	3.86
ENSP00000238738	RHOQ	2	3.86
ENSP00000249071	RAC2	2	3.86
ENSP00000220507	RHOV	2	3.86
ENSP00000371219	RHOH	2	3.86
ENSP00000267205	RHOF	2	3.86
ENSP00000427926	RHOBTB2	2	3.86
ENSP00000355652	RHOU	2	3.86
ENSP00000338671	RHOBTB1	2	3.86
ENSP00000339467	RHOG	2	3.86
ENSP00000405268	MBD1	2	0
ENSP00000336687	CBX3	2	0
ENSP00000231487	SKP1	2	0
ENSP00000326804	CUL1	2	0
ENSP00000265741	CDK14	2	0
ENSP00000256897	CCNH	2	0
ENSP00000261479	PSMA6	2	0
ENSP00000302967	HDAC3	2	0
ENSP00000370938	CDK8	2	0
ENSP00000309181	CCNE2	2	0
ENSP00000348020	MLH3	2	0
ENSP00000222005	CDC37	2	0
ENSP00000261254	CCND2	2	0
ENSP00000276925	CDKN2B	2	0
ENSP00000256443	CDK7	2	0
ENSP00000350028	MOV10	2	0
ENSP00000263187	MSH4	2	0
ENSP00000248846	TUBGCP6	2	0
ENSP00000252936	TUBGCP2	2	0
ENSP00000348573	AKAP9	2	0
ENSP00000352572	PCNT	2	0
ENSP00000251413	TUBG1	2	0
ENSP00000265421	POLB	2	0
ENSP00000462664	POLI	2	0
ENSP00000369141	APTX	2	0
ENSP00000264108	HAT1	2	0
ENSP00000301764	DDB1	2	0
ENSP00000256015	BTG1	2	0
ENSP00000382133	DNA2	2	0
ENSP00000343392	XRCC3	2	0
ENSP00000258774	HUS1	2	0
ENSP00000268919	KIF2B	2	0
ENSP00000297338	RAD21	2	0
ENSP00000265854	MAD1L1	2	0
ENSP00000361298	KIF2C	2	0
ENSP00000394394	ANAPC7	2	0
ENSP00000385000	KIF2A	2	0
ENSP00000261819	ANAPC5	2	0
ENSP00000404121	ILF3	2	0
ENSP00000260947	BARD1	2	0
ENSP00000311032	CASP3	2	0
ENSP00000364270	XPA	2	0
ENSP00000265339	UBE2B	2	0
ENSP00000317039	RMI1	2	0
ENSP00000367910	FANCG	2	0
ENSP00000308583	APITD1	2	0
ENSP00000332995	KMT5A	2	0
ENSP00000055077	RFC2	2	0
ENSP00000269214	ESCO1	2	0
ENSP00000386105	POLD2	2	0
ENSP00000306999	ESCO2	2	0
ENSP00000216039	JOSD1	1	0
ENSP00000261167	WBP11	1	0
ENSP00000266088	SLC5A1	1	0
ENSP00000279392	HIRIP3	1	0
ENSP00000311997	NEFH	1	0
ENSP00000436901	DPF2	1	0
ENSP00000413479	KRT3	1	0
ENSP00000252242	KRT5	1	0
ENSP00000375080	PPP2R3B	1	0
ENSP00000225831	CCL2	1	0
ENSP00000264977	PPP2R3A	1	0
ENSP00000281708	FBXW7	1	0
ENSP00000318944	TRAF7	1	0
ENSP00000225916	KAT2A	1	0
ENSP00000330074	HIST1H1B	1	0
ENSP00000272163	LBR	1	0
ENSP00000225603	CBX1	1	0
ENSP00000328547	DNMT3B	1	0
ENSP00000343023	SP100	1	0
ENSP00000364687	EHMT2	1	0
ENSP00000362441	ATRX	1	0
ENSP00000264709	DNMT3A	1	0
ENSP00000365877	SUV39H1	1	0
ENSP00000364737	CENPP	1	0
ENSP00000242872	CENPK	1	0
ENSP00000260662	CENPO	1	0
ENSP00000348527	CENPL	1	0
ENSP00000337289	CENPQ	1	0
ENSP00000283006	CENPH	1	0
ENSP00000281453	CENPU	1	0
ENSP00000362018	CENPI	1	0
ENSP00000377007	CENPN	1	0
ENSP00000356919	ATF6	1	0
ENSP00000354394	STAT1	1	0
ENSP00000269243	MYH10	1	0
ENSP00000446714	MYL6	1	0
ENSP00000383023	MYL5	1	0
ENSP00000348821	MYOM1	1	0
ENSP00000320239	TRPM7	1	0
ENSP00000325875	HSP90AB1	1	0
ENSP00000228841	MYL2	1	0
ENSP00000237500	MYL12B	1	0
ENSP00000325239	MYLPF	1	0
ENSP00000217652	MYL12A	1	0
ENSP00000223167	MYL10	1	0
ENSP00000223364	MYL7	1	0
ENSP00000346294	S100A4	1	0
ENSP00000262269	MYH14	1	0
ENSP00000224784	ACTA2	1	0
ENSP00000279022	MYL9	1	0
ENSP00000341947	LIN54	1	0
ENSP00000301159	LIN37	1	0
ENSP00000371236	GART	1	0
ENSP00000451812	LIN52	1	0
ENSP00000329102	LIN9	1	0
ENSP00000268712	NCOR1	1	0
ENSP00000342307	FOXM1	1	0
ENSP00000310042	ZNF622	1	0
ENSP00000384018	NCOR2	1	0
ENSP00000308193	RNASEH2C	1	0
ENSP00000313350	RNASEH1	1	0
ENSP00000337623	RNASEH2B	1	0
ENSP00000166244	EPHA8	1	0
ENSP00000381097	EPHB1	1	0
ENSP00000332118	EPHB3	1	0
ENSP00000275815	EPHA1	1	0
ENSP00000362139	EPHA10	1	0
ENSP00000281821	EPHA4	1	0
ENSP00000363763	EPHB2	1	0
ENSP00000358309	EPHA7	1	0
ENSP00000289248	RHBDL2	1	0
ENSP00000273854	EPHA5	1	0
ENSP00000350896	EPHB4	1	0
ENSP00000337451	EPHA3	1	0
ENSP00000351209	EPHA2	1	0
ENSP00000343477	RUNX3	1	0
ENSP00000227378	HSPA8	1	0
ENSP00000358548	NRAS	1	0
ENSP00000269571	ERBB2	1	0
ENSP00000362532	RPRD1B	1	0
ENSP00000370891	STK35	1	0
ENSP00000295108	NEUROD1	1	0
ENSP00000310841	FBXO31	1	0
ENSP00000361066	NCOA3	1	0
ENSP00000312631	INSM1	1	0
ENSP00000384273	RELA	1	0
ENSP00000215832	MAPK1	1	0
ENSP00000444972	TCF7L2	1	0
ENSP00000219476	TSC2	1	0
ENSP00000385269	ELAVL1	1	0
ENSP00000261769	CDH1	1	0
ENSP00000264110	ATF2	1	0
ENSP00000300213	CCNDBP1	1	0
ENSP00000256078	KRAS	1	0
ENSP00000281623	FBXO4	1	0
ENSP00000291688	MCM3AP	1	0
ENSP00000236273	SYF2	1	0
ENSP00000380444	MYO9B	1	0
ENSP00000348349	MYO9A	1	0
ENSP00000303909	ABR	1	0
ENSP00000317904	GYS1	1	0
ENSP00000345464	NHLRC1	1	0
ENSP00000261195	GYS2	1	0
ENSP00000356489	EPM2A	1	0
ENSP00000286398	SMC2	1	0
ENSP00000341382	SMC4	1	0
ENSP00000251496	NCAPG	1	0
ENSP00000325017	NCAPD2	1	0
ENSP00000181839	CDK13	1	0
ENSP00000417401	HELZ2	1	0
ENSP00000244573	HIST1H1A	1	0
ENSP00000250003	MYOD1	1	0
ENSP00000428982	CCNC	1	0
ENSP00000277541	NOTCH1	1	0
ENSP00000262160	SMAD2	1	0
ENSP00000399968	NCOA2	1	0
ENSP00000263974	TAF12	1	0
ENSP00000252818	JUND	1	0
ENSP00000301633	BIRC5	1	0
ENSP00000360310	SPO11	1	0
ENSP00000357907	CDK19	1	0
ENSP00000363836	CCNY	1	0
ENSP00000251412	TUBG2	1	0
ENSP00000451211	NEDD1	1	0
ENSP00000270861	PLK4	1	0
ENSP00000264071	TUBB4A	1	0
ENSP00000367049	MZT1	1	0
ENSP00000432768	CKAP5	1	0
ENSP00000456648	TUBGCP4	1	0
ENSP00000380308	DYNC1I2	1	0
ENSP00000281871	MZT2B	1	0
ENSP00000265094	FBXW11	1	0
ENSP00000362287	AGO3	1	0
ENSP00000362300	AGO1	1	0
ENSP00000362306	AGO4	1	0
ENSP00000381740	PARP3	1	0
ENSP00000306561	OGG1	1	0
ENSP00000337353	TDP1	1	0
ENSP00000273258	ARL6IP5	1	0
ENSP00000262506	CSNK2A2	1	0
ENSP00000367787	LIG3	1	0
ENSP00000371419	PARP4	1	0
ENSP00000435289	PAFAH1B2	1	0
ENSP00000371532	VLDLR	1	0
ENSP00000268607	MAP1LC3B	1	0
ENSP00000259808	RIPK1	1	0
ENSP00000308928	CYLD	1	0
ENSP00000353224	TFRC	1	0
ENSP00000329967	TBK1	1	0
ENSP00000358994	MYO6	1	0
ENSP00000370532	GTF3A	1	0
ENSP00000347184	HTT	1	0
ENSP00000306330	YWHAG	1	0
ENSP00000379612	TAX1BP1	1	0
ENSP00000272102	ARF1	1	0
ENSP00000357048	COPA	1	0
ENSP00000242285	CLTA	1	0
ENSP00000298910	LRRK2	1	0
ENSP00000249923	COPB1	1	0
ENSP00000309415	CLTB	1	0
ENSP00000346453	IPO4	1	0
ENSP00000355778	H3F3A	1	0
ENSP00000275780	TLK2	1	0
ENSP00000263208	HIRA	1	0
ENSP00000411099	TLK1	1	0
ENSP00000369424	RBBP7	1	0
ENSP00000360412	NOC3L	1	0
ENSP00000408910	DCTN2	1	0
ENSP00000295926	CCNL1	1	0
ENSP00000269701	AKAP8	1	0
ENSP00000401018	GINS3	1	0
ENSP00000402084	WEE1	1	0
ENSP00000300305	RUNX1	1	0
ENSP00000374529	CCNK	1	0
ENSP00000339992	MYB	1	0
ENSP00000295600	MITF	1	0
ENSP00000315212	RNF4	1	0
ENSP00000364389	CDC14B	1	0
ENSP00000333873	CIB1	1	0
ENSP00000276014	CCNB3	1	0
ENSP00000343966	PSPC1	1	0
ENSP00000330341	SOCS3	1	0
ENSP00000349748	SFPQ	1	0
ENSP00000341208	STAT5A	1	0
ENSP00000340944	PTPN11	1	0
ENSP00000288135	KIT	1	0
ENSP00000365745	CTTN	1	0
ENSP00000382004	CTNND1	1	0
ENSP00000358081	BAG3	1	0
ENSP00000310111	HSPB7	1	0
ENSP00000262320	AXIN1	1	0
ENSP00000210313	PSMD5	1	0
ENSP00000381293	NSF	1	0
ENSP00000359910	PSMA7	1	0
ENSP00000309474	PSMD1	1	0
ENSP00000248566	SHFM1	1	0
ENSP00000351314	PSMB10	1	0
ENSP00000372155	PSME1	1	0
ENSP00000386212	PSMB11	1	0
ENSP00000223321	PSMA2	1	0
ENSP00000290541	PSMB4	1	0
ENSP00000362334	PSMB2	1	0
ENSP00000270586	PSMB6	1	0
ENSP00000216802	PSME2	1	0
ENSP00000311121	PSMA8	1	0
ENSP00000360689	TNKS2	1	0
ENSP00000216455	PSMA3	1	0
ENSP00000215071	PSMD8	1	0
ENSP00000259335	KIAA0368	1	0
ENSP00000386541	PSMD14	1	0
ENSP00000311579	TNKS	1	0
ENSP00000364016	PSMB8	1	0
ENSP00000261712	PSMD11	1	0
ENSP00000396937	PSMD13	1	0
ENSP00000379217	UBFD1	1	0
ENSP00000262966	MPND	1	0
ENSP00000044462	PSMA4	1	0
ENSP00000418734	MYSM1	1	0
ENSP00000219313	PSMD7	1	0
ENSP00000310129	PSMD2	1	0
ENSP00000414359	PSMA1	1	0
ENSP00000264639	PSMD3	1	0
ENSP00000348442	PSMD12	1	0
ENSP00000253003	ADRM1	1	0
ENSP00000271308	PSMA5	1	0
ENSP00000259457	PSMB7	1	0
ENSP00000355325	PSMB5	1	0
ENSP00000311665	PAAF1	1	0
ENSP00000262193	PSMB1	1	0
ENSP00000261601	USP14	1	0
ENSP00000261023	ITGAV	1	0
ENSP00000384515	PARVB	1	0
ENSP00000452120	ITGA7	1	0
ENSP00000007722	ITGA3	1	0
ENSP00000334008	PARVA	1	0
ENSP00000211998	VCL	1	0
ENSP00000341189	PTK2	1	0
ENSP00000262407	ITGA2B	1	0
ENSP00000293379	ITGA5	1	0
ENSP00000264741	ITGA9	1	0
ENSP00000243077	LRP1	1	0
ENSP00000316029	TLN1	1	0
ENSP00000386896	ITGA6	1	0
ENSP00000367316	ITGA8	1	0
ENSP00000290158	KPNB1	1	0
ENSP00000295757	HDAC11	1	0
ENSP00000339527	FOXO3	1	0
ENSP00000259021	KAT7	1	0
ENSP00000360532	CDC5L	1	0
ENSP00000268957	TOB1	1	0
ENSP00000285398	ERCC3	1	0
ENSP00000265963	GTF2H1	1	0
ENSP00000357440	HSF2	1	0
ENSP00000303709	UBE2E1	1	0
ENSP00000344936	PTTG1	1	0
ENSP00000403293	FBXO43	1	0
ENSP00000349957	ANAPC11	1	0
ENSP00000299381	ANAPC16	1	0
ENSP00000257934	ESPL1	1	0
ENSP00000365280	ID1	1	0
ENSP00000311083	CKS1B	1	0
ENSP00000346987	ANAPC13	1	0
ENSP00000229758	FBXO5	1	0
ENSP00000366690	SPATC1	1	0
ENSP00000310071	ANAPC10	1	0
ENSP00000349547	RASSF1	1	0
ENSP00000235310	MAD2L2	1	0
ENSP00000363019	UBE2D1	1	0
ENSP00000314004	ANAPC2	1	0
ENSP00000264552	UBE2S	1	0
ENSP00000346634	THRAP3	1	0
ENSP00000287820	PPARG	1	0
ENSP00000350708	RAD23B	1	0
ENSP00000265070	GOLPH3	1	0
ENSP00000348107	C1D	1	0
ENSP00000262319	TELO2	1	0
ENSP00000379090	PPP6R2	1	0
ENSP00000265960	MAPKAP1	1	0
ENSP00000349959	RICTOR	1	0
ENSP00000340691	EIF4EBP1	1	0
ENSP00000307272	RPTOR	1	0
ENSP00000418447	PPP2CA	1	0
ENSP00000406037	KAT8	1	0
ENSP00000342011	XRCC4	1	0
ENSP00000414202	PPP6R1	1	0
ENSP00000356840	POU2F1	1	0
ENSP00000231509	NR3C1	1	0
ENSP00000216774	SRP54	1	0
ENSP00000380313	MLST8	1	0
ENSP00000314151	KLK3	1	0
ENSP00000362546	TTI1	1	0
ENSP00000349393	LIG4	1	0
ENSP00000370421	PDX1	1	0
ENSP00000428924	LYN	1	0
ENSP00000265354	SRF	1	0
ENSP00000375892	AKT2	1	0
ENSP00000431512	HSF1	1	0
ENSP00000356999	USF1	1	0
ENSP00000224950	OBFC1	1	0
ENSP00000351894	NCOA6	1	0
ENSP00000276603	TERF1	1	0
ENSP00000356505	NCF2	1	0
ENSP00000365514	ZIC2	1	0
ENSP00000367527	DCLRE1C	1	0
ENSP00000289473	NCF1	1	0
ENSP00000370473	IGFBP3	1	0
ENSP00000013807	ERCC1	1	0
ENSP00000392147	PPP6C	1	0
ENSP00000376139	WDR45B	1	0
ENSP00000427687	WDR1	1	0
ENSP00000357292	UBQLN4	1	0
ENSP00000261427	UBE2K	1	0
ENSP00000238497	VPS4B	1	0
ENSP00000347498	ZFYVE19	1	0
ENSP00000245787	INSIG2	1	0
ENSP00000344741	INSIG1	1	0
ENSP00000381290	CHTF8	1	0
ENSP00000356290	MTHFD1L	1	0
ENSP00000360938	SARDH	1	0
ENSP00000343412	BRE	1	0
ENSP00000273588	AMT	1	0
ENSP00000275605	PSPH	1	0
ENSP00000377617	MTHFD2	1	0
ENSP00000450560	MTHFD1	1	0
ENSP00000379108	MTHFD2L	1	0
ENSP00000311095	CYP4A11	1	0
ENSP00000316924	ACSS1	1	0
ENSP00000350928	GAD1	1	0
ENSP00000268251	ABAT	1	0
ENSP00000259271	GAD2	1	0
ENSP00000360958	CYP4A22	1	0
ENSP00000253382	ACSS2	1	0
ENSP00000440190	TDRD3	1	0
ENSP00000259008	BRIP1	1	0
ENSP00000254942	TERF2	1	0
ENSP00000466399	RAD51D	1	0
ENSP00000349705	TOP3B	1	0
ENSP00000334675	ERCC6L	1	0
ENSP00000307853	MUS81	1	0
ENSP00000310356	RMI2	1	0
ENSP00000361186	TP53RK	1	0
ENSP00000384408	PARG	1	0
ENSP00000353512	PARP9	1	0
ENSP00000354522	TOP1	1	0
ENSP00000358327	CASP7	1	0
ENSP00000366410	NMNAT1	1	0
ENSP00000244050	SNAI1	1	0
ENSP00000423563	H2AFY	1	0
ENSP00000226574	NFKB1	1	0
ENSP00000392395	CHFR	1	0
ENSP00000384109	CUL4B	1	0
ENSP00000353500	CLEC4C	1	0
ENSP00000380661	CEP250	1	0
ENSP00000335084	PPP1CC	1	0
ENSP00000313851	PDS5B	1	0
ENSP00000378165	ZNF207	1	0
ENSP00000303427	PDS5A	1	0
ENSP00000343535	USP7	1	0
ENSP00000372689	STAG1	1	0
ENSP00000229179	NUP107	1	0
ENSP00000370781	CDC20B	1	0
ENSP00000218089	STAG2	1	0
ENSP00000303585	CLIP1	1	0
ENSP00000368169	DVL1	1	0
ENSP00000412566	SNRPB	1	0
ENSP00000219252	POLR2C	1	0
ENSP00000301730	RNPS1	1	0
ENSP00000216727	PABPN1	1	0
ENSP00000229390	SRSF9	1	0
ENSP00000313199	HNRNPD	1	0
ENSP00000305790	SF3B3	1	0
ENSP00000346694	HNRNPA2B1	1	0
ENSP00000330054	EEF1A1	1	0
ENSP00000268482	DHX38	1	0
ENSP00000363745	HNRNPR	1	0
ENSP00000300413	SNRPD1	1	0
ENSP00000375863	HNRNPUL1	1	0
ENSP00000349428	PTBP1	1	0
ENSP00000368856	NFX1	1	0
ENSP00000258886	IREB2	1	0
ENSP00000435412	RPS6KA1	1	0
ENSP00000254193	SNRPA1	1	0
ENSP00000421592	ALYREF	1	0
ENSP00000380336	SMU1	1	0
ENSP00000317123	SNRNP200	1	0
ENSP00000316042	HNRNPA0	1	0
ENSP00000358635	SYNCRIP	1	0
ENSP00000290341	IGF2BP1	1	0
ENSP00000352438	PCBP2	1	0
ENSP00000216252	PHF5A	1	0
ENSP00000342374	SNRPD2	1	0
ENSP00000365439	HNRNPK	1	0
ENSP00000264010	CTCF	1	0
ENSP00000368884	RPS6KA3	1	0
ENSP00000318861	SF3B2	1	0
ENSP00000221419	HNRNPL	1	0
ENSP00000283179	HNRNPU	1	0
ENSP00000254108	FUS	1	0
ENSP00000338477	HNRNPF	1	0
ENSP00000054950	RCN1	1	0
ENSP00000351593	SMTN	1	0
ENSP00000215730	SNAP29	1	0
ENSP00000335463	CASC5	1	0
ENSP00000410769	CNBP	1	0
ENSP00000355231	BECN1	1	0
ENSP00000282074	SPC25	1	0
ENSP00000349168	HNRNPH1	1	0
ENSP00000458021	PMF1-BGLAP	1	0
ENSP00000267890	TTBK2	1	0
ENSP00000200135	ZW10	1	0
ENSP00000369373	TRIM5	1	0
ENSP00000380033	DDX17	1	0
ENSP00000295033	TRIM17	1	0
ENSP00000261366	LMNB1	1	0
ENSP00000465075	SPC24	1	0
ENSP00000354045	RRBP1	1	0
ENSP00000349595	ATP2A1	1	0
ENSP00000340913	TRPC6	1	0
ENSP00000368966	TRPC3	1	0
ENSP00000440045	ATP2A2	1	0
ENSP00000306253	ITPR1	1	0
ENSP00000339191	CAV1	1	0
ENSP00000292807	AP2M1	1	0
ENSP00000160827	KIF22	1	0
ENSP00000230354	TBP	1	0
ENSP00000361310	POLH	1	0
ENSP00000370293	HUS1B	1	0
ENSP00000364126	APEX2	1	0
ENSP00000360025	GADD45A	1	0
ENSP00000373354	SETMAR	1	0
ENSP00000307183	ING2	1	0
ENSP00000352516	DNMT1	1	0
ENSP00000360116	UBE2U	1	0
ENSP00000299206	POLL	1	0
ENSP00000242576	UNG	1	0
ENSP00000361170	MUTYH	1	0
ENSP00000329213	SIVA1	1	0
ENSP00000372112	FAHD1	1	0
ENSP00000324897	UBE2I	1	0
ENSP00000364929	ING1	1	0
ENSP00000294258	ZFPL1	1	0
ENSP00000433821	RPS3	1	0
ENSP00000361467	DLG5	1	0
ENSP00000228495	KCTD10	1	0
ENSP00000311360	RAD9A	1	0
ENSP00000360613	UBE2A	1	0
ENSP00000311202	KCTD13	1	0
ENSP00000268043	PIF1	1	0
ENSP00000351697	REV3L	1	0
ENSP00000258428	REV1	1	0
ENSP00000300035	KIAA0101	1	0
ENSP00000428209	UBE2V2	1	0
ENSP00000358022	MCL1	1	0
ENSP00000318977	GEN1	1	0
ENSP00000358071	SEC23IP	1	0
ENSP00000311368	POLD4	1	0
ENSP00000360216	DNTT	1	0
ENSP00000282572	CCNO	1	0
ENSP00000265081	MSH3	1	0
ENSP00000250498	DAD1	1	0
ENSP00000241436	POLK	1	0
ENSP00000215631	GADD45B	1	0
ENSP00000264159	ZRANB3	1	0
ENSP00000372316	POLN	1	0
ENSP00000295050	SPRTN	1	0
ENSP00000370150	WRNIP1	1	0
ENSP00000252506	GADD45G	1	0
ENSP00000265849	PMS2	1	0
ENSP00000242248	POLM	1	0
ENSP00000316176	UBE2N	1	0
ENSP00000343526	USP1	1	0
ENSP00000275233	SHPRH	1	0
ENSP00000323050	RBBP8	1	0
ENSP00000379051	PURB	1	0
ENSP00000332706	PURA	1	0
ENSP00000221855	TBCB	1	0
ENSP00000382982	TUBA3C	1	0
ENSP00000301072	TUBA1C	1	0
ENSP00000317334	TCP1	1	0
ENSP00000355560	TBCE	1	0
ENSP00000369736	TBCA	1	0
ENSP00000258091	CCT7	1	0
ENSP00000377958	CCT4	1	0
ENSP00000295688	CCT3	1	0
ENSP00000347719	TBCD	1	0
ENSP00000334188	PFDN5	1	0
ENSP00000360473	PFDN4	1	0
ENSP00000280326	CCT5	1	0
ENSP00000381167	DYNC2H1	1	0
ENSP00000348965	DYNC1H1	1	0
ENSP00000299300	CCT2	1	0
ENSP00000356989	PFDN2	1	0
ENSP00000318197	TUBA3E	1	0
ENSP00000246747	ARL2	1	0
ENSP00000336799	TUBA1B	1	0
ENSP00000385021	FANCL	1	0
ENSP00000466121	FAAP24	1	0
ENSP00000261755	FAH	1	0
ENSP00000366988	SNX5	1	0
ENSP00000326819	FANCB	1	0
ENSP00000361824	SPTAN1	1	0
ENSP00000333283	FAAP100	1	0
ENSP00000367808	FAAP20	1	0
ENSP00000229769	FANCE	1	0
ENSP00000302951	STRA13	1	0
ENSP00000330875	FANCF	1	0
ENSP00000289081	FANCC	1	0
ENSP00000370003	BNIP3L	1	0
ENSP00000240488	MND1	1	0
ENSP00000332194	HIST2H2AC	1	0
ENSP00000356319	KIF14	1	0
ENSP00000378356	KIF20A	1	0
ENSP00000243903	ACTR5	1	0
ENSP00000262188	SMARCD3	1	0
ENSP00000347602	ARID4A	1	0
ENSP00000336842	ACTR8	1	0
ENSP00000324573	FLII	1	0
ENSP00000374212	EP400	1	0
ENSP00000473172	RUVBL2	1	0
ENSP00000264183	ARID4B	1	0
ENSP00000349640	MCRS1	1	0
ENSP00000247843	YEATS4	1	0
ENSP00000353643	MORF4L2	1	0
ENSP00000359518	MRGBP	1	0
ENSP00000312697	DMAP1	1	0
ENSP00000267064	SMARCC2	1	0
ENSP00000254900	BRD8	1	0
ENSP00000391457	INO80C	1	0
ENSP00000436926	NFRKB	1	0
ENSP00000340330	KAT5	1	0
ENSP00000258484	EPC2	1	0
ENSP00000323967	SMARCE1	1	0
ENSP00000320485	ARID1A	1	0
ENSP00000262518	SRCAP	1	0
ENSP00000355205	INO80	1	0
ENSP00000296417	H2AFZ	1	0
ENSP00000457016	INO80E	1	0
ENSP00000263062	EPC1	1	0
ENSP00000310275	BANF1	1	0
ENSP00000392617	SMARCD2	1	0
ENSP00000351490	MAX	1	0
ENSP00000362166	MEAF6	1	0
ENSP00000341805	PHF10	1	0
ENSP00000378307	PBRM1	1	0
ENSP00000344546	ARID1B	1	0
ENSP00000265773	SMARCA2	1	0
ENSP00000263121	SMARCB1	1	0
ENSP00000378414	SMARCD1	1	0
ENSP00000347733	TRRAP	1	0
ENSP00000331310	MORF4L1	1	0
ENSP00000357887	VPS72	1	0
ENSP00000320566	ING3	1	0
ENSP00000233331	INO80B	1	0
ENSP00000406751	CRY2	1	0
ENSP00000008527	CRY1	1	0
ENSP00000355031	PER3	1	0
