# Supplementary material for: Systematic assessment of cervical cancer initiation and progression uncovers genetic panels for deep learning-based early diagnosis and proposes novel diagnostic and prognostic biomarkers
Source: Oncotarget. 2017 Nov 25;8(65):109436–56. doi: 10.18632/oncotarget.22689 (PMC5752532; doi:10.18632/oncotarget.22689)
Supplement: Supplementary file 4 [file oncotarget-08-109436-s004.xlsx]

## Sheet: Cancer vs Normal-up
Pathway	Total	Expected	Hits	P.Value	FDR			Cell cycle	RNA transport	mRNA surveillance pathway	Small cell lung cancer	Protein processing in endoplasmic reticulum	Ribosome biogenesis in eukaryotes	Oocyte meiosis	Herpes simplex infection	Pathways in cancer	One carbon pool by folate	RNA degradation	Notch signaling pathway	Fanconi anemia pathway	Measles	p53 signaling pathway	HTLV-I infection	Toll-like receptor signaling pathway	Influenza A	Pyrimidine metabolism	Regulation of autophagy	Apoptosis
Cell cycle	124	9.09	36	1.43e-13	3.1e-11			CDC6	NXT2	PABPN1	CDK4	EIF2AK1	NXT2	PPP3R1	EIF2AK1	RAC2	ATIC	EXOSC5	SNW1	RPA3	EIF2AK1	SERPINE1	CDK4	TLR2	EIF2AK1	UMPS	ATG3	PPP3R1
RNA transport	126	9.23	26	8.69e-07	9.43e-05			MCM5	NUP107	NXT2	ITGAV	EIF2AK2	UTP18	YWHAH	OAS3	EGLN3	TYMS	PAPD7	EP300	FANCE	EIF2AK2	CCNB1	ADCY3	LY96	NXT2	POLR1B	PIK3R4	TNFSF10
mRNA surveillance pathway	82	6.01	18	1.81e-05	0.00131			MCM3	NUP155	NXT1	TRAF4	MOGS	NXT1	CCNB1	SRSF9	CDK4	SHMT2	LSM8	MAML1	MLH1	TNFSF10	CDK4	SMAD2	FADD	OAS3	POLA2	ATG12	IL1A
Small cell lung cancer	80	5.86	16	0.000172	0.00935			ORC2	EIF2S3	UPF1	CCNE1	EIF2S1	UTP6	ADCY3	EIF2AK2	ITGAV	GART	BTG1	NCSTN	BRIP1	EIF2S1	CCNE1	E2F3	MAP2K1	EIF2AK2	POLR2D		FADD
Protein processing in endoplasmic reticulum	129	9.45	21	0.000377	0.0164			CDC7	NXT1	PPP2R3A	E2F3	SEC23B	LSG1	CCNE1	EIF2S1	SMAD2	MTHFD2	LSM6	ADAM17	BLM	TLR2	CDK2	EP300	CD14	TNFSF10	POLR3K		TNFRSF10D
Ribosome biogenesis in eukaryotes	55	4.03	12	0.000487	0.0176			YWHAH	EIF2S1	PELO	PIAS4	UFD1L	PWP2	CDK2	TLR2	TRAF4	DHFR	EDC4	DVL3	RPA2	CCNE1	CCNB2	ICAM1	CXCL10	NXT1	POLR3E		BID
Oocyte meiosis	108	7.92	18	0.000736	0.0228			CCNB1	NUPL2	NUDT21	CDK2	DNAJC10	RRP7A	CCNB2	IFIH1	CCNE1		CNOT7	JAG2	BRCA2	IFIH1	BID	CCNB2	CXCL8	EIF2S1	TK1		IRAK1
Herpes simplex infection	103	7.55	17	0.00115	0.0312			CDK4	NUP133	MAGOHB	ITGA2	SSR3	GTPBP4	MAD2L1	CDK2	E2F3		DIS3	HDAC1	FANCA	TNFRSF10D	RRM2	MAD2L1	CXCL11	IFIH1	POLR2G		CHUK
Pathways in cancer	310	22.7	37	0.00176	0.0385			SMAD2	NUP153	PPP2R5E	ITGB1	PDIA6	HEATR1	MAP2K1	FADD	PIAS4		PARN	HDAC2		TBK1	STEAP3	CDC20	TBK1	MAP2K1	TYMS		DFFA
One carbon pool by folate	19	1.39	6	0.00177	0.0385			CCNE1	UPF1	CPSF7	E2F1	PDIA4	DKC1	CDC20	SRSF7	EP300		LSM5			STAT5A	GTSE1	DVL3	CXCL9	TNFRSF10D	POLR2K		PIK3CD
RNA degradation	60	4.4	11	0.00367	0.0723			CDKN2C	EIF2B2	UPF2	LAMB3	RPN1	NOP56	CDC25C	PPP1CA	CDK2		LSM4			IFNGR1	APAF1	MYB	IRAK1	TBK1	RRM2		DFFB
Notch signaling pathway	47	3.44	9	0.0062	0.105			E2F3	NUP205	SMG5	CHUK	NPLOC4	XPO1	PPP1CA	TBK1	ITGA2					IRAK1		STAT5A	CHUK	OAS2	UCK2		APAF1
Fanconi anemia pathway	39	2.86	8	0.00631	0.105			EP300	PAIP1	MAGOH	COL4A1	SEL1L		PPP1CC	PPP1CC	BIRC5					CHUK		PTTG1	CD40	IFNGR1	POLR3F
Measles	102	7.48	15	0.00684	0.106			MCM6	GEMIN2	CSTF2	PIK3CD	UBQLN2		PPP2R5E	OAS2	FADD					PIK3CD		E2F1	PIK3CD	PIK3CD	TXNRD3
p53 signaling pathway	68	4.98	11	0.00969	0.128			MCM2	NUP93	NCBP1	APAF1	ERO1B		PTTG1	IFNGR1	MAP2K1					IRF9		DLG1		IRF9
HTLV-I infection	199	14.6	24	0.00983	0.128			CDK2	SUMO4	CPSF6	PIAS2	VCP		ITPR3	CHUK	ITGB1							ETS2
Toll-like receptor signaling pathway	97	7.11	14	0.0104	0.128			CCNA2	MAGOHB	GSPT1		MAP3K5		RPS6KA3	IRF9	CXCL8							FZD5
Influenza A	107	7.84	15	0.0106	0.128			CCNB2	NUP43	SMG1		UBE2D1		CDC23		DVL3							BUB3
Pyrimidine metabolism	101	7.4	14	0.0146	0.167			MAD2L1	UPF2			DNAJC1				BID							CHUK
Regulation of autophagy	8	0.586	3	0.0166	0.174			RAD21	MAGOH			DNAJA1				MMP1							CD40
Apoptosis	83	6.08	12	0.0168	0.174			ORC5	EIF2S2			SEC24A				STAT5A							PIK3CD
Viral myocarditis	26	1.91	5	0.0376	0.365			CDC25A	NCBP1							E2F1							PCNA
Chronic myeloid leukemia	73	5.35	10	0.0387	0.365			CDC20	NUP160							CRKL							CDC23
Malaria	11	0.806	3	0.0414	0.37			CDC25C	NUP58							LAMB3							SLC2A1
Regulation of actin cytoskeleton	182	13.3	20	0.0427	0.37			SMC1A	XPO1							DAPK1
								PTTG1	EIF2B1							FZD5
								E2F1								EGLN1
								SMC3								TPR
								BUB3								CHUK
								HDAC1								MMP9
								RBL1								STK4
								PCNA								HDAC1
								STAG1								COL4A1
								CDC23								PIK3CD
								TFDP2								SLC2A1
								HDAC2								HDAC2
																PIAS2

## Sheet: CIN vs Normal-up
Pathway	Total	Expected	Hits	P.Value	FDR			Cell cycle	One carbon pool by folate	RNA transport	mRNA surveillance pathway	Pyrimidine metabolism	p53 signaling pathway	Fanconi anemia pathway	Ribosome biogenesis in eukaryotes	Oocyte meiosis	HTLV-I infection
Cell cycle	124	3.87	31	1.21e-20	2.62e-18			CDC6	TYMS	NXT2	NXT2	UMPS	CCNB1	RPA3	NXT2	CCNB1	XBP1
One carbon pool by folate	19	0.593	6	1.61e-05	0.00175			MCM5	SHMT2	NUP107	NUDT21	POLA2	CDK4	FANCE	MPHOSPH10	CCNE1	IL2RB
RNA transport	126	3.93	14	3.02e-05	0.00218			MCM3	MTR	NUP155	MAGOHB	POLR2D	CCNE1	BRIP1	LSG1	CCNB2	CDK4
mRNA surveillance pathway	82	2.56	9	0.000919	0.0359			CDC7	GART	NUPL2	CSTF2T	TK1	CCNB2	BLM	HEATR1	MAD2L1	E2F3
Pyrimidine metabolism	101	3.15	10	0.00108	0.0359			CCNB1	MTHFD2	NUP133	UPF2	TYMS	BID	RPA2	DKC1	CDC20	ATF2
p53 signaling pathway	68	2.12	8	0.00112	0.0359			CDK4	DHFR	PAIP1	MAGOH	POLR2K	RRM2	FANCA	NOP56	CDC25C	CCNB2
Fanconi anemia pathway	39	1.22	6	0.00116	0.0359			CCNE1		MAGOHB	CSTF2	CTPS2	GTSE1		XPO1	PPP1CC	MAD2L1
Ribosome biogenesis in eukaryotes	55	1.72	7	0.00144	0.0391			CDKN2C		NUP43	NCBP1	RRM2	APAF1			PTTG1	CDC20
Oocyte meiosis	108	3.37	10	0.00181	0.0437			E2F3		UPF2	CPSF6	UCK2				RPS6KA3	MYB
HTLV-I infection	199	6.21	14	0.00337	0.0731			MCM6		MAGOH		TXNRD1				CDC23	PTTG1
Measles	102	3.18	8	0.0137	0.27			MCM2		EIF2S2							BUB3
Influenza A	107	3.34	8	0.0179	0.323			CCNA2		NCBP1							CHUK
Regulation of autophagy	8	0.25	2	0.0239	0.395			CCNB2		NUP160							PCNA
Chronic myeloid leukemia	73	2.28	6	0.0255	0.395			MAD2L1		XPO1							CDC23
Alcoholism	166	5.18	10	0.0335	0.485			RAD21
RNA degradation	60	1.87	5	0.0381	0.517			ORC5
Herpes simplex infection	103	3.21	7	0.0409	0.522			CDC25A
Drug metabolism - other enzymes	44	1.37	4	0.047	0.567			CDC20
								PRKDC
								CDC25C
								SMC1A
								PTTG1
								SMC3
								BUB3
								HDAC1
								RBL1
								PCNA
								STAG1
								CDC23
								TFDP2
								HDAC2

## Sheet: Cancer vs CIN-up
Pathway	Total	Expected	Hits	P.Value	FDR				Cell cycle	mRNA surveillance pathway	Pathways in cancer	RNA transport
Cell cycle	124	2.91	14	8.6e-07	0.000187				MCM3	MAGOHB	CREBBP	NUP155
mRNA surveillance pathway	82	1.93	9	0.00011	0.012				ORC2	PPP2R5E	E2F3	NUP153
Pathways in cancer	310	7.29	16	0.00216	0.142				CREBBP	CPSF7	CBL	NUP205
RNA transport	126	2.96	9	0.00262	0.142				E2F3	UPF2	CDK2	GEMIN2
Chronic myeloid leukemia	73	1.72	6	0.00698	0.303				CDK2	NCBP1	TCF7L1	MAGOHB
Small cell lung cancer	80	1.88	6	0.0108	0.383				MAD2L1	CPSF6	FZD7	UPF2
Renal cell carcinoma	60	1.41	5	0.0128	0.383				RAD21	GSPT1	MAP2K1	EIF2S2
ErbB signaling pathway	87	2.04	6	0.0159	0.383				PRKDC	PPP2R2D	ITGB1	NCBP1
Prostate cancer	87	2.04	6	0.0159	0.383				E2F1	SMG1	CXCL8	NUP160
HTLV-I infection	199	4.68	10	0.0178	0.386				BUB3		WNT11
Viral myocarditis	26	0.611	3	0.0222	0.421				ABL1		E2F1
Bladder cancer	29	0.682	3	0.0296	0.421				RBL1		CRKL
Melanogenesis	101	2.37	6	0.0307	0.421				CDC23		ABL1
Dorso-ventral axis formation	12	0.282	2	0.031	0.421				WEE1		STK4
Arrhythmogenic right ventricular cardiomyopathy (ARVC)	12	0.282	2	0.031	0.421						ETS1
Chemokine signaling pathway	189	4.44	9	0.0327	0.421						PIAS2
Non-small cell lung cancer	52	1.22	4	0.033	0.421
Ribosome biogenesis in eukaryotes	55	1.29	4	0.0394	0.475

## Sheet: HSIL - LSIL-up
Pathway	Total	Expected	Hits	P.Value	FDR		Cell cycle	One carbon pool by folate
Cell cycle	124	0.689	12	4.95e-13	1.07e-10		CDC6	TYMS
One carbon pool by folate	19	0.106	3	0.000139	0.0151		MCM5	SHMT2
HTLV-I infection	199	1.11	5	0.00419	0.303		MCM3	DHFR
Pyrimidine metabolism	101	0.561	3	0.0177	0.841		CDC7
Fanconi anemia pathway	39	0.217	2	0.0194	0.841		CDK4
p53 signaling pathway	68	0.378	2	0.054	1		CDKN2C
Folate biosynthesis	14	0.0778	1	0.0751	1		MCM6
Glyoxylate and dicarboxylate metabolism	19	0.106	1	0.101	1		MCM2
Oocyte meiosis	108	0.6	2	0.12	1		CDC20
Tight junction	118	0.656	2	0.139	1		PRKDC
							BUB3
							PCNA

## Sheet: Cancer vs Normal-down
Pathway	Total	Expected	Hits	P.Value	FDR			Phototransduction	Focal adhesion	Calcium signaling pathway	Melanoma	Wnt signaling pathway	Circadian rhythm - mammal	Basal cell carcinoma	Hedgehog signaling pathway	Serotonergic synapse	Gap junction	Aldosterone-regulated sodium reabsorption	Linoleic acid metabolism	Melanogenesis	Salivary secretion	Dopaminergic synapse
Phototransduction	28	1.77	8	0.000237	0.0318			RCVRN	PIK3R2	BDKRB1	FGF4	DVL2	BHLHE41	DVL2	WNT6	DUSP1	PDGFRA	PIK3R2	CYP3A5	DVL2	ADRB2	DRD4
Focal adhesion	200	12.6	26	0.000293	0.0318			GUCA1B	HGF	PDGFRA	PIK3R2	SFRP1	CLOCK	WNT6	BMP4	GNG11	HTR2B	SCNN1G	CYP2C18	WNT6	VAMP2	GNG11
Calcium signaling pathway	177	11.2	23	0.000662	0.0479			GNAT1	VTN	HTR2B	HGF	CCND1	PER1	BMP4	SMO	HTR2B	PDGFRB	IRS1	PLA2G6	GNAO1	CALML3	PPP2R5A
Melanoma	68	4.3	12	0.000968	0.0525			GNAT2	CCND1	PDGFRB	CCND1	WNT6	NPAS2	FZD1	WNT4	GNAO1	MAP2K2	NR3C2	CYP3A4	MAP2K2	ADCY2	GNAO1
Wnt signaling pathway	144	9.11	19	0.00161	0.0628			GUCY2D	PDGFRA	HTR5A	PDGFRA	CCND2	BTRC	WNT4	IHH	MAPK3	MAPK3	SCNN1A	CYP1A2	MAPK3	ADRA1D	GRIA1
Circadian rhythm - mammal	22	1.39	6	0.00191	0.0628			RHO	CCND2	TACR3	PDGFRB	PPP2R5A	RORB	SHH	SHH	HTR5A	GJA1	SGK1	CYP2C19	FZD1	ADRA1A	GNG3
Basal cell carcinoma	47	2.97	9	0.00231	0.0628			CALML3	VWF	TACR1	MAP2K2	SFRP5		WNT10B	WNT10B	GNG3	TUBA1A	IRS4		WNT4	ITPR2	FOS
Hedgehog signaling pathway	56	3.54	10	0.00232	0.0628			ARRB1	PDGFRB	ADRB2	MAPK3	DKK2		PTCH1	BMP8A	HTR1E	ADCY2			MITF	GUCY1A2	CLOCK
Serotonergic synapse	88	5.57	13	0.00323	0.0775				MAPK3	CALML3	FGF18	WIF1		FZD4	PTCH1	PLA2G6	HTR2A			WNT10B		PPP2R1B
Gap junction	89	5.63	13	0.00357	0.0775				KDR	ATP2B2	FGF5	FZD1			BTRC	HTR1B	TUBB2A			CALML3		CALML3
Aldosterone-regulated sodium reabsorption	34	2.15	7	0.00461	0.0909				SHC2	GNAL	FGF9	WNT4				HTR2A	ITPR2			ADCY2		PPP2R1A
Linoleic acid metabolism	29	1.83	6	0.00838	0.151				COL5A3	CACNA1H	PDGFD	WNT10B				ITPR2	PDGFD			EDNRB		GNAL
Melanogenesis	101	6.39	13	0.0105	0.157				ITGB5	CCKBR		PPP2R1B				GNG7	GUCY1A2			FZD4		ITPR2
Salivary secretion	49	3.1	8	0.0108	0.157				VEGFD	ERBB4		PPP2R1A										GNG7
Dopaminergic synapse	124	7.84	15	0.0109	0.157				ILK	ADCY2		BTRC										KIF5A
TGF-beta signaling pathway	84	5.31	11	0.0158	0.204				PARVA	TNNC2		JUN
Axon guidance	118	7.46	14	0.016	0.204				CAV1	GNA14		DKK1
Glioma	65	4.11	9	0.02	0.241				CAV3	EDNRB		SFRP4
Synaptic vesicle cycle	18	1.14	4	0.0237	0.26				ACTN2	HTR2A		FZD4
Complement and coagulation cascades	67	4.24	9	0.024	0.26				JUN	ADRA1D
Insulin signaling pathway	137	8.66	15	0.0252	0.26				SHC3	GRPR
Long-term depression	70	4.43	9	0.0309	0.305				ITGA8	ADRA1A
Pathways in cancer	310	19.6	28	0.0329	0.305				PDGFD	ITPR2
GnRH signaling pathway	94	5.95	11	0.0337	0.305				RELN
Arrhythmogenic right ventricular cardiomyopathy (ARVC)	12	0.759	3	0.036	0.312				LAMA2
Vascular smooth muscle contraction	109	6.89	12	0.0412	0.344				ITGA7
MAPK signaling pathway	265	16.8	24	0.0451	0.36
ErbB signaling pathway	87	5.5	10	0.0464	0.36

## Sheet: CIN vs Normal-down
Pathway	Total	Expected	Hits	P.Value	FDR			Circadian rhythm - mammal	Hedgehog signaling pathway	Wnt signaling pathway	Prostate cancer	Melanoma	Basal cell carcinoma	Pathways in cancer	Arachidonic acid metabolism	Focal adhesion	Glioma	p53 signaling pathway	Insulin signaling pathway
Circadian rhythm - mammal	22	0.409	4	0.000631	0.137			CLOCK	WNT6	CCND1	PIK3R2	FGF4	WNT6	FGF4	ALOX12	PIK3R2	PIK3R2	CCND1	PYGB
Hedgehog signaling pathway	56	1.04	5	0.00359	0.285			PER1	BMP4	WNT6	CCND1	PIK3R2	BMP4	PIK3R2	CYP2B6	CCND1	CCND1	CCND2	PIK3R2
Wnt signaling pathway	144	2.68	8	0.00496	0.285			NPAS2	SMO	CCND2	TGFA	CCND1	FZD7	CCND1	PLA2G6	CCND2	TGFA	CCNG2	PPP1R3C
Prostate cancer	87	1.62	6	0.00526	0.285			CSNK1E	IHH	DKK2	PDGFB	PDGFB	DVL1	WNT6	ALOX15B	COL5A3	PDGFB	GADD45A	GYS2
Melanoma	68	1.26	5	0.00822	0.353				CSNK1E	FZD7	AR	PDGFD		BMP4		ITGB5			IRS1
Basal cell carcinoma	47	0.874	4	0.0108	0.353					CSNK1E	PDGFD			SMO		PDGFB			PDE3A
Pathways in cancer	310	5.76	12	0.0114	0.353					DVL1				CCDC6		CAV3
Arachidonic acid metabolism	63	1.17	4	0.0289	0.693					CER1				FZD7		PDGFD
Focal adhesion	200	3.72	8	0.0314	0.693									TGFA
Glioma	65	1.21	4	0.0319	0.693									PDGFB
p53 signaling pathway	68	1.26	4	0.0369	0.727									AR
Insulin signaling pathway	137	2.55	6	0.0411	0.744									DVL1

## Sheet: Cancer vs CIN-down
Pathway	Total	Expected	Hits	P.Value	FDR			Amoebiasis
Amoebiasis	46	0.983	7	4.45e-05	0.00966			HSPB1
Phenylalanine, tyrosine and tryptophan biosynthesis	5	0.107	2	0.00433	0.443			GNA15
Steroid biosynthesis	18	0.385	3	0.00612	0.443			SERPINB3
Legionellosis	40	0.855	4	0.00995	0.518			IL1R2
Axon guidance	118	2.52	7	0.0125	0.518			GNAL
B cell receptor signaling pathway	75	1.6	5	0.0214	0.518			SERPINB4
MAPK signaling pathway	265	5.66	11	0.0248	0.518			RELA
Influenza A	107	2.29	6	0.0261	0.518
Insulin signaling pathway	137	2.93	7	0.0264	0.518
Alanine, aspartate and glutamate metabolism	32	0.684	3	0.03	0.518
Arginine and proline metabolism	56	1.2	4	0.0309	0.518
Hedgehog signaling pathway	56	1.2	4	0.0309	0.518
Tyrosine metabolism	33	0.705	3	0.0325	0.518
Wnt signaling pathway	144	3.08	7	0.0334	0.518
Tryptophan metabolism	39	0.833	3	0.0497	0.677
Phenylalanine metabolism	17	0.363	2	0.0499	0.677

## Sheet: HSIL-LLSIL-down
Pathway	Total	Expected	Hits	P.Value	FDR
Non-small cell lung cancer	52	0.1	2	0.00415	0.291
Glioma	65	0.125	2	0.00642	0.291
p53 signaling pathway	68	0.131	2	0.00701	0.291
Melanoma	68	0.131	2	0.00701	0.291
Pancreatic cancer	69	0.133	2	0.00721	0.291
Chronic myeloid leukemia	73	0.14	2	0.00805	0.291
Small cell lung cancer	80	0.154	2	0.00961	0.298
Gap junction	89	0.171	2	0.0118	0.32
Cell cycle	124	0.238	2	0.0222	0.535
Hypertrophic cardiomyopathy (HCM)	25	0.0481	1	0.0471	0.732
Histidine metabolism	26	0.05	1	0.0489	0.732
beta-Alanine metabolism	26	0.05	1	0.0489	0.732
