# Supplementary material for: Systematic assessment of cervical cancer initiation and progression uncovers genetic panels for deep learning-based early diagnosis and proposes novel diagnostic and prognostic biomarkers
Source: Oncotarget. 2017 Nov 25;8(65):109436–56. doi: 10.18632/oncotarget.22689 (PMC5752532; doi:10.18632/oncotarget.22689)
Supplement: Supplementary file 5 [file oncotarget-08-109436-s005.xlsx]

## Sheet: Up
Journal:	Neoplasia			Journal:	Oncogene			Journal:	Nuclear Acids Research			Journal:	The American Journal of Pathology			Journal:	The American Journal of Pathology			Journal:	BMC Bioinformatics			Journal:	Cancer Research			Journal:	Cancer Research			Journal:	Oncogene			Journal:	Clinical Cancer Research			Journal:	The Journal of Biological Chemistry			Journal:	Oncogene			Journal:	Molecular Cancer
Title:	The Ubiquitin-Conjugating Enzyme E2-EPF Is Overexpressed in Primary Breast Cancer and Modulates Sensitivity to Topoisomerase II Inhibition			Title:	Identification of a proliferation gene cluster associated with HPV E6|[sol]|E7 expression level and viral DNA load in invasive cervical carcinoma			Title:	siRNA-mediated gene silencing: a global genome view			Title:	Caveolin-1-/- Null Mammary Stromal Fibroblasts Share Characteristics with Human Breast Cancer-Associated Fibroblasts			Title:	Caveolin-1-/- Null Mammary Stromal Fibroblasts Share Characteristics with Human Breast Cancer-Associated Fibroblasts			Title:	Detecting multivariate differentially expressed genes			Title:	Identification of an Integrated SV40 T/t-Antigen Cancer Signature in Aggressive Human Breast, Prostate, and Lung Carcinomas with Poor Prognosis			Title:	Molecular Phenotype of Spontaneously Arising 4N (G2-Tetraploid) Intermediates of Neoplastic Progression in Barrett's Esophagus			Title:	Molecular signature of oncogenic ras-induced senescence			Title:	Identification of Genes with Differential Expression in Acquired Drug-Resistant Gastric Cancer Cells Using High-Density Oligonucleotide Microarrays			Title:	Identification of Cell Cycle Regulatory Genes as Principal Targets of p53-mediated Transcriptional Repression			Title:	High expression of DNA repair pathways is associated with metastasis in melanoma patients			Title:	Rb induces a proliferative arrest and curtails Brn-2 expression in retinoblastoma cells
Abstract:	»View			Abstract:	»View			Abstract:	»View			Abstract:	»View			Abstract:	»View			Abstract:	»View			Abstract:	»View			Abstract:	»View			Abstract:	»View			Abstract:	»View			Abstract:	»View			Abstract:	»View			Abstract:	»View
				Table:	2, Type of IDs:AFFY ( 118 was recognized)			Table:	1, Type of IDs:SYNONYMS ( 129 was recognized)			Table:	1, Type of IDs:SYNONYMS ( 40 was recognized)			Table:	5, Type of IDs:SYNONYMS ( 296 was recognized)			Table:	2, Type of IDs:SYNONYMS ( 43 was recognized)			Table:	1, Type of IDs:SYNONYMS ( 119 was recognized)			Table:	1, Type of IDs:SYNONYMS ( 97 was recognized)			Table:	1, Type of IDs:SYNONYMS ( 39 was recognized)			Table:	3, Type of IDs:AFFY ( 73 was recognized)			Table:	1, Type of IDs:AFFY ( 45 was recognized)			Table:	1, Type of IDs:SYNONYMS ( 70 was recognized)			Table:	1, Type of IDs:AFFY ( 37 was recognized)
Table:	W3, Type of IDs:SYNONYMS (165 was recognized)
Common Genes/Proteins				Common Genes/Proteins				Common Genes/Proteins				Common Genes/Proteins				Common Genes/Proteins				Common Genes/Proteins				Common Genes/Proteins				Common Genes/Proteins				Common Genes/Proteins				Common Genes/Proteins				Common Genes/Proteins				Common Genes/Proteins				Common Genes/Proteins
#	Submitted Gene ID	Mapped Entrez Gene ID	Gene ID (reported in the paper)	#	Submitted Gene ID	Mapped Entrez Gene ID	Gene ID (reported in the paper)	#	Submitted Gene ID	Mapped Entrez Gene ID	Gene ID (reported in the paper)	#	Submitted Gene ID	Mapped Entrez Gene ID	Gene ID (reported in the paper)	#	Submitted Gene ID	Mapped Entrez Gene ID	Gene ID (reported in the paper)	#	Submitted Gene ID	Mapped Entrez Gene ID	Gene ID (reported in the paper)	#	Submitted Gene ID	Mapped Entrez Gene ID	Gene ID (reported in the paper)	#	Submitted Gene ID	Mapped Entrez Gene ID	Gene ID (reported in the paper)	#	Submitted Gene ID	Mapped Entrez Gene ID	Gene ID (reported in the paper)	#	Submitted Gene ID	Mapped Entrez Gene ID	Gene ID (reported in the paper)	#	Submitted Gene ID	Mapped Entrez Gene ID	Gene ID (reported in the paper)	#	Submitted Gene ID	Mapped Entrez Gene ID	Gene ID (reported in the paper)	#	Submitted Gene ID
1	KIF23	9493	KIF23	1	CDK1	983	203213_AT	1	MAD2L1	4085	MAD2L1 MAD2	1	MAD2L1	4085	MAD2	1	CENPI	2491	CENPI	1	KIF23	9493	KIF23	1	MAD2L1	4085	MAD2 MAD2L1	1	MCM3	4172	MCM3	1	CDK1	983	CDC2	1	MAD2L1	4085	203362_S_AT	1	BUB1	699	209642_AT	1	MCM3	4172	MCM3	1	CDK1
2	KIF14	9928	KIF14	2	ECT2	1894	219787_S_AT	2	UCK2	7371	UMPK	2	BUB1	699	BUB1	2	BUB1	699	BUB1	2	MAD2L1	4085	MAD2L1	2	ECT2	1894	ECT2	2	RAD21	5885	RAD21	2	MCM3	4172	MCM3	2	CDK1	983	203214_X_AT	2	CDK1	983	203213_AT	2	BLM	641	BLM	2	HPRT1
3	FOXM1	2305	FOXM1	3	NETO2	81831	218888_S_AT	3	TYMS	7298	TYMS	3	KIF23	9493	KIF23	3	KIF23	9493	KIF23	3	BLM	641	BLM	3	MELK	9833	MELK	3	CDK1	983	CDK1	3	BLM	641	BLM	3	NCAPG2	54892	219588_S_AT	3	KIF23	9493	204709_S_AT	3	RFC4	5984	RFC4	3	CDC25B
4	BUB1	699	BUB1	4	KIF23	9493	204709_S_AT	4	MCM3	4172	MCM3	4	TYMS	7298	TYMS	4	TRIP13	9319	TRIP13	4	RAD54L	546	RAD54L	4	KIF23	9493	KIF23	4	KIF23	9493	KNSL5	4	E2F3	1871	E2F3	4	TMEM194A	23306	212621_AT	4	MCM3	4172	201555_AT	4	BRCA1	672	BRCA1	4	TYMS
5	BLM	641	BLM	5	MAD2L1	4085	203362_S_AT	5	KIF23	9493	KNSL5	5	MELK	9833	MELK	5	BRCA1	672	BRCA1	5	BUB1	699	BUB1	5	MSH6	2956	MSH6	5	MELK	9833	KIAA0175	5	BRCA1	672	BRCA1	5	BUB1	699	209642_AT	5	MSH6	2956	211450_S_AT	5	ORC6	23594	ORC6L	5	FBXO5
6	TRIP13	9319	TRIP13	6	BRCA1	672	204531_S_AT	6	CDK1	983	CDC2	6	TRIP13	9319	TRIP13	6	NCAPG2	54892	LUZP5	6	FOXM1	2305	FOXM1	6	RAD21	5885	RAD21	6	ARL6IP1	23204	ARL6IP	6	DDX11	1663	DDX11	6	RFC4	5984	204023_AT	6	MAD2L1	4085	203362_S_AT	6	MSH6	2956	MSH6	6	E2F3
7	MAD2L1	4085	MAD2L1	7	FOXM1	2305	202580_X_AT	7	BUB1	699	BUB1	7	FOXM1	2305	FOXM1	7	TYMS	7298	TYMS	7	FBXO5	26271	FBXO5	7	TYMS	7298	TYMS	7	RFC4	5984	RFC4	7	RFC4	5984	RFC4	7	TYMS	7298	202589_AT	7	DBF4	10926	204244_S_AT	7	MAD2L1	4085	MAD2L1
8	CENPI	2491	FSHPRH1	8	FBXO5	26271	218875_S_AT	8	RFC4	5984	RFC4	8	BRCA1	672	BRCA1	8	FOXM1	2305	FOXM1	8	DEPDC1	55635	DEPDC1	8	MCM3	4172	MCM3	8	KIF14	9928	KIAA0042					8	FOXM1	2305	202580_X_AT					8	RAD54L	546	RAD54L
9	BRCA1	672	BRCA1	9	BUB1	699	209642_AT	9	KIF14	9928	KIAA0042					9	MELK	9833	MELK					9	FOXM1	2305	FOXM1	9	FOXM1	2305	FOXM1
10	CENPN	55839	BM039	10	MELK	9833	204825_AT	10	RAD1	2072	RAD1					10	BLM	641	BLM					10	BRCA1	672	BRCA1
11	RAD54L	546	RAD54L	11	DBF4	10926	204244_S_AT	11	RAD54L	546	ATRX					11	MAD2L1	4085	MAD2L1
12	RFC4	5984	RFC4	12	KIF14	9928	206364_AT	12	BLM	641	BLM					12	FBXO5	26271	FBXO5
13	DEPDC1	55635	DEPDC1													13	MCM3	4172	MCM3
14	CDK1	983	CDC2													14	ECT2	1894	ECT2
15	TYMS	7298	TYMS
16	MELK	9833	MELK
17	ECT2	1894	ECT2
18	ORC6	23594	ORC6L
19	FBXO5	26271	FBXO5
[truncated: 302 more columns]

## Sheet: Down
Journal:	Genes, Chromosomes and Cancer			Journal:	BMC Genomics
Title:	Differential gene expression in melanocytic nevi with the V600E BRAF mutation			Title:	Global gene expression analysis of early response to chemotherapy treatment in ovarian cancer spheroids
Abstract:	»View			Abstract:	»View
Table:	3, Type of IDs:SYNONYMS ( 162 was recognized)			Table:	5, Type of IDs:SYNONYMS ( 735 was recognized)
Common Genes/Proteins				Common Genes/Proteins
#	Submitted Gene ID	Mapped Entrez Gene ID	Gene ID (reported in the paper)	#	Submitted Gene ID	Mapped Entrez Gene ID	Gene ID (reported in the paper)
1	CRYL1	51084	CRYL1	1	ACAA1	30	ACAA1
2	PGAP3	93210	PER1	2	FHIT	2272	FHIT
3	TP53AIP1	63970	P53AIP1	3	TRIM13	10206	TRIM13
4	PPP1R3C	5507	PPP1R3C	4	CRYL1	51084	CRYL1
5	HPGD	3248	HPGD	5	GULP1	51454	GULP1
