# Supplementary material for: Systematic assessment of cervical cancer initiation and progression uncovers genetic panels for deep learning-based early diagnosis and proposes novel diagnostic and prognostic biomarkers
Source: Oncotarget. 2017 Nov 25;8(65):109436–56. doi: 10.18632/oncotarget.22689 (PMC5752532; doi:10.18632/oncotarget.22689)
Supplement: Supplementary file 6 [file oncotarget-08-109436-s006.xlsx]

## Sheet: Sheet1
Normal-Cancer					CIN-Cancer					Normal-CIN
	VarImpAUC	Entrez ID	Name			VarImpAUC	Entrez ID	Name			VarImpAUC	Entrez ID	Name
	0.00192679	8914	TIMELESS			0.00142972	8796	SCEL			0.00167735	51514	DTL
	0.00165834	5437	POLR2H			0.0010032	7851	MALL			0.00142211	8243	SMC1A
	0.00152586	26271	FBXO5			0.000999044	1577	CYP3A5			0.0012297	11004	KIF2C
	0.00152444	2012	EMP1			0.000902524	3954	LETM1			0.00119231	4173	MCM4
	0.00149162	55010	PARPBP			0.000831756	55054	ATG16L1			0.00111487	5557	PRIM1
	0.00146537	1828	DSG1			0.000780586	192666	KRT24			0.00109167	23649	POLA2
	0.00144095	9687	GREB1			0.000778844	7345	UCHL1			0.00107449	7280	TUBB2A
	0.00143885	239	ALOX12			0.000751858	1120	CHKB			0.000990299	54892	NCAPG2
	0.00140432	332	BIRC5			0.000743119	57604	KIAA1456			0.000945104	54830	NUP62CL
	0.00135159	10051	SMC4			0.000706526	1620	BRINP1			0.000925962	10635	RAD51AP1
	0.00134182	26285	CLDN17			0.000702915	78990	OTUB2			0.000902536	6050	RNH1
	0.00133098	79572	ATP13A3			0.000691465	7130	TNFAIP6			0.000868881	55715	DOK4
	0.00131809	9768	KIAA0101			0.000675511	2335	FN1			0.000863503	390	RND3
	0.00131779	10321	CRISP3			0.000666087	3934	LCN2			0.000843518	9099	USP2
	0.00126424	79188	TMEM43			0.000661174	55343	SLC35C1			0.000826855	3426	CFI
	0.001229	23141	ANKLE2			0.000645968	1101	CHAD			0.000815657	114876	OSBPL1A
	0.00113521	10615	SPAG5			0.000640491	26298	EHF			0.000789268	898	CCNE1
	0.00107053	9787	DLGAP5			0.000637375	54677	CROT			0.000767181	9143	SYNGR3
	0.00104762	9735	KNTC1			0.000636285	51450	PRRX2			0.000751161	26353	HSPB8
	0.00102626	891	CCNB1			0.000636	6947	TCN1			0.000746375	7153	TOP2A
	0.0010125	5730	PTGDS			0.000632338	55786	ZNF415			0.000730419	54821	ERCC6L
	0.00100853	146909	KIF18B			0.000620125	79087	ALG12			0.000719495	6256	RXRA
	0.000999483	5187	PER1			0.000615577	3087	HHEX			0.000718333	9055	PRC1
	0.00098133	6491	STIL			0.000613708	80161	ASMTL-AS1			0.000713065	4172	MCM3
	0.000963329	1829	DSG2			0.000608864	10087	COL4A3BP			0.000709943	9156	EXO1
	0.000955739	25891	PAMR1			0.000608585	6590	SLPI			0.000703761	10458	BAIAP2
	0.000936229	29960	MRM2			0.000606667	5437	POLR2H			0.000700486	10388	SYCP2
	0.000924101	8833	GMPS			0.000598535	23767	FLRT3			0.000699303	5983	RFC3
	0.000904532	6184	RPN1			0.000589106	25948	KBTBD2			0.000693075	10891	PPARGC1A
	0.000899117	9407	TMPRSS11D			0.000586789	9071	CLDN10			0.000672448	2305	FOXM1
