# Supplementary material for: Systematic assessment of cervical cancer initiation and progression uncovers genetic panels for deep learning-based early diagnosis and proposes novel diagnostic and prognostic biomarkers
Source: Oncotarget. 2017 Nov 25;8(65):109436–56. doi: 10.18632/oncotarget.22689 (PMC5752532; doi:10.18632/oncotarget.22689)
Supplement: Supplementary file 7 [file oncotarget-08-109436-s007.xlsx]

## Sheet: Sheet1
Table 4a: List of 40 frequently selected genes for distinguishing cancer from normal patients			Table 4b: List of 68 frequently selected genes for distinguishing cancer from CIN patients			Table 4c: List of 52 frequently selected genes for distinguishing CIN from normal patients
Gene symbols	z-score		Gene symbols	z-score		Gene symbols	z-score
CDKN2A	63		SCNN1B	65		STIL	65
MCM2	63		TNFAIP6	65		DTL	65
DTL	63		DUOX1	65		GMNN	65
RFC4	63		THSD4	65		DONSON	65
MELK	63		STX2	65		CDC7	65
KNTC1	63		FCGBP	65		MCM6	65
CDC7	63		GREM1	65		FANCI	65
TOPBP1	63		CLCA4	65		MCM4	65
ECT2	63		FN1	65		RFC5	65
TIMELESS	63		SLPI	65		ZWINT	65
KIF14	63		SYNGR1	65		CDKN2A	65
CRNN	63		CRNN	65		SMC2	65
EDN3	63		SPINK5	65		RAD51AP1	65
STIL	63		INHBA	65		PRIM1	65
CRISP3	63		TST	58		IFI16	58
PRC1	63		march6	58		ATAD2	58
KIF2C	63		PLLP	52		DHFR	58
FANCI	63		TCN1	52		AURKA	58
UBE2C	63		DEFB1	52		ITGB3BP	58
MCM3	63		TMEM246	52		CDC6	58
FOXM1	63		COA3	45		VAT1	52
MCM6	63		MALL	45		HELLS	52
CENPF	63		NEMP1	45		RACGAP1	45
ENDOU	57		FNDC3B	39		EREG	45
UPK1A	57		LOC100505650	39		HMMR	45
SMC4	51		CEP170	32		RFC4	45
NEK2	44		Cox5b	32		TIMELESS	32
ALOX12	44		KCND3	32		RAD51	32
MCM5	38		SCNN1G	26		GINS1	32
MAL	38		cyp3a5	26		TMEM97	32
GINS1	19		KLK11	26		APOBEC3B	26
TOP2A	19		TTC39A	19		E2F8	19
THSD4	19		KRT13	19		POLE2	19
NCAPG2	13		KRT4	19		CHEK1	19
DNMT1	13		SLC35C1	13		PCNA	19
SLC27A6	6.2		LCN2	13		EXOSC8	19
WDHD1	6.2		VWA5A	13		CDK1	19
PARP1	6.2		TMEM40	13		MCM2	13
ORC6	6.2		fgfbp1	13		ECT2	13
MCM4	6.2		ATP13A3	13		ZWILCH	13
			SULF1	13		MOCOS	13
			FXR1	6.4		GUSB	13
			U2SURP	6.4		DNAJC9	6.4
			TTC22	6.4		DCLRE1B	6.4
			PKIA	6.4		ZBED2	6.4
			KRT15	6.4		WDHD1	6.4
			CLDN10	6.4		BRCA1	6.4
			RPL36	6.4		TOP2A	6.4
			SNX4	6.4		KIAA0101	6.4
			KPNA1	6.4		FEN1	6.4
			GLTSCR2	6.4		SMOX	6.4
			MARCKSL1	6.4		PARP2	6.4
			ITGB1	6.4
			PIK3C2B	6.4
			S100A12	6.4
			ATP2B1	6.4
			PDIA5	6.4
			CRABP2	6.4
			FST	6.4
			P2RY2	6.4
			NTM	6.4
			LAMA4	6.4
			COL8A1	6.4
			RPLP2	6.4
			SLC20A1	6.4
			IL20RA	6.4
			GLTP	6.4
			PAPD7	6.4
